# Supplementary material for: Clinical significance and intestinal microbiota composition in immunocompromised children with norovirus gastroenteritis
Source: PLoS One. 2022 Apr 20;17(4):e0266876. doi: 10.1371/journal.pone.0266876 (PMC9020708; doi:10.1371/journal.pone.0266876)
Supplement: S1 Table — (XLSX) [file pone.0266876.s001.xlsx]

## Sheet: expr.tax_table
rn	Kingdom	Phylum	Class	Order	Family	Genus	Species
SV0072	Bacteria	Proteobacteria	Gammaproteobacteria	Enterobacteriales	Enterobacteriaceae	Escherichia/Shigella	coli
SV0128	Bacteria	Proteobacteria	Gammaproteobacteria	Enterobacteriales	Enterobacteriaceae	Escherichia/Shigella	coli
SV0442	Bacteria	Proteobacteria	Gammaproteobacteria	Pasteurellales	Pasteurellaceae	Haemophilus	NA
SV0355	Bacteria	Proteobacteria	Gammaproteobacteria	Pasteurellales	Pasteurellaceae	Haemophilus	parainfluenzae
SV0339	Bacteria	Proteobacteria	Gammaproteobacteria	Pasteurellales	Pasteurellaceae	Haemophilus	NA
SV0125	Bacteria	Proteobacteria	Gammaproteobacteria	Pasteurellales	Pasteurellaceae	Haemophilus	parainfluenzae
SV0847	Bacteria	Proteobacteria	Gammaproteobacteria	Pasteurellales	Pasteurellaceae	Haemophilus	NA
SV0319	Bacteria	Proteobacteria	Gammaproteobacteria	Pasteurellales	Pasteurellaceae	Haemophilus	NA
SV0229	Bacteria	Proteobacteria	Gammaproteobacteria	Pasteurellales	Pasteurellaceae	Haemophilus	NA
SV0301	Bacteria	Proteobacteria	Gammaproteobacteria	Pasteurellales	Pasteurellaceae	Haemophilus	parainfluenzae
SV1024	Bacteria	Proteobacteria	Gammaproteobacteria	Pasteurellales	Pasteurellaceae	Pasteurellaceae_ge	NA
SV0638	Bacteria	Proteobacteria	Gammaproteobacteria	Enterobacteriales	Enterobacteriaceae	Escherichia/Shigella	NA
SV0168	Bacteria	Proteobacteria	Gammaproteobacteria	Enterobacteriales	Enterobacteriaceae	Escherichia/Shigella	NA
SV0019	Bacteria	Proteobacteria	Gammaproteobacteria	Enterobacteriales	Enterobacteriaceae	Escherichia/Shigella	NA
SV0352	Bacteria	Proteobacteria	Gammaproteobacteria	Enterobacteriales	Enterobacteriaceae	Escherichia/Shigella	coli
SV0828	Bacteria	Proteobacteria	Gammaproteobacteria	Enterobacteriales	Enterobacteriaceae	Escherichia/Shigella	NA
SV0016	Bacteria	Proteobacteria	Gammaproteobacteria	Enterobacteriales	Enterobacteriaceae	Escherichia/Shigella	coli
SV0625	Bacteria	Proteobacteria	Gammaproteobacteria	Enterobacteriales	Enterobacteriaceae	Escherichia/Shigella	NA
SV0210	Bacteria	Proteobacteria	Gammaproteobacteria	Enterobacteriales	Enterobacteriaceae	Escherichia/Shigella	NA
SV0320	Bacteria	Proteobacteria	Gammaproteobacteria	Enterobacteriales	Enterobacteriaceae	Escherichia/Shigella	NA
SV0326	Bacteria	Proteobacteria	Gammaproteobacteria	Enterobacteriales	Enterobacteriaceae	Escherichia/Shigella	NA
SV0085	Bacteria	Proteobacteria	Gammaproteobacteria	Enterobacteriales	Enterobacteriaceae	Escherichia/Shigella	coli
SV0185	Bacteria	Proteobacteria	Gammaproteobacteria	Enterobacteriales	Enterobacteriaceae	Escherichia/Shigella	NA
SV0247	Bacteria	Proteobacteria	Gammaproteobacteria	Enterobacteriales	Enterobacteriaceae	Escherichia/Shigella	NA
SV0724	Bacteria	Proteobacteria	Gammaproteobacteria	Enterobacteriales	Enterobacteriaceae	Escherichia/Shigella	NA
SV1062	Bacteria	Proteobacteria	Gammaproteobacteria	Enterobacteriales	Enterobacteriaceae	Enterobacteriaceae_ge	NA
SV0403	Bacteria	Proteobacteria	Gammaproteobacteria	Aeromonadales	Aeromonadaceae	Aeromonas	NA
SV1019	Bacteria	Proteobacteria	Gammaproteobacteria	Enterobacteriales	Enterobacteriaceae	Serratia	proteamaculans
SV1276	Bacteria	Proteobacteria	Alphaproteobacteria	Acetobacterales	Acetobacteraceae	Gluconobacter	NA
SV1275	Bacteria	Proteobacteria	Alphaproteobacteria	Acetobacterales	Acetobacteraceae	Gluconobacter	oxydans
SV0979	Bacteria	Proteobacteria	Alphaproteobacteria	Caulobacterales	Caulobacteraceae	Brevundimonas	NA
SV1253	Bacteria	Proteobacteria	Alphaproteobacteria	Sphingomonadales	Sphingomonadaceae	Sphingomonas	NA
SV0583	Bacteria	Proteobacteria	Alphaproteobacteria	Sphingomonadales	Sphingomonadaceae	Sphingobium	NA
SV1021	Bacteria	Proteobacteria	Alphaproteobacteria	Rhizobiales	Beijerinckiaceae	Methylobacterium	NA
SV0742	Bacteria	Proteobacteria	Alphaproteobacteria	Rhizobiales	Rhizobiaceae	Allorhizobium-Neorhizobium-Pararhizobium-Rhizobium	NA
SV1149	Bacteria	Proteobacteria	Alphaproteobacteria	Rhizobiales	Rhizobiaceae	Allorhizobium-Neorhizobium-Pararhizobium-Rhizobium	NA
SV1187	Bacteria	Proteobacteria	Alphaproteobacteria	Rhizobiales	Xanthobacteraceae	Xanthobacteraceae_ge	NA
SV0558	Bacteria	Actinobacteria	Actinobacteria	Propionibacteriales	Propionibacteriaceae	Cutibacterium	acnes
SV1234	Bacteria	Actinobacteria	Actinobacteria	Corynebacteriales	Corynebacteriaceae	Corynebacterium_1	kroppenstedtii
SV1058	Bacteria	Actinobacteria	Actinobacteria	Corynebacteriales	Corynebacteriaceae	Corynebacterium	NA
SV0680	Bacteria	Actinobacteria	Actinobacteria	Corynebacteriales	Corynebacteriaceae	Corynebacterium	NA
SV0770	Bacteria	Actinobacteria	Actinobacteria	Corynebacteriales	Corynebacteriaceae	Corynebacterium_1	NA
SV0709	Bacteria	Actinobacteria	Actinobacteria	Corynebacteriales	Corynebacteriaceae	Corynebacterium_1	NA
SV0902	Bacteria	Actinobacteria	Actinobacteria	Corynebacteriales	Corynebacteriaceae	Corynebacterium_1	NA
SV0839	Bacteria	Actinobacteria	Actinobacteria	Corynebacteriales	Corynebacteriaceae	Corynebacterium_1	NA
SV0556	Bacteria	Actinobacteria	Actinobacteria	Corynebacteriales	Corynebacteriaceae	Corynebacterium_1	NA
SV0554	Bacteria	Actinobacteria	Actinobacteria	Corynebacteriales	Corynebacteriaceae	Corynebacterium_1	NA
SV0126	Bacteria	Actinobacteria	Actinobacteria	Corynebacteriales	Corynebacteriaceae	Corynebacterium_1	tuberculostearicum
SV0504	Bacteria	Actinobacteria	Actinobacteria	Corynebacteriales	Corynebacteriaceae	Corynebacterium_1	NA
SV1030	Bacteria	Actinobacteria	Actinobacteria	Corynebacteriales	Corynebacteriaceae	Corynebacterium	NA
SV0706	Bacteria	Actinobacteria	Actinobacteria	Corynebacteriales	Corynebacteriaceae	Corynebacterium	NA
SV1102	Bacteria	Actinobacteria	Actinobacteria	Corynebacteriales	Corynebacteriaceae	Corynebacterium	NA
SV0864	Bacteria	Actinobacteria	Actinobacteria	Corynebacteriales	Corynebacteriaceae	Corynebacteriaceae_ge	NA
SV0967	Bacteria	Actinobacteria	Actinobacteria	Corynebacteriales	Corynebacteriaceae	Corynebacterium_1	NA
SV0815	Bacteria	Actinobacteria	Actinobacteria	Corynebacteriales	Corynebacteriaceae	Corynebacterium	argentoratense
SV0342	Bacteria	Actinobacteria	Actinobacteria	Corynebacteriales	Corynebacteriaceae	Corynebacterium_1	simulans
SV1010	Bacteria	Actinobacteria	Actinobacteria	Corynebacteriales	Corynebacteriaceae	Lawsonella	NA
SV1106	Bacteria	Actinobacteria	Actinobacteria	Corynebacteriales	Corynebacteriaceae	Lawsonella	NA
SV0858	Bacteria	Actinobacteria	Actinobacteria	Corynebacteriales	Nocardiaceae	Rhodococcus	NA
SV1238	Bacteria	Actinobacteria	Actinobacteria	Corynebacteriales	Mycobacteriaceae	Mycobacterium	NA
SV0957	Bacteria	Actinobacteria	Actinobacteria	Corynebacteriales	Mycobacteriaceae	Mycobacterium	NA
SV0545	Bacteria	Actinobacteria	Actinobacteria	Micrococcales	Micrococcaceae	Kocuria	NA
SV1041	Bacteria	Actinobacteria	Actinobacteria	Micrococcales	Micrococcaceae	Micrococcus	NA
SV0780	Bacteria	Actinobacteria	Actinobacteria	Micrococcales	Microbacteriaceae	Microbacterium	flavum
SV0060	Bacteria	Actinobacteria	Actinobacteria	Micrococcales	Micrococcaceae	Rothia	NA
SV0108	Bacteria	Actinobacteria	Actinobacteria	Micrococcales	Micrococcaceae	Rothia	NA
SV0026	Bacteria	Actinobacteria	Actinobacteria	Micrococcales	Micrococcaceae	Rothia	NA
SV0589	Bacteria	Actinobacteria	Actinobacteria	Micrococcales	Micrococcaceae	Rothia	NA
SV0029	Bacteria	Actinobacteria	Actinobacteria	Micrococcales	Micrococcaceae	Rothia	NA
SV0153	Bacteria	Actinobacteria	Actinobacteria	Micrococcales	Micrococcaceae	Rothia	mucilaginosa
SV0620	Bacteria	Actinobacteria	Actinobacteria	Micrococcales	Micrococcaceae	Rothia	NA
SV0534	Bacteria	Actinobacteria	Actinobacteria	Micrococcales	Micrococcaceae	Rothia	mucilaginosa
SV0508	Bacteria	Actinobacteria	Actinobacteria	Micrococcales	Micrococcaceae	Rothia	dentocariosa
SV0509	Bacteria	Actinobacteria	Actinobacteria	Micrococcales	Micrococcaceae	Rothia	NA
SV0878	Bacteria	Actinobacteria	Actinobacteria	Micrococcales	Micrococcaceae	Nesterenkonia	NA
SV1303	Bacteria	Actinobacteria	Actinobacteria	Actinomycetales	Actinomycetaceae	F0332	NA
SV1239	Bacteria	Actinobacteria	Actinobacteria	Actinomycetales	Actinomycetaceae	Arcanobacterium	NA
SV0805	Bacteria	Actinobacteria	Actinobacteria	Bifidobacteriales	Bifidobacteriaceae	Bifidobacterium	dentium
SV0385	Bacteria	Actinobacteria	Actinobacteria	Bifidobacteriales	Bifidobacteriaceae	Bifidobacterium	animalis
SV0331	Bacteria	Actinobacteria	Actinobacteria	Bifidobacteriales	Bifidobacteriaceae	Scardovia	wiggsiae
SV0794	Bacteria	Actinobacteria	Actinobacteria	Bifidobacteriales	Bifidobacteriaceae	Bifidobacterium	NA
SV0023	Bacteria	Actinobacteria	Actinobacteria	Bifidobacteriales	Bifidobacteriaceae	Bifidobacterium	longum
SV0397	Bacteria	Actinobacteria	Actinobacteria	Bifidobacteriales	Bifidobacteriaceae	Bifidobacterium	NA
SV0092	Bacteria	Actinobacteria	Actinobacteria	Bifidobacteriales	Bifidobacteriaceae	Bifidobacterium	longum
SV0605	Bacteria	Actinobacteria	Actinobacteria	Bifidobacteriales	Bifidobacteriaceae	Bifidobacterium	breve
SV0516	Bacteria	Actinobacteria	Actinobacteria	Bifidobacteriales	Bifidobacteriaceae	Bifidobacterium	bifidum
SV0053	Bacteria	Actinobacteria	Actinobacteria	Bifidobacteriales	Bifidobacteriaceae	Bifidobacterium	NA
SV0207	Bacteria	Actinobacteria	Actinobacteria	Bifidobacteriales	Bifidobacteriaceae	Bifidobacterium	NA
SV0741	Bacteria	Actinobacteria	Actinobacteria	Bifidobacteriales	Bifidobacteriaceae	Gardnerella	vaginalis
SV1120	Bacteria	Actinobacteria	Actinobacteria	Actinomycetales	Actinomycetaceae	Actinomyces	NA
SV0738	Bacteria	Actinobacteria	Actinobacteria	Actinomycetales	Actinomycetaceae	Actinomyces	NA
SV0762	Bacteria	Actinobacteria	Actinobacteria	Actinomycetales	Actinomycetaceae	Actinomyces	NA
SV0623	Bacteria	Actinobacteria	Actinobacteria	Actinomycetales	Actinomycetaceae	Actinomyces	NA
SV1240	Bacteria	Actinobacteria	Actinobacteria	Actinomycetales	Actinomycetaceae	Actinomyces	naeslundii
SV0659	Bacteria	Actinobacteria	Actinobacteria	Actinomycetales	Actinomycetaceae	Actinomyces	NA
SV1000	Bacteria	Actinobacteria	Actinobacteria	Actinomycetales	Actinomycetaceae	Actinomyces	NA
SV0322	Bacteria	Actinobacteria	Actinobacteria	Actinomycetales	Actinomycetaceae	Actinomyces	NA
SV0386	Bacteria	Actinobacteria	Actinobacteria	Actinomycetales	Actinomycetaceae	Actinomyces	NA
SV0017	Bacteria	Actinobacteria	Actinobacteria	Actinomycetales	Actinomycetaceae	Actinomyces	NA
SV0477	Bacteria	Actinobacteria	Actinobacteria	Actinomycetales	Actinomycetaceae	Actinomyces	NA
SV0392	Bacteria	Actinobacteria	Actinobacteria	Actinomycetales	Actinomycetaceae	Actinomyces	NA
SV0387	Bacteria	Actinobacteria	Actinobacteria	Actinomycetales	Actinomycetaceae	Actinomyces	odontolyticus
SV0527	Bacteria	Actinobacteria	Actinobacteria	Actinomycetales	Actinomycetaceae	Actinomyces	NA
SV0460	Bacteria	Actinobacteria	Actinobacteria	Actinomycetales	Actinomycetaceae	Actinomyces	NA
SV0219	Bacteria	Actinobacteria	Actinobacteria	Actinomycetales	Actinomycetaceae	Actinomyces	NA
SV0151	Bacteria	Actinobacteria	Actinobacteria	Actinomycetales	Actinomycetaceae	Actinomyces	NA
SV0636	Bacteria	Actinobacteria	Actinobacteria	Actinomycetales	Actinomycetaceae	Actinomyces	odontolyticus
SV0157	Bacteria	Actinobacteria	Actinobacteria	Actinomycetales	Actinomycetaceae	Actinomyces	odontolyticus
SV0440	Bacteria	Actinobacteria	Actinobacteria	Actinomycetales	Actinomycetaceae	Actinomyces	NA
SV0068	Bacteria	Actinobacteria	Actinobacteria	Actinomycetales	Actinomycetaceae	Actinomyces	odontolyticus
SV0679	Bacteria	Actinobacteria	Actinobacteria	Actinomycetales	Actinomycetaceae	Actinomyces	NA
SV0701	Bacteria	Actinobacteria	Actinobacteria	Actinomycetales	Actinomycetaceae	Actinomyces	NA
SV0096	Bacteria	Actinobacteria	Actinobacteria	Actinomycetales	Actinomycetaceae	Actinomyces	NA
SV0038	Bacteria	Actinobacteria	Actinobacteria	Actinomycetales	Actinomycetaceae	Actinomyces	NA
SV0144	Bacteria	Actinobacteria	Actinobacteria	Actinomycetales	Actinomycetaceae	Actinomyces	NA
SV0070	Bacteria	Actinobacteria	Actinobacteria	Actinomycetales	Actinomycetaceae	Actinomyces	NA
SV0575	Bacteria	Actinobacteria	Actinobacteria	Actinomycetales	Actinomycetaceae	Actinomyces	NA
SV0069	Bacteria	Actinobacteria	Actinobacteria	Actinomycetales	Actinomycetaceae	Actinomyces	lingnae
SV0298	Bacteria	Actinobacteria	Actinobacteria	Actinomycetales	Actinomycetaceae	Actinomyces	NA
SV0046	Bacteria	Actinobacteria	Actinobacteria	Actinomycetales	Actinomycetaceae	Actinomyces	NA
SV0226	Bacteria	Actinobacteria	Actinobacteria	Actinomycetales	Actinomycetaceae	Actinomyces	NA
SV0492	Bacteria	Actinobacteria	Actinobacteria	Actinomycetales	Actinomycetaceae	Actinomyces	NA
SV1257	Bacteria	Actinobacteria	Actinobacteria	Actinomycetales	Actinomycetaceae	Varibaculum	NA
SV0329	Bacteria	Actinobacteria	Actinobacteria	Actinomycetales	Actinomycetaceae	Actinomyces	NA
SV0512	Bacteria	Actinobacteria	Actinobacteria	Actinomycetales	Actinomycetaceae	Actinomyces	graevenitzii
SV1277	Bacteria	Actinobacteria	Actinobacteria	Actinomycetales	Actinomycetaceae	Actinomyces	NA
SV1335	Bacteria	Actinobacteria	Actinobacteria	Micrococcales	Dermabacteraceae	Dermabacter	NA
SV1271	Bacteria	Actinobacteria	Actinobacteria	Pseudonocardiales	Pseudonocardiaceae	Pseudonocardiaceae_ge	NA
SV1068	Bacteria	Actinobacteria	Coriobacteriia	Coriobacteriales	Eggerthellaceae	Slackia	isoflavoniconvertens
SV0754	Bacteria	Actinobacteria	Coriobacteriia	Coriobacteriales	Eggerthellaceae	Adlercreutzia	NA
SV0705	Bacteria	Actinobacteria	Coriobacteriia	Coriobacteriales	Eggerthellaceae	Eggerthellaceae_ge	NA
SV0167	Bacteria	Actinobacteria	Coriobacteriia	Coriobacteriales	Eggerthellaceae	Eggerthella	lenta
SV0089	Bacteria	Actinobacteria	Coriobacteriia	Coriobacteriales	Eggerthellaceae	Eggerthella	lenta
SV0771	Bacteria	Actinobacteria	Coriobacteriia	Coriobacteriales	Eggerthellaceae	Eggerthella	NA
SV0195	Bacteria	Actinobacteria	Coriobacteriia	Coriobacteriales	Eggerthellaceae	Eggerthella	lenta
SV1194	Bacteria	Actinobacteria	Coriobacteriia	Coriobacteriales	Eggerthellaceae	Senegalimassilia	NA
SV0840	Bacteria	Actinobacteria	Coriobacteriia	Coriobacteriales	Coriobacteriaceae	Collinsella	NA
SV0587	Bacteria	Actinobacteria	Coriobacteriia	Coriobacteriales	Coriobacteriaceae	Collinsella	NA
SV0084	Bacteria	Actinobacteria	Coriobacteriia	Coriobacteriales	Coriobacteriaceae	Collinsella	aerofaciens
SV1061	Bacteria	Actinobacteria	Coriobacteriia	Coriobacteriales	Atopobiaceae	Olsenella	NA
SV1183	Bacteria	Actinobacteria	Coriobacteriia	Coriobacteriales	Atopobiaceae	Olsenella	NA
SV0567	Bacteria	Actinobacteria	Coriobacteriia	Coriobacteriales	Atopobiaceae	Atopobium	parvulum
SV0012	Bacteria	Actinobacteria	Coriobacteriia	Coriobacteriales	Atopobiaceae	Atopobium	parvulum
SV0631	Bacteria	Actinobacteria	Coriobacteriia	Coriobacteriales	Atopobiaceae	Atopobium	NA
SV0404	Bacteria	Actinobacteria	Coriobacteriia	Coriobacteriales	Atopobiaceae	Atopobium	NA
SV0067	Bacteria	Actinobacteria	Coriobacteriia	Coriobacteriales	Atopobiaceae	Atopobium	NA
SV1210	Bacteria	Acidobacteria	Acidobacteriia	Solibacterales	Solibacteraceae_(Subgroup_3)	Bryobacter	NA
SV1321	Bacteria	Firmicutes	Clostridia	Clostridiales	Clostridiales_vadinBB60_group	Clostridiales_vadinBB60_group_ge	NA
SV1315	Bacteria	Firmicutes	Clostridia	Clostridiales	Clostridiales_vadinBB60_group	Clostridiales_vadinBB60_group_ge	NA
SV0275	Bacteria	Firmicutes	Clostridia	Clostridiales	Christensenellaceae	Catabacter	NA
SV1172	Bacteria	Firmicutes	Clostridia	Clostridiales	Christensenellaceae	Catabacter	hongkongensis
SV1228	Bacteria	Firmicutes	Clostridia	Clostridiales	Christensenellaceae	Christensenellaceae_R-7_group	NA
SV1112	Bacteria	Firmicutes	Clostridia	Clostridiales	Christensenellaceae	Christensenellaceae_R-7_group	NA
SV0482	Bacteria	Firmicutes	Clostridia	Clostridiales	Christensenellaceae	Christensenellaceae_R-7_group	NA
SV0974	Bacteria	Firmicutes	Clostridia	Clostridiales	Christensenellaceae	Christensenellaceae_R-7_group	NA
SV0604	Bacteria	Firmicutes	Clostridia	Clostridiales	Christensenellaceae	Christensenellaceae_R-7_group	NA
SV1114	Bacteria	Firmicutes	Clostridia	Clostridiales	Christensenellaceae	Christensenellaceae_R-7_group	NA
SV0252	Bacteria	Firmicutes	Clostridia	Clostridiales	Christensenellaceae	Christensenellaceae_R-7_group	NA
SV1256	Bacteria	Firmicutes	Clostridia	Clostridiales	Christensenellaceae	Christensenellaceae_ge	NA
SV0819	Bacteria	Firmicutes	Clostridia	Clostridiales	Christensenellaceae	Christensenellaceae_ge	NA
SV0889	Bacteria	Firmicutes	Clostridia	Clostridiales	Christensenellaceae	Christensenellaceae_ge	NA
SV0474	Bacteria	Chloroflexi	Anaerolineae	Anaerolineales	Anaerolineaceae	Flexilinea	NA
SV0235	Bacteria	Firmicutes	Clostridia	Clostridiales	Ruminococcaceae	Butyricicoccus	NA
SV0870	Bacteria	Firmicutes	Clostridia	Clostridiales	Ruminococcaceae	Butyricicoccus	NA
SV0817	Bacteria	Firmicutes	Clostridia	Clostridiales	Ruminococcaceae	Butyricicoccus	NA
SV0350	Bacteria	Firmicutes	Clostridia	Clostridiales	Ruminococcaceae	Butyricicoccus	desmolans
SV0463	Bacteria	Firmicutes	Clostridia	Clostridiales	Ruminococcaceae	Butyricicoccus	NA
SV0506	Bacteria	Firmicutes	Clostridia	Clostridiales	Ruminococcaceae	Butyricicoccus	NA
SV0475	Bacteria	Firmicutes	Clostridia	Clostridiales	Ruminococcaceae	Butyricicoccus	NA
SV0358	Bacteria	Firmicutes	Clostridia	Clostridiales	Ruminococcaceae	Butyricicoccus	NA
SV1146	Bacteria	Firmicutes	Clostridia	Clostridiales	Ruminococcaceae	Butyricicoccus	NA
SV0552	Bacteria	Firmicutes	Clostridia	Clostridiales	Ruminococcaceae	Butyricicoccus	NA
SV0145	Bacteria	Firmicutes	Clostridia	Clostridiales	Ruminococcaceae	Butyricicoccus	NA
SV0884	Bacteria	Firmicutes	Clostridia	Clostridiales	Ruminococcaceae	Butyricicoccus	NA
SV0517	Bacteria	Firmicutes	Clostridia	Clostridiales	Ruminococcaceae	Butyricicoccus	NA
SV1284	Bacteria	Firmicutes	Clostridia	Clostridiales	Ruminococcaceae	Ruminococcaceae_UCG-009	NA
SV1246	Bacteria	Firmicutes	Clostridia	Clostridiales	Ruminococcaceae	Intestinimonas	NA
SV0895	Bacteria	Firmicutes	Clostridia	Clostridiales	Ruminococcaceae	Ruminococcaceae_UCG-004	NA
SV0080	Bacteria	Firmicutes	Clostridia	Clostridiales	Ruminococcaceae	Ruminococcaceae_UCG-004	NA
SV0876	Bacteria	Firmicutes	Clostridia	Clostridiales	Ruminococcaceae	Ruminococcaceae_UCG-004	NA
SV0954	Bacteria	Firmicutes	Clostridia	Clostridiales	Ruminococcaceae	Pseudoflavonifractor	NA
SV0922	Bacteria	Firmicutes	Clostridia	Clostridiales	Ruminococcaceae	Flavonifractor	NA
SV0528	Bacteria	Firmicutes	Clostridia	Clostridiales	Ruminococcaceae	Flavonifractor	NA
SV0332	Bacteria	Firmicutes	Clostridia	Clostridiales	Ruminococcaceae	Flavonifractor	NA
SV0120	Bacteria	Firmicutes	Clostridia	Clostridiales	Ruminococcaceae	Flavonifractor	plautii
SV0228	Bacteria	Firmicutes	Clostridia	Clostridiales	Ruminococcaceae	Flavonifractor	NA
SV0713	Bacteria	Firmicutes	Clostridia	Clostridiales	Ruminococcaceae	Flavonifractor	NA
SV0199	Bacteria	Firmicutes	Clostridia	Clostridiales	Ruminococcaceae	Ruminococcaceae_ge	NA
SV0730	Bacteria	Firmicutes	Clostridia	Clostridiales	Ruminococcaceae	Ruminiclostridium_9	NA
SV0610	Bacteria	Firmicutes	Clostridia	Clostridiales	Ruminococcaceae	Ruminococcaceae_UCG-004	NA
SV0905	Bacteria	Firmicutes	Clostridia	Clostridiales	Ruminococcaceae	Ruminiclostridium_9	NA
SV0985	Bacteria	Firmicutes	Clostridia	Clostridiales	Ruminococcaceae	Intestinimonas	butyriciproducens
SV0412	Bacteria	Firmicutes	Clostridia	Clostridiales	Ruminococcaceae	Ruminococcaceae_NK4A214_group	NA
SV0306	Bacteria	Firmicutes	Clostridia	Clostridiales	Ruminococcaceae	Ruminococcaceae_UCG-005	NA
SV0213	Bacteria	Firmicutes	Clostridia	Clostridiales	Ruminococcaceae	Ruminococcaceae_UCG-005	NA
SV1052	Bacteria	Firmicutes	Clostridia	Clostridiales	Ruminococcaceae	Ruminococcaceae_UCG-005	NA
SV0837	Bacteria	Firmicutes	Clostridia	Clostridiales	Ruminococcaceae	Ruminococcaceae_UCG-005	NA
SV0566	Bacteria	Firmicutes	Clostridia	Clostridiales	Ruminococcaceae	Ruminococcaceae_UCG-005	NA
SV0642	Bacteria	Firmicutes	Clostridia	Clostridiales	Ruminococcaceae	Ruminococcaceae_NK4A214_group	NA
SV0420	Bacteria	Firmicutes	Clostridia	Clostridiales	Ruminococcaceae	Ruminococcaceae_UCG-002	NA
SV0563	Bacteria	Firmicutes	Clostridia	Clostridiales	Ruminococcaceae	Ruminococcaceae_UCG-002	NA
SV0913	Bacteria	Firmicutes	Clostridia	Clostridiales	Ruminococcaceae	Ruminococcaceae_UCG-002	NA
SV1064	Bacteria	Firmicutes	Clostridia	Clostridiales	Ruminococcaceae	Ruminococcaceae_UCG-002	NA
SV0158	Bacteria	Firmicutes	Clostridia	Clostridiales	Ruminococcaceae	Ruminococcaceae_UCG-002	bacterium
SV0271	Bacteria	Firmicutes	Clostridia	Clostridiales	Ruminococcaceae	Ruminococcaceae_UCG-003	NA
SV1331	Bacteria	Firmicutes	Clostridia	Clostridiales	Ruminococcaceae	Ruminococcaceae_UCG-003	NA
SV0394	Bacteria	Firmicutes	Clostridia	Clostridiales	Ruminococcaceae	Ruminococcaceae_UCG-003	NA
SV0025	Bacteria	Firmicutes	Clostridia	Clostridiales	Ruminococcaceae	Oscillibacter	NA
SV0806	Bacteria	Firmicutes	Clostridia	Clostridiales	Ruminococcaceae	Oscillibacter	NA
SV0465	Bacteria	Firmicutes	Clostridia	Clostridiales	Ruminococcaceae	Oscillibacter	NA
SV0565	Bacteria	Firmicutes	Clostridia	Clostridiales	Ruminococcaceae	Oscillibacter	NA
SV0798	Bacteria	Firmicutes	Clostridia	Clostridiales	Ruminococcaceae	Oscillibacter	NA
SV0885	Bacteria	Firmicutes	Clostridia	Clostridiales	Ruminococcaceae	Oscillibacter	NA
SV0066	Bacteria	Firmicutes	Clostridia	Clostridiales	Ruminococcaceae	Oscillibacter	NA
SV1049	Bacteria	Firmicutes	Clostridia	Clostridiales	Ruminococcaceae	Ruminiclostridium	NA
SV1011	Bacteria	Firmicutes	Clostridia	Clostridiales	Ruminococcaceae	Ruminiclostridium	NA
SV1247	Bacteria	Firmicutes	Clostridia	Clostridiales	Ruminococcaceae	Ruminiclostridium_9	NA
SV0381	Bacteria	Firmicutes	Clostridia	Clostridiales	Ruminococcaceae	Ruminococcaceae_ge	NA
SV0174	Bacteria	Firmicutes	Clostridia	Clostridiales	Ruminococcaceae	Ruminiclostridium_9	NA
SV1330	Bacteria	Firmicutes	Clostridia	Clostridiales	Ruminococcaceae	Ruminiclostridium_9	NA
SV0872	Bacteria	Firmicutes	Clostridia	Clostridiales	Ruminococcaceae	Ruminococcaceae_ge	NA
SV0616	Bacteria	Firmicutes	Clostridia	Clostridiales	Ruminococcaceae	Ruminococcus_2	NA
SV0802	Bacteria	Firmicutes	Clostridia	Clostridiales	Ruminococcaceae	Ruminococcus_2	NA
SV1027	Bacteria	Firmicutes	Clostridia	Clostridiales	Ruminococcaceae	Ruminococcus_2	NA
SV0134	Bacteria	Firmicutes	Clostridia	Clostridiales	Ruminococcaceae	Ruminococcus_2	bromii
SV0438	Bacteria	Firmicutes	Clostridia	Clostridiales	Ruminococcaceae	Ruminococcus_2	bromii
SV0261	Bacteria	Firmicutes	Clostridia	Clostridiales	Ruminococcaceae	Ruminococcus_2	NA
SV0204	Bacteria	Firmicutes	Clostridia	Clostridiales	Ruminococcaceae	Ruminococcus_2	NA
SV0337	Bacteria	Firmicutes	Clostridia	Clostridiales	Ruminococcaceae	Ruminococcus_2	NA
SV1301	Bacteria	Firmicutes	Clostridia	Clostridiales	Ruminococcaceae	Ruminococcus_2	NA
SV0399	Bacteria	Firmicutes	Clostridia	Clostridiales	Ruminococcaceae	Ruminococcaceae_ge	NA
SV0665	Bacteria	Firmicutes	Clostridia	Clostridiales	Ruminococcaceae	Ruminiclostridium_5	NA
SV0049	Bacteria	Firmicutes	Clostridia	Clostridiales	Ruminococcaceae	Ruminiclostridium_5	NA
SV0464	Bacteria	Firmicutes	Clostridia	Clostridiales	Ruminococcaceae	Ruminiclostridium_5	NA
SV0984	Bacteria	Firmicutes	Clostridia	Clostridiales	Ruminococcaceae	Ruminiclostridium_5	NA
SV0559	Bacteria	Firmicutes	Clostridia	Clostridiales	Ruminococcaceae	Ruminiclostridium_5	NA
SV1311	Bacteria	Firmicutes	Clostridia	Clostridiales	Ruminococcaceae	Ruminococcaceae_ge	NA
SV0944	Bacteria	Firmicutes	Clostridia	Clostridiales	Ruminococcaceae	DTU089	NA
SV0105	Bacteria	Firmicutes	Clostridia	Clostridiales	Ruminococcaceae	DTU089	NA
SV1050	Bacteria	Firmicutes	Clostridia	Clostridiales	Ruminococcaceae	DTU089	NA
SV0378	Bacteria	Firmicutes	Clostridia	Clostridiales	Ruminococcaceae	Ruminococcaceae_ge	NA
SV0759	Bacteria	Firmicutes	Clostridia	Clostridiales	Ruminococcaceae	Ruminococcaceae_ge	NA
SV0928	Bacteria	Firmicutes	Clostridia	Clostridiales	Ruminococcaceae	Ruminococcaceae_ge	NA
SV0608	Bacteria	Firmicutes	Clostridia	Clostridiales	Ruminococcaceae	Ruminococcaceae_ge	NA
SV0925	Bacteria	Firmicutes	Clostridia	Clostridiales	Ruminococcaceae	Ruminococcaceae_ge	NA
SV0756	Bacteria	Firmicutes	Clostridia	Clostridiales	Ruminococcaceae	Ruminococcaceae_ge	NA
SV0471	Bacteria	Firmicutes	Clostridia	Clostridiales	Ruminococcaceae	Ruminococcaceae_ge	NA
SV0018	Bacteria	Firmicutes	Clostridia	Clostridiales	Ruminococcaceae	Ruminococcaceae_ge	NA
SV1088	Bacteria	Firmicutes	Clostridia	Clostridiales	Ruminococcaceae	Ruminococcaceae_ge	NA
SV0663	Bacteria	Firmicutes	Clostridia	Clostridiales	Ruminococcaceae	Ruminococcaceae_ge	NA
SV0714	Bacteria	Firmicutes	Clostridia	Clostridiales	Ruminococcaceae	Ruminococcaceae_ge	NA
SV1283	Bacteria	Firmicutes	Clostridia	Clostridiales	Ruminococcaceae	GCA-900066225	NA
SV0095	Bacteria	Firmicutes	Clostridia	Clostridiales	Ruminococcaceae	Anaerotruncus	colihominis
SV1006	Bacteria	Firmicutes	Clostridia	Clostridiales	Ruminococcaceae	Anaerotruncus	NA
SV1290	Bacteria	Firmicutes	Clostridia	Clostridiales	Ruminococcaceae	Ruminococcaceae_ge	NA
SV1177	Bacteria	Firmicutes	Clostridia	Clostridiales	Ruminococcaceae	Ruminococcaceae_ge	NA
SV0891	Bacteria	Firmicutes	Clostridia	Clostridiales	Ruminococcaceae	Ruminococcaceae_ge	NA
SV0132	Bacteria	Firmicutes	Clostridia	Clostridiales	Ruminococcaceae	Ruminococcaceae_ge	NA
SV0597	Bacteria	Firmicutes	Clostridia	Clostridiales	Ruminococcaceae	Ruminococcaceae_ge	NA
SV1178	Bacteria	Firmicutes	Clostridia	Clostridiales	Ruminococcaceae	Ruminococcaceae_ge	NA
SV0220	Bacteria	Firmicutes	Clostridia	Clostridiales	Ruminococcaceae	Negativibacillus	NA
SV0899	Bacteria	Firmicutes	Clostridia	Clostridiales	Ruminococcaceae	Ruminococcaceae_ge	NA
SV0393	Bacteria	Firmicutes	Clostridia	Clostridiales	Ruminococcaceae	Faecalibacterium	NA
SV0903	Bacteria	Firmicutes	Clostridia	Clostridiales	Ruminococcaceae	Faecalibacterium	NA
SV0014	Bacteria	Firmicutes	Clostridia	Clostridiales	Ruminococcaceae	Faecalibacterium	CM04-06
SV0424	Bacteria	Firmicutes	Clostridia	Clostridiales	Ruminococcaceae	Faecalibacterium	NA
SV0497	Bacteria	Firmicutes	Clostridia	Clostridiales	Ruminococcaceae	Faecalibacterium	NA
SV0052	Bacteria	Firmicutes	Clostridia	Clostridiales	Ruminococcaceae	Faecalibacterium	prausnitzii
SV1005	Bacteria	Firmicutes	Clostridia	Clostridiales	Ruminococcaceae	Faecalibacterium	NA
SV0649	Bacteria	Firmicutes	Clostridia	Clostridiales	Ruminococcaceae	Faecalibacterium	NA
SV0056	Bacteria	Firmicutes	Clostridia	Clostridiales	Ruminococcaceae	Faecalibacterium	NA
SV0486	Bacteria	Firmicutes	Clostridia	Clostridiales	Ruminococcaceae	Faecalibacterium	NA
SV0035	Bacteria	Firmicutes	Clostridia	Clostridiales	Ruminococcaceae	UBA1819	NA
SV1175	Bacteria	Firmicutes	Clostridia	Clostridiales	Ruminococcaceae	UBA1819	NA
SV0896	Bacteria	Firmicutes	Clostridia	Clostridiales	Ruminococcaceae	Subdoligranulum	NA
SV0093	Bacteria	Firmicutes	Clostridia	Clostridiales	Ruminococcaceae	Subdoligranulum	NA
SV0191	Bacteria	Firmicutes	Clostridia	Clostridiales	Ruminococcaceae	Subdoligranulum	NA
SV0015	Bacteria	Firmicutes	Clostridia	Clostridiales	Ruminococcaceae	Faecalibacterium	NA
SV0535	Bacteria	Firmicutes	Clostridia	Clostridiales	Ruminococcaceae	Faecalibacterium	NA
SV0606	Bacteria	Firmicutes	Clostridia	Clostridiales	Ruminococcaceae	Faecalibacterium	prausnitzii
SV0114	Bacteria	Firmicutes	Clostridia	Clostridiales	Ruminococcaceae	Faecalibacterium	NA
SV0209	Bacteria	Firmicutes	Clostridia	Clostridiales	Ruminococcaceae	Pygmaiobacter	NA
SV1147	Bacteria	Firmicutes	Clostridia	Clostridiales	Ruminococcaceae	Ruminococcaceae_ge	NA
SV1197	Bacteria	Firmicutes	Clostridia	Clostridiales	Ruminococcaceae	Ruminococcaceae_ge	NA
SV0201	Bacteria	Firmicutes	Clostridia	Clostridiales	Ruminococcaceae	Ruminococcaceae_ge	NA
SV1206	Bacteria	Firmicutes	Clostridia	Clostridiales	Ruminococcaceae	Candidatus_Soleaferrea	NA
SV0323	Bacteria	Firmicutes	Clostridia	Clostridiales	Ruminococcaceae	Candidatus_Soleaferrea	NA
SV0683	Bacteria	Firmicutes	Clostridia	Clostridiales	Ruminococcaceae	Ruminiclostridium_6	NA
SV0723	Bacteria	Firmicutes	Clostridia	Clostridiales	Ruminococcaceae	Ruminiclostridium_6	NA
SV0972	Bacteria	Firmicutes	Clostridia	Clostridiales	Ruminococcaceae	Ruminococcus_1	NA
SV0242	Bacteria	Firmicutes	Clostridia	Clostridiales	Ruminococcaceae	Ruminococcus_1	bicirculans
SV1184	Bacteria	Firmicutes	Clostridia	Clostridiales	Ruminococcaceae	Ruminococcus_1	NA
SV0109	Bacteria	Firmicutes	Clostridia	Clostridiales	Ruminococcaceae	Ruminococcus_1	NA
SV0883	Bacteria	Firmicutes	Clostridia	Clostridiales	Ruminococcaceae	Ruminococcus_1	NA
SV1173	Bacteria	Firmicutes	Clostridia	Clostridiales	Ruminococcaceae	Ruminococcus_1	NA
SV1297	Bacteria	Firmicutes	Clostridia	Clostridiales	Ruminococcaceae	Ruminococcaceae_UCG-013	NA
SV0254	Bacteria	Firmicutes	Clostridia	Clostridiales	Ruminococcaceae	Ruminococcaceae_UCG-013	NA
SV0594	Bacteria	Firmicutes	Clostridia	Clostridiales	Ruminococcaceae	Ruminococcaceae_UCG-013	NA
SV0436	Bacteria	Firmicutes	Clostridia	Clostridiales	Lachnospiraceae	Lachnospira	NA
SV0333	Bacteria	Firmicutes	Clostridia	Clostridiales	Lachnospiraceae	Lachnospira	NA
SV0259	Bacteria	Firmicutes	Clostridia	Clostridiales	Lachnospiraceae	Lachnospira	NA
SV0540	Bacteria	Firmicutes	Clostridia	Clostridiales	Lachnospiraceae	Lachnospira	NA
SV0937	Bacteria	Firmicutes	Clostridia	Clostridiales	Lachnospiraceae	Lachnospira	NA
SV0647	Bacteria	Firmicutes	Clostridia	Clostridiales	Lachnospiraceae	Lachnospiraceae_ND3007_group	NA
SV0194	Bacteria	Firmicutes	Clostridia	Clostridiales	Lachnospiraceae	Lachnospiraceae_ge	NA
SV0963	Bacteria	Firmicutes	Clostridia	Clostridiales	Lachnospiraceae	Coprococcus_2	NA
SV0930	Bacteria	Firmicutes	Clostridia	Clostridiales	Lachnospiraceae	Coprococcus_2	NA
SV1262	Bacteria	Firmicutes	Clostridia	Clostridiales	Lachnospiraceae	Lachnospiraceae_ge	NA
SV0250	Bacteria	Firmicutes	Clostridia	Clostridiales	Lachnospiraceae	Lachnospiraceae_ge	NA
SV0263	Bacteria	Firmicutes	Clostridia	Clostridiales	Lachnospiraceae	Lachnospiraceae_ge	NA
SV0607	Bacteria	Firmicutes	Clostridia	Clostridiales	Lachnospiraceae	Anaerostipes	NA
SV0246	Bacteria	Firmicutes	Clostridia	Clostridiales	Lachnospiraceae	Anaerostipes	NA
SV0778	Bacteria	Firmicutes	Clostridia	Clostridiales	Lachnospiraceae	Anaerostipes	NA
SV0135	Bacteria	Firmicutes	Clostridia	Clostridiales	Lachnospiraceae	Anaerostipes	hadrus
SV1125	Bacteria	Firmicutes	Clostridia	Clostridiales	Lachnospiraceae	Anaerostipes	NA
SV0318	Bacteria	Firmicutes	Clostridia	Clostridiales	Lachnospiraceae	Anaerostipes	NA
SV0232	Bacteria	Firmicutes	Clostridia	Clostridiales	Lachnospiraceae	Anaerostipes	caccae
SV0997	Bacteria	Firmicutes	Clostridia	Clostridiales	Lachnospiraceae	Coprococcus_1	catus
SV0804	Bacteria	Firmicutes	Clostridia	Clostridiales	Lachnospiraceae	GCA-900066575	NA
SV0842	Bacteria	Firmicutes	Clostridia	Clostridiales	Lachnospiraceae	Lachnospiraceae_ge	NA
SV0572	Bacteria	Firmicutes	Clostridia	Clostridiales	Lachnospiraceae	Lachnospiraceae_ge	NA
SV0626	Bacteria	Firmicutes	Clostridia	Clostridiales	Lachnospiraceae	Lachnoclostridium	NA
SV0708	Bacteria	Firmicutes	Clostridia	Clostridiales	Lachnospiraceae	Lachnospiraceae_ge	NA
SV0382	Bacteria	Firmicutes	Clostridia	Clostridiales	Lachnospiraceae	Lachnospiraceae_ge	NA
SV0976	Bacteria	Firmicutes	Clostridia	Clostridiales	Lachnospiraceae	Sellimonas	NA
SV0603	Bacteria	Firmicutes	Clostridia	Clostridiales	Lachnospiraceae	Sellimonas	NA
SV0848	Bacteria	Firmicutes	Clostridia	Clostridiales	Lachnospiraceae	Sellimonas	NA
SV0421	Bacteria	Firmicutes	Clostridia	Clostridiales	Lachnospiraceae	Lachnospiraceae_ge	NA
SV0879	Bacteria	Firmicutes	Clostridia	Clostridiales	Lachnospiraceae	Lachnospiraceae_ge	NA
SV0485	Bacteria	Firmicutes	Clostridia	Clostridiales	Lachnospiraceae	Lachnospiraceae_ge	NA
SV0266	Bacteria	Firmicutes	Clostridia	Clostridiales	Lachnospiraceae	Dorea	formicigenerans
SV1209	Bacteria	Firmicutes	Clostridia	Clostridiales	Lachnospiraceae	Lactonifactor	longoviformis
SV0720	Bacteria	Firmicutes	Clostridia	Clostridiales	Lachnospiraceae	Lachnospiraceae_ge	NA
SV1070	Bacteria	Firmicutes	Clostridia	Clostridiales	Lachnospiraceae	Lachnospiraceae_ge	NA
SV0814	Bacteria	Firmicutes	Clostridia	Clostridiales	Lachnospiraceae	Lachnoclostridium	NA
SV0402	Bacteria	Firmicutes	Clostridia	Clostridiales	Lachnospiraceae	Lachnospiraceae_ge	NA
SV0039	Bacteria	Firmicutes	Clostridia	Clostridiales	Lachnospiraceae	Lachnospiraceae_ge	NA
SV0362	Bacteria	Firmicutes	Clostridia	Clostridiales	Lachnospiraceae	Lachnoclostridium	NA
SV0106	Bacteria	Firmicutes	Clostridia	Clostridiales	Lachnospiraceae	Dorea	longicatena
SV0595	Bacteria	Firmicutes	Clostridia	Clostridiales	Lachnospiraceae	Blautia	NA
SV0765	Bacteria	Firmicutes	Clostridia	Clostridiales	Lachnospiraceae	Blautia	NA
SV0953	Bacteria	Firmicutes	Clostridia	Clostridiales	Lachnospiraceae	Blautia	NA
SV0908	Bacteria	Firmicutes	Clostridia	Clostridiales	Lachnospiraceae	Blautia	NA
SV1124	Bacteria	Firmicutes	Clostridia	Clostridiales	Lachnospiraceae	Blautia	NA
SV0303	Bacteria	Firmicutes	Clostridia	Clostridiales	Lachnospiraceae	Blautia	faecis
SV0286	Bacteria	Firmicutes	Clostridia	Clostridiales	Lachnospiraceae	Blautia	NA
SV0417	Bacteria	Firmicutes	Clostridia	Clostridiales	Lachnospiraceae	Blautia	NA
SV0451	Bacteria	Firmicutes	Clostridia	Clostridiales	Lachnospiraceae	Blautia	NA
SV1098	Bacteria	Firmicutes	Clostridia	Clostridiales	Lachnospiraceae	Blautia	NA
SV0100	Bacteria	Firmicutes	Clostridia	Clostridiales	Lachnospiraceae	Blautia	wexlerae
SV0923	Bacteria	Firmicutes	Clostridia	Clostridiales	Lachnospiraceae	Blautia	NA
SV0484	Bacteria	Firmicutes	Clostridia	Clostridiales	Lachnospiraceae	Blautia	NA
SV0077	Bacteria	Firmicutes	Clostridia	Clostridiales	Lachnospiraceae	Blautia	obeum
SV0749	Bacteria	Firmicutes	Clostridia	Clostridiales	Lachnospiraceae	Blautia	NA
SV0276	Bacteria	Firmicutes	Clostridia	Clostridiales	Lachnospiraceae	Blautia	NA
SV0262	Bacteria	Firmicutes	Clostridia	Clostridiales	Lachnospiraceae	Blautia	massiliensis
SV1007	Bacteria	Firmicutes	Clostridia	Clostridiales	Lachnospiraceae	Lachnospiraceae_ge	NA
SV1237	Bacteria	Firmicutes	Clostridia	Clostridiales	Lachnospiraceae	Lachnospiraceae_ge	NA
SV1142	Bacteria	Firmicutes	Clostridia	Clostridiales	Lachnospiraceae	Stomatobaculum	longum
SV1168	Bacteria	Firmicutes	Clostridia	Clostridiales	Lachnospiraceae	Stomatobaculum	NA
SV0699	Bacteria	Firmicutes	Clostridia	Clostridiales	Lachnospiraceae	Lachnoclostridium	NA
SV0681	Bacteria	Firmicutes	Clostridia	Clostridiales	Lachnospiraceae	Lachnoclostridium	NA
SV0664	Bacteria	Firmicutes	Clostridia	Clostridiales	Lachnospiraceae	Lachnoclostridium	NA
SV0200	Bacteria	Firmicutes	Clostridia	Clostridiales	Lachnospiraceae	Lachnoclostridium	NA
SV0104	Bacteria	Firmicutes	Clostridia	Clostridiales	Lachnospiraceae	Lachnoclostridium	NA
SV0154	Bacteria	Firmicutes	Clostridia	Clostridiales	Lachnospiraceae	Lachnospiraceae_NK4A136_group	NA
SV1117	Bacteria	Firmicutes	Clostridia	Clostridiales	Lachnospiraceae	Lachnospiraceae_NK4A136_group	NA
SV0573	Bacteria	Firmicutes	Clostridia	Clostridiales	Lachnospiraceae	Lachnospiraceae_NK4A136_group	NA
SV0702	Bacteria	Firmicutes	Clostridia	Clostridiales	Lachnospiraceae	Lachnospiraceae_ge	NA
SV0353	Bacteria	Firmicutes	Clostridia	Clostridiales	Lachnospiraceae	Lachnoanaerobaculum	orale
SV0790	Bacteria	Firmicutes	Clostridia	Clostridiales	Lachnospiraceae	Lachnoanaerobaculum	NA
SV1233	Bacteria	Firmicutes	Clostridia	Clostridiales	Lachnospiraceae	Lachnospiraceae_NK4A136_group	NA
SV0993	Bacteria	Firmicutes	Clostridia	Clostridiales	Lachnospiraceae	Lachnospiraceae_NK4A136_group	NA
SV0951	Bacteria	Firmicutes	Clostridia	Clostridiales	Lachnospiraceae	Lachnospiraceae_NK4A136_group	NA
SV0961	Bacteria	Firmicutes	Clostridia	Clostridiales	Lachnospiraceae	Lachnospiraceae_NK4A136_group	bacterium
SV0943	Bacteria	Firmicutes	Clostridia	Clostridiales	Lachnospiraceae	Lachnospiraceae_NK4A136_group	NA
SV0415	Bacteria	Firmicutes	Clostridia	Clostridiales	Lachnospiraceae	Lachnospiraceae_ge	NA
SV0225	Bacteria	Firmicutes	Clostridia	Clostridiales	Lachnospiraceae	Lachnoclostridium	NA
SV0411	Bacteria	Firmicutes	Clostridia	Clostridiales	Lachnospiraceae	Lachnoclostridium	NA
SV0813	Bacteria	Firmicutes	Clostridia	Clostridiales	Lachnospiraceae	Lachnospiraceae_ge	NA
SV0110	Bacteria	Firmicutes	Clostridia	Clostridiales	Lachnospiraceae	Lachnoclostridium	NA
SV0042	Bacteria	Firmicutes	Clostridia	Clostridiales	Lachnospiraceae	Lachnoclostridium	NA
SV0264	Bacteria	Firmicutes	Clostridia	Clostridiales	Lachnospiraceae	Hungatella	hathewayi
SV0131	Bacteria	Firmicutes	Clostridia	Clostridiales	Lachnospiraceae	Hungatella	hathewayi
SV0697	Bacteria	Firmicutes	Clostridia	Clostridiales	Lachnospiraceae	Lachnospiraceae_NK4A136_group	NA
SV0675	Bacteria	Firmicutes	Clostridia	Clostridiales	Lachnospiraceae	Lachnospiraceae_NK4A136_group	NA
SV0241	Bacteria	Firmicutes	Clostridia	Clostridiales	Lachnospiraceae	Lachnospiraceae_NK4A136_group	NA
SV1033	Bacteria	Firmicutes	Clostridia	Clostridiales	Lachnospiraceae	Lachnospiraceae_NK4A136_group	NA
SV0513	Bacteria	Firmicutes	Clostridia	Clostridiales	Lachnospiraceae	Lachnospiraceae_NK4A136_group	NA
SV0694	Bacteria	Firmicutes	Clostridia	Clostridiales	Lachnospiraceae	Lachnospiraceae_ge	NA
SV0231	Bacteria	Firmicutes	Clostridia	Clostridiales	Lachnospiraceae	Lachnospiraceae_ge	NA
SV0856	Bacteria	Firmicutes	Clostridia	Clostridiales	Lachnospiraceae	Lachnospiraceae_ge	NA
SV0349	Bacteria	Firmicutes	Clostridia	Clostridiales	Lachnospiraceae	Lachnoclostridium	NA
SV0160	Bacteria	Firmicutes	Clostridia	Clostridiales	Lachnospiraceae	Lachnoclostridium	NA
SV0368	Bacteria	Firmicutes	Clostridia	Clostridiales	Lachnospiraceae	Lachnoclostridium	NA
SV0021	Bacteria	Firmicutes	Clostridia	Clostridiales	Lachnospiraceae	Lachnoclostridium	NA
SV0086	Bacteria	Firmicutes	Clostridia	Clostridiales	Lachnospiraceae	Lachnoclostridium	urinimassiliense
SV0886	Bacteria	Firmicutes	Clostridia	Clostridiales	Lachnospiraceae	Lachnospiraceae_ge	NA
SV0634	Bacteria	Firmicutes	Clostridia	Clostridiales	Lachnospiraceae	Lachnospiraceae_ge	NA
SV0299	Bacteria	Firmicutes	Clostridia	Clostridiales	Lachnospiraceae	Lachnospiraceae_ge	NA
SV0370	Bacteria	Firmicutes	Clostridia	Clostridiales	Lachnospiraceae	Lachnospiraceae_ge	NA
SV0277	Bacteria	Firmicutes	Clostridia	Clostridiales	Lachnospiraceae	Lachnospiraceae_ge	NA
SV1039	Bacteria	Firmicutes	Clostridia	Clostridiales	Lachnospiraceae	Lachnospiraceae_ge	NA
SV0591	Bacteria	Firmicutes	Clostridia	Clostridiales	Lachnospiraceae	Lachnoclostridium	NA
SV0470	Bacteria	Firmicutes	Clostridia	Clostridiales	Lachnospiraceae	Lachnospiraceae_UCG-004	NA
SV0178	Bacteria	Firmicutes	Clostridia	Clostridiales	Lachnospiraceae	Lachnospiraceae_UCG-004	NA
SV0734	Bacteria	Firmicutes	Clostridia	Clostridiales	Lachnospiraceae	Oribacterium	sinus
SV1159	Bacteria	Firmicutes	Clostridia	Clostridiales	Lachnospiraceae	Oribacterium	parvum
SV0533	Bacteria	Firmicutes	Clostridia	Clostridiales	Lachnospiraceae	Oribacterium	asaccharolyticum
SV0248	Bacteria	Firmicutes	Clostridia	Clostridiales	Lachnospiraceae	Lachnospiraceae_ge	NA
SV0748	Bacteria	Firmicutes	Clostridia	Clostridiales	Lachnospiraceae	Lachnospiraceae_ge	NA
SV0166	Bacteria	Firmicutes	Clostridia	Clostridiales	Lachnospiraceae	Lachnospiraceae_ge	NA
SV0336	Bacteria	Firmicutes	Clostridia	Clostridiales	Lachnospiraceae	CAG-56	NA
SV0113	Bacteria	Firmicutes	Clostridia	Clostridiales	Lachnospiraceae	Fusicatenibacter	saccharivorans
SV0571	Bacteria	Firmicutes	Clostridia	Clostridiales	Lachnospiraceae	Lachnospiraceae_ge	NA
SV0650	Bacteria	Firmicutes	Clostridia	Clostridiales	Lachnospiraceae	Marvinbryantia	NA
SV0787	Bacteria	Firmicutes	Clostridia	Clostridiales	Lachnospiraceae	Lachnospiraceae_FCS020_group	NA
SV0129	Bacteria	Firmicutes	Clostridia	Clostridiales	Lachnospiraceae	Eisenbergiella	tayi
SV0624	Bacteria	Firmicutes	Clostridia	Clostridiales	Lachnospiraceae	Lachnospiraceae_ge	NA
SV0428	Bacteria	Firmicutes	Clostridia	Clostridiales	Lachnospiraceae	Lachnospiraceae_ge	NA
SV0078	Bacteria	Firmicutes	Clostridia	Clostridiales	Lachnospiraceae	Roseburia	inulinivorans
SV0103	Bacteria	Firmicutes	Clostridia	Clostridiales	Lachnospiraceae	Agathobacter	NA
SV0234	Bacteria	Firmicutes	Clostridia	Clostridiales	Lachnospiraceae	Agathobacter	NA
SV0273	Bacteria	Firmicutes	Clostridia	Clostridiales	Lachnospiraceae	Agathobacter	NA
SV0890	Bacteria	Firmicutes	Clostridia	Clostridiales	Lachnospiraceae	Lachnospiraceae_ge	NA
SV0769	Bacteria	Firmicutes	Clostridia	Clostridiales	Lachnospiraceae	Agathobacter	NA
SV0284	Bacteria	Firmicutes	Clostridia	Clostridiales	Lachnospiraceae	Roseburia	hominis
SV0418	Bacteria	Firmicutes	Clostridia	Clostridiales	Lachnospiraceae	Lachnospiraceae_ge	NA
SV0836	Bacteria	Firmicutes	Clostridia	Clostridiales	Lachnospiraceae	Lachnospiraceae_ge	NA
SV0356	Bacteria	Firmicutes	Clostridia	Clostridiales	Lachnospiraceae	Agathobacter	NA
SV1009	Bacteria	Firmicutes	Clostridia	Clostridiales	Lachnospiraceae	Lachnospiraceae_ge	NA
SV0648	Bacteria	Firmicutes	Clostridia	Clostridiales	Lachnospiraceae	Lachnospiraceae_ge	NA
SV1131	Bacteria	Firmicutes	Clostridia	Clostridiales	Lachnospiraceae	Roseburia	NA
SV1004	Bacteria	Firmicutes	Clostridia	Clostridiales	Lachnospiraceae	Lachnospiraceae_ge	NA
SV0651	Bacteria	Firmicutes	Clostridia	Clostridiales	Lachnospiraceae	Coprococcus_3	NA
SV0316	Bacteria	Firmicutes	Clostridia	Clostridiales	Lachnospiraceae	Coprococcus_3	comes
SV0596	Bacteria	Firmicutes	Clostridia	Clostridiales	Lachnospiraceae	Tyzzerella_4	NA
SV0501	Bacteria	Firmicutes	Clostridia	Clostridiales	Lachnospiraceae	Tyzzerella_4	NA
SV0230	Bacteria	Firmicutes	Clostridia	Clostridiales	Lachnospiraceae	Tyzzerella_4	nexilis
SV0059	Bacteria	Firmicutes	Clostridia	Clostridiales	Lachnospiraceae	Lachnospiraceae_ge	NA
SV0827	Bacteria	Firmicutes	Clostridia	Clostridiales	Lachnospiraceae	Lachnospiraceae_ge	NA
SV0491	Bacteria	Firmicutes	Clostridia	Clostridiales	Lachnospiraceae	Sellimonas	intestinalis
SV0830	Bacteria	Firmicutes	Clostridia	Clostridiales	Lachnospiraceae	Sellimonas	NA
SV1182	Bacteria	Firmicutes	Clostridia	Clostridiales	Lachnospiraceae	Lachnospiraceae_ge	NA
SV0181	Bacteria	Firmicutes	Clostridia	Clostridiales	Lachnospiraceae	Lachnospiraceae_ge	NA
SV0117	Bacteria	Firmicutes	Clostridia	Clostridiales	Lachnospiraceae	Lachnospiraceae_ge	NA
SV1139	Bacteria	Firmicutes	Clostridia	Clostridiales	Lachnospiraceae	Lachnospiraceae_ge	NA
SV0715	Bacteria	Firmicutes	Clostridia	Clostridiales	Lachnospiraceae	Lachnospiraceae_ge	NA
SV0775	Bacteria	Firmicutes	Clostridia	Clostridiales	Lachnospiraceae	Lachnospiraceae_ge	NA
SV1116	Bacteria	Firmicutes	Clostridia	Clostridiales	Lachnospiraceae	Marvinbryantia	NA
SV0344	Bacteria	Firmicutes	Clostridia	Clostridiales	Lachnospiraceae	Lachnospiraceae_ge	NA
SV0986	Bacteria	Firmicutes	Clostridia	Clostridiales	Lachnospiraceae	Lachnospiraceae_ge	NA
SV0690	Bacteria	Bacteroidetes	Bacteroidia	Bacteroidales	Prevotellaceae	Prevotellaceae_ge	NA
SV0466	Bacteria	Bacteroidetes	Bacteroidia	Bacteroidales	Prevotellaceae	Prevotella	timonensis
SV1181	Bacteria	Bacteroidetes	Bacteroidia	Bacteroidales	Prevotellaceae	Prevotella_2	saccharolytica
SV0718	Bacteria	Bacteroidetes	Bacteroidia	Bacteroidales	Prevotellaceae	Prevotella	ihumii
SV0671	Bacteria	Bacteroidetes	Bacteroidia	Bacteroidales	Prevotellaceae	Prevotella	NA
SV1224	Bacteria	Bacteroidetes	Bacteroidia	Bacteroidales	Prevotellaceae	Prevotellaceae_ge	NA
SV0307	Bacteria	Bacteroidetes	Bacteroidia	Bacteroidales	Prevotellaceae	Prevotella	bivia
SV0674	Bacteria	Bacteroidetes	Bacteroidia	Bacteroidales	Prevotellaceae	Prevotella	bivia
SV0409	Bacteria	Bacteroidetes	Bacteroidia	Bacteroidales	Prevotellaceae	Prevotella	bivia
SV0909	Bacteria	Bacteroidetes	Bacteroidia	Bacteroidales	Prevotellaceae	Prevotella_7	NA
SV0844	Bacteria	Bacteroidetes	Bacteroidia	Bacteroidales	Prevotellaceae	Prevotella_6	salivae
SV0611	Bacteria	Bacteroidetes	Bacteroidia	Bacteroidales	Prevotellaceae	Prevotella_7	melaninogenica
SV0861	Bacteria	Bacteroidetes	Bacteroidia	Bacteroidales	Prevotellaceae	Prevotella_7	histicola
SV0810	Bacteria	Bacteroidetes	Bacteroidia	Bacteroidales	Prevotellaceae	Prevotella_9	NA
SV0893	Bacteria	Bacteroidetes	Bacteroidia	Bacteroidales	Prevotellaceae	Prevotella_9	NA
SV1031	Bacteria	Bacteroidetes	Bacteroidia	Bacteroidales	Prevotellaceae	Prevotella_9	NA
SV0791	Bacteria	Bacteroidetes	Bacteroidia	Bacteroidales	Prevotellaceae	Prevotella_9	NA
SV0524	Bacteria	Bacteroidetes	Bacteroidia	Bacteroidales	Prevotellaceae	Prevotella_9	NA
SV0203	Bacteria	Bacteroidetes	Bacteroidia	Bacteroidales	Prevotellaceae	Prevotella_9	NA
SV0278	Bacteria	Bacteroidetes	Bacteroidia	Bacteroidales	Prevotellaceae	Prevotella_9	NA
SV1003	Bacteria	Bacteroidetes	Bacteroidia	Bacteroidales	Prevotellaceae	Prevotella_9	NA
SV0949	Bacteria	Bacteroidetes	Bacteroidia	Bacteroidales	Prevotellaceae	Prevotella_9	NA
SV0933	Bacteria	Bacteroidetes	Bacteroidia	Bacteroidales	Prevotellaceae	Prevotella_9	NA
SV0838	Bacteria	Bacteroidetes	Bacteroidia	Bacteroidales	Prevotellaceae	Prevotella_9	NA
SV0721	Bacteria	Bacteroidetes	Bacteroidia	Bacteroidales	Prevotellaceae	Prevotella_9	NA
SV0823	Bacteria	Bacteroidetes	Bacteroidia	Bacteroidales	Prevotellaceae	Prevotella_9	NA
SV0800	Bacteria	Bacteroidetes	Bacteroidia	Bacteroidales	Prevotellaceae	Prevotella_9	NA
SV0292	Bacteria	Bacteroidetes	Bacteroidia	Bacteroidales	Prevotellaceae	Prevotella_9	NA
SV0766	Bacteria	Bacteroidetes	Bacteroidia	Bacteroidales	Prevotellaceae	Prevotella_9	NA
SV0564	Bacteria	Bacteroidetes	Bacteroidia	Bacteroidales	Prevotellaceae	Prevotella_9	NA
SV0280	Bacteria	Bacteroidetes	Bacteroidia	Bacteroidales	Prevotellaceae	Prevotella_9	NA
SV1219	Bacteria	Bacteroidetes	Bacteroidia	Bacteroidales	Prevotellaceae	Prevotella_9	NA
SV0091	Bacteria	Bacteroidetes	Bacteroidia	Bacteroidales	Prevotellaceae	Prevotella_9	NA
SV0614	Bacteria	Bacteroidetes	Bacteroidia	Bacteroidales	Prevotellaceae	Prevotella_9	copri
SV0308	Bacteria	Bacteroidetes	Bacteroidia	Bacteroidales	Prevotellaceae	Prevotella_9	NA
SV0206	Bacteria	Bacteroidetes	Bacteroidia	Bacteroidales	Prevotellaceae	Prevotella_9	NA
SV1285	Bacteria	Bacteroidetes	Bacteroidia	Bacteroidales	Prevotellaceae	Prevotella_9	NA
SV0952	Bacteria	Bacteroidetes	Bacteroidia	Bacteroidales	Prevotellaceae	Prevotella_9	NA
SV0617	Bacteria	Bacteroidetes	Bacteroidia	Bacteroidales	Prevotellaceae	Prevotella_9	NA
SV0865	Bacteria	Bacteroidetes	Bacteroidia	Bacteroidales	Prevotellaceae	Prevotella_9	NA
SV1251	Bacteria	Bacteroidetes	Bacteroidia	Bacteroidales	Prevotellaceae	Prevotella_9	NA
SV0853	Bacteria	Bacteroidetes	Bacteroidia	Bacteroidales	Prevotellaceae	Prevotella_9	NA
SV1162	Bacteria	Bacteroidetes	Bacteroidia	Bacteroidales	Prevotellaceae	Prevotella_9	NA
SV1214	Bacteria	Bacteroidetes	Bacteroidia	Bacteroidales	Prevotellaceae	Prevotellaceae_ge	NA
SV1153	Bacteria	Bacteroidetes	Bacteroidia	Bacteroidales	Prevotellaceae	Prevotellaceae_ge	NA
SV1096	Bacteria	Bacteroidetes	Bacteroidia	Bacteroidales	Prevotellaceae	Prevotella_2	NA
SV1143	Bacteria	Bacteroidetes	Bacteroidia	Bacteroidales	Prevotellaceae	Prevotella_2	NA
SV0803	Bacteria	Bacteroidetes	Bacteroidia	Bacteroidales	Prevotellaceae	Prevotella_2	NA
SV0496	Bacteria	Bacteroidetes	Bacteroidia	Bacteroidales	Prevotellaceae	Prevotella_2	NA
SV1133	Bacteria	Bacteroidetes	Bacteroidia	Bacteroidales	Prevotellaceae	Prevotellaceae_UCG-001	NA
SV0696	Bacteria	Bacteroidetes	Bacteroidia	Bacteroidales	Prevotellaceae	Prevotellaceae_UCG-001	NA
SV0633	Bacteria	Bacteroidetes	Bacteroidia	Bacteroidales	Prevotellaceae	Prevotellaceae_NK3B31_group	NA
SV0733	Bacteria	Bacteroidetes	Bacteroidia	Bacteroidales	Prevotellaceae	Alloprevotella	NA
SV1316	Bacteria	Bacteroidetes	Bacteroidia	Bacteroidales	Prevotellaceae	Alloprevotella	NA
SV0764	Bacteria	Bacteroidetes	Bacteroidia	Bacteroidales	Prevotellaceae	Alloprevotella	NA
SV0118	Bacteria	Bacteroidetes	Bacteroidia	Bacteroidales	Prevotellaceae	Alloprevotella	NA
SV1046	Bacteria	Bacteroidetes	Bacteroidia	Bacteroidales	Prevotellaceae	Alloprevotella	NA
SV0238	Bacteria	Bacteroidetes	Bacteroidia	Bacteroidales	Prevotellaceae	Alloprevotella	NA
SV0628	Bacteria	Bacteroidetes	Bacteroidia	Bacteroidales	Prevotellaceae	Alloprevotella	NA
SV0187	Bacteria	Bacteroidetes	Bacteroidia	Bacteroidales	Prevotellaceae	Alloprevotella	NA
SV0753	Bacteria	Bacteroidetes	Bacteroidia	Bacteroidales	Prevotellaceae	Alloprevotella	NA
SV1083	Bacteria	Bacteroidetes	Bacteroidia	Bacteroidales	Prevotellaceae	Alloprevotella	NA
SV0711	Bacteria	Bacteroidetes	Bacteroidia	Bacteroidales	Prevotellaceae	Alloprevotella	NA
SV1053	Bacteria	Bacteroidetes	Bacteroidia	Bacteroidales	Prevotellaceae	Alloprevotella	NA
SV0505	Bacteria	Bacteroidetes	Bacteroidia	Bacteroidales	Prevotellaceae	Paraprevotella	NA
SV0772	Bacteria	Bacteroidetes	Bacteroidia	Bacteroidales	Prevotellaceae	Paraprevotella	xylaniphila
SV0243	Bacteria	Bacteroidetes	Bacteroidia	Bacteroidales	Prevotellaceae	Paraprevotella	NA
SV0551	Bacteria	Bacteroidetes	Bacteroidia	Bacteroidales	Prevotellaceae	Paraprevotella	NA
SV0760	Bacteria	Bacteroidetes	Bacteroidia	Bacteroidales	Bacteroidaceae	Bacteroides	NA
SV0327	Bacteria	Bacteroidetes	Bacteroidia	Bacteroidales	Bacteroidaceae	Bacteroides	uniformis
SV0359	Bacteria	Bacteroidetes	Bacteroidia	Bacteroidales	Bacteroidaceae	Bacteroides	NA
SV0849	Bacteria	Bacteroidetes	Bacteroidia	Bacteroidales	Bacteroidaceae	Bacteroides	NA
SV0054	Bacteria	Bacteroidetes	Bacteroidia	Bacteroidales	Bacteroidaceae	Bacteroides	uniformis
SV0045	Bacteria	Bacteroidetes	Bacteroidia	Bacteroidales	Bacteroidaceae	Bacteroides	uniformis
SV0555	Bacteria	Bacteroidetes	Bacteroidia	Bacteroidales	Bacteroidaceae	Bacteroides	uniformis
SV0786	Bacteria	Bacteroidetes	Bacteroidia	Bacteroidales	Bacteroidaceae	Bacteroides	NA
SV0150	Bacteria	Bacteroidetes	Bacteroidia	Bacteroidales	Bacteroidaceae	Bacteroides	caccae
SV0143	Bacteria	Bacteroidetes	Bacteroidia	Bacteroidales	Bacteroidaceae	Bacteroides	caccae
SV0793	Bacteria	Bacteroidetes	Bacteroidia	Bacteroidales	Bacteroidaceae	Bacteroides	NA
SV0439	Bacteria	Bacteroidetes	Bacteroidia	Bacteroidales	Bacteroidaceae	Bacteroides	caccae
SV1220	Bacteria	Bacteroidetes	Bacteroidia	Bacteroidales	Bacteroidaceae	Bacteroides	NA
SV1320	Bacteria	Bacteroidetes	Bacteroidia	Bacteroidales	Bacteroidaceae	Bacteroides	NA
SV0785	Bacteria	Bacteroidetes	Bacteroidia	Bacteroidales	Bacteroidaceae	Bacteroides	NA
SV0063	Bacteria	Bacteroidetes	Bacteroidia	Bacteroidales	Bacteroidaceae	Bacteroides	NA
SV0156	Bacteria	Bacteroidetes	Bacteroidia	Bacteroidales	Bacteroidaceae	Bacteroides	NA
SV0217	Bacteria	Bacteroidetes	Bacteroidia	Bacteroidales	Bacteroidaceae	Bacteroides	NA
SV1325	Bacteria	Bacteroidetes	Bacteroidia	Bacteroidales	Bacteroidaceae	Bacteroides	NA
SV0165	Bacteria	Bacteroidetes	Bacteroidia	Bacteroidales	Bacteroidaceae	Bacteroides	NA
SV0658	Bacteria	Bacteroidetes	Bacteroidia	Bacteroidales	Bacteroidaceae	Bacteroides	NA
SV0499	Bacteria	Bacteroidetes	Bacteroidia	Bacteroidales	Bacteroidaceae	Bacteroides	NA
SV0469	Bacteria	Bacteroidetes	Bacteroidia	Bacteroidales	Bacteroidaceae	Bacteroides	NA
SV0293	Bacteria	Bacteroidetes	Bacteroidia	Bacteroidales	Bacteroidaceae	Bacteroides	NA
SV0265	Bacteria	Bacteroidetes	Bacteroidia	Bacteroidales	Bacteroidaceae	Bacteroides	NA
SV0111	Bacteria	Bacteroidetes	Bacteroidia	Bacteroidales	Bacteroidaceae	Bacteroides	ovatus
SV0170	Bacteria	Bacteroidetes	Bacteroidia	Bacteroidales	Bacteroidaceae	Bacteroides	NA
SV1232	Bacteria	Bacteroidetes	Bacteroidia	Bacteroidales	Bacteroidaceae	Bacteroides	NA
SV0982	Bacteria	Bacteroidetes	Bacteroidia	Bacteroidales	Bacteroidaceae	Bacteroides	NA
SV0147	Bacteria	Bacteroidetes	Bacteroidia	Bacteroidales	Bacteroidaceae	Bacteroides	NA
SV0662	Bacteria	Bacteroidetes	Bacteroidia	Bacteroidales	Bacteroidaceae	Bacteroides	NA
SV0036	Bacteria	Bacteroidetes	Bacteroidia	Bacteroidales	Bacteroidaceae	Bacteroides	xylanisolvens
SV0863	Bacteria	Bacteroidetes	Bacteroidia	Bacteroidales	Bacteroidaceae	Bacteroides	NA
SV1069	Bacteria	Bacteroidetes	Bacteroidia	Bacteroidales	Bacteroidaceae	Bacteroides	NA
SV0214	Bacteria	Bacteroidetes	Bacteroidia	Bacteroidales	Bacteroidaceae	Bacteroides	NA
SV0728	Bacteria	Bacteroidetes	Bacteroidia	Bacteroidales	Bacteroidaceae	Bacteroides	salyersiae
SV0877	Bacteria	Bacteroidetes	Bacteroidia	Bacteroidales	Bacteroidaceae	Bacteroides	NA
SV1192	Bacteria	Bacteroidetes	Bacteroidia	Bacteroidales	Bacteroidaceae	Bacteroides	NA
SV0190	Bacteria	Bacteroidetes	Bacteroidia	Bacteroidales	Bacteroidaceae	Bacteroides	vulgatus
SV0137	Bacteria	Bacteroidetes	Bacteroidia	Bacteroidales	Bacteroidaceae	Bacteroides	NA
SV0743	Bacteria	Bacteroidetes	Bacteroidia	Bacteroidales	Bacteroidaceae	Bacteroides	NA
SV0290	Bacteria	Bacteroidetes	Bacteroidia	Bacteroidales	Bacteroidaceae	Bacteroides	NA
SV0955	Bacteria	Bacteroidetes	Bacteroidia	Bacteroidales	Bacteroidaceae	Bacteroides	NA
SV0005	Bacteria	Bacteroidetes	Bacteroidia	Bacteroidales	Bacteroidaceae	Bacteroides	vulgatus
SV0024	Bacteria	Bacteroidetes	Bacteroidia	Bacteroidales	Bacteroidaceae	Bacteroides	NA
SV0398	Bacteria	Bacteroidetes	Bacteroidia	Bacteroidales	Bacteroidaceae	Bacteroides	NA
SV0330	Bacteria	Bacteroidetes	Bacteroidia	Bacteroidales	Bacteroidaceae	Bacteroides	NA
SV0372	Bacteria	Bacteroidetes	Bacteroidia	Bacteroidales	Bacteroidaceae	Bacteroides	NA
SV0074	Bacteria	Bacteroidetes	Bacteroidia	Bacteroidales	Bacteroidaceae	Bacteroides	vulgatus
SV0574	Bacteria	Bacteroidetes	Bacteroidia	Bacteroidales	Bacteroidaceae	Bacteroides	NA
SV0866	Bacteria	Bacteroidetes	Bacteroidia	Bacteroidales	Bacteroidaceae	Bacteroides	NA
SV0452	Bacteria	Bacteroidetes	Bacteroidia	Bacteroidales	Bacteroidaceae	Bacteroides	NA
SV0448	Bacteria	Bacteroidetes	Bacteroidia	Bacteroidales	Bacteroidaceae	Bacteroides	NA
SV0011	Bacteria	Bacteroidetes	Bacteroidia	Bacteroidales	Bacteroidaceae	Bacteroides	dorei
SV0240	Bacteria	Bacteroidetes	Bacteroidia	Bacteroidales	Bacteroidaceae	Bacteroides	NA
SV0384	Bacteria	Bacteroidetes	Bacteroidia	Bacteroidales	Bacteroidaceae	Bacteroides	NA
SV0459	Bacteria	Bacteroidetes	Bacteroidia	Bacteroidales	Bacteroidaceae	Bacteroides	vulgatus
SV0257	Bacteria	Bacteroidetes	Bacteroidia	Bacteroidales	Bacteroidaceae	Bacteroides	NA
SV0366	Bacteria	Bacteroidetes	Bacteroidia	Bacteroidales	Bacteroidaceae	Bacteroides	vulgatus
SV0282	Bacteria	Bacteroidetes	Bacteroidia	Bacteroidales	Bacteroidaceae	Bacteroides	NA
SV0449	Bacteria	Bacteroidetes	Bacteroidia	Bacteroidales	Bacteroidaceae	Bacteroides	NA
SV0971	Bacteria	Bacteroidetes	Bacteroidia	Bacteroidales	Bacteroidaceae	Bacteroides	NA
SV0637	Bacteria	Bacteroidetes	Bacteroidia	Bacteroidales	Bacteroidaceae	Bacteroides	fragilis
SV1110	Bacteria	Bacteroidetes	Bacteroidia	Bacteroidales	Bacteroidaceae	Bacteroides	NA
SV0171	Bacteria	Bacteroidetes	Bacteroidia	Bacteroidales	Bacteroidaceae	Bacteroides	fragilis
SV1245	Bacteria	Bacteroidetes	Bacteroidia	Bacteroidales	Bacteroidaceae	Bacteroides	NA
SV1144	Bacteria	Bacteroidetes	Bacteroidia	Bacteroidales	Bacteroidaceae	Bacteroides	NA
SV0227	Bacteria	Bacteroidetes	Bacteroidia	Bacteroidales	Bacteroidaceae	Bacteroides	NA
SV0013	Bacteria	Bacteroidetes	Bacteroidia	Bacteroidales	Bacteroidaceae	Bacteroides	NA
SV0423	Bacteria	Bacteroidetes	Bacteroidia	Bacteroidales	Bacteroidaceae	Bacteroides	NA
SV0043	Bacteria	Bacteroidetes	Bacteroidia	Bacteroidales	Bacteroidaceae	Bacteroides	fragilis
SV1152	Bacteria	Bacteroidetes	Bacteroidia	Bacteroidales	Bacteroidaceae	Bacteroides	NA
SV0022	Bacteria	Bacteroidetes	Bacteroidia	Bacteroidales	Bacteroidaceae	Bacteroides	fragilis
SV0347	Bacteria	Bacteroidetes	Bacteroidia	Bacteroidales	Bacteroidaceae	Bacteroides	NA
SV0640	Bacteria	Bacteroidetes	Bacteroidia	Bacteroidales	Bacteroidaceae	Bacteroides	NA
SV0222	Bacteria	Bacteroidetes	Bacteroidia	Bacteroidales	Bacteroidaceae	Bacteroides	thetaiotaomicron
SV0008	Bacteria	Bacteroidetes	Bacteroidia	Bacteroidales	Bacteroidaceae	Bacteroides	thetaiotaomicron
SV0296	Bacteria	Bacteroidetes	Bacteroidia	Bacteroidales	Bacteroidaceae	Bacteroides	NA
SV0682	Bacteria	Bacteroidetes	Bacteroidia	Bacteroidales	Bacteroidaceae	Bacteroides	NA
SV0048	Bacteria	Bacteroidetes	Bacteroidia	Bacteroidales	Bacteroidaceae	Bacteroides	NA
SV0476	Bacteria	Bacteroidetes	Bacteroidia	Bacteroidales	Bacteroidaceae	Bacteroides	intestinalis
SV0360	Bacteria	Bacteroidetes	Bacteroidia	Bacteroidales	Bacteroidaceae	Bacteroides	NA
SV0498	Bacteria	Bacteroidetes	Bacteroidia	Bacteroidales	Bacteroidaceae	Bacteroides	NA
SV0537	Bacteria	Bacteroidetes	Bacteroidia	Bacteroidales	Bacteroidaceae	Bacteroides	cellulosilyticus
SV1134	Bacteria	Bacteroidetes	Bacteroidia	Bacteroidales	Bacteroidaceae	Bacteroides	NA
SV0444	Bacteria	Bacteroidetes	Bacteroidia	Bacteroidales	Bacteroidaceae	Bacteroides	massiliensis
SV0313	Bacteria	Bacteroidetes	Bacteroidia	Bacteroidales	Bacteroidaceae	Bacteroides	massiliensis
SV0383	Bacteria	Bacteroidetes	Bacteroidia	Bacteroidales	Bacteroidaceae	Bacteroides	plebeius
SV1167	Bacteria	Bacteroidetes	Bacteroidia	Bacteroidales	Bacteroidaceae	Bacteroides	NA
SV0410	Bacteria	Bacteroidetes	Bacteroidia	Bacteroidales	Bacteroidaceae	Bacteroides	NA
SV0138	Bacteria	Bacteroidetes	Bacteroidia	Bacteroidales	Bacteroidaceae	Bacteroides	plebeius
SV0688	Bacteria	Bacteroidetes	Bacteroidia	Bacteroidales	Bacteroidaceae	Bacteroides	NA
SV0576	Bacteria	Bacteroidetes	Bacteroidia	Bacteroidales	Bacteroidaceae	Bacteroides	NA
SV0667	Bacteria	Bacteroidetes	Bacteroidia	Bacteroidales	Bacteroidaceae	Bacteroides	NA
SV0773	Bacteria	Bacteroidetes	Bacteroidia	Bacteroidales	Bacteroidaceae	Bacteroides	NA
SV0906	Bacteria	Bacteroidetes	Bacteroidia	Bacteroidales	Bacteroidaceae	Bacteroides	NA
SV0253	Bacteria	Bacteroidetes	Bacteroidia	Bacteroidales	Bacteroidaceae	Bacteroides	coprocola
SV1087	Bacteria	Bacteroidetes	Bacteroidia	Bacteroidales	Bacteroidaceae	Bacteroides	NA
SV0237	Bacteria	Bacteroidetes	Bacteroidia	Bacteroidales	Bacteroidaceae	Bacteroides	NA
SV0598	Bacteria	Bacteroidetes	Bacteroidia	Bacteroidales	Bacteroidaceae	Bacteroides	coprocola
SV0562	Bacteria	Bacteroidetes	Bacteroidia	Bacteroidales	Bacteroidaceae	Bacteroides	NA
SV0655	Bacteria	Bacteroidetes	Bacteroidia	Bacteroidales	Dysgonomonadaceae	Dysgonomonas	oryzarvi
SV1089	Bacteria	Bacteroidetes	Bacteroidia	Bacteroidales	Barnesiellaceae	Barnesiella	NA
SV0161	Bacteria	Bacteroidetes	Bacteroidia	Bacteroidales	Barnesiellaceae	Barnesiella	NA
SV1123	Bacteria	Bacteroidetes	Bacteroidia	Bacteroidales	Barnesiellaceae	Barnesiella	NA
SV0854	Bacteria	Bacteroidetes	Bacteroidia	Bacteroidales	Muribaculaceae	Muribaculaceae_ge	NA
SV0162	Bacteria	Bacteroidetes	Bacteroidia	Bacteroidales	Muribaculaceae	Muribaculaceae_ge	NA
SV1154	Bacteria	Bacteroidetes	Bacteroidia	Bacteroidales	Muribaculaceae	Muribaculaceae_ge	NA
SV0518	Bacteria	Bacteroidetes	Bacteroidia	Bacteroidales	Muribaculaceae	Muribaculaceae_ge	NA
SV1226	Bacteria	Bacteroidetes	Bacteroidia	Bacteroidales	Muribaculaceae	Muribaculaceae_ge	NA
SV1113	Bacteria	Bacteroidetes	Bacteroidia	Bacteroidales	Muribaculaceae	Muribaculaceae_ge	NA
SV0875	Bacteria	Bacteroidetes	Bacteroidia	Bacteroidales	Muribaculaceae	Muribaculaceae_ge	NA
SV0797	Bacteria	Bacteroidetes	Bacteroidia	Bacteroidales	Muribaculaceae	Muribaculaceae_ge	NA
SV0935	Bacteria	Bacteroidetes	Bacteroidia	Bacteroidales	Muribaculaceae	Muribaculaceae_ge	NA
SV0511	Bacteria	Bacteroidetes	Bacteroidia	Bacteroidales	Muribaculaceae	Muribaculaceae_ge	NA
SV0816	Bacteria	Bacteroidetes	Bacteroidia	Bacteroidales	Muribaculaceae	Muribaculaceae_ge	NA
SV0335	Bacteria	Bacteroidetes	Bacteroidia	Bacteroidales	Muribaculaceae	Muribaculaceae_ge	NA
SV0869	Bacteria	Bacteroidetes	Bacteroidia	Bacteroidales	Muribaculaceae	Muribaculaceae_ge	NA
SV1015	Bacteria	Bacteroidetes	Bacteroidia	Bacteroidales	Porphyromonadaceae	Porphyromonas	NA
SV0811	Bacteria	Bacteroidetes	Bacteroidia	Bacteroidales	Porphyromonadaceae	Porphyromonas	NA
SV1091	Bacteria	Bacteroidetes	Bacteroidia	Bacteroidales	Marinifilaceae	Odoribacter	splanchnicus
SV0740	Bacteria	Bacteroidetes	Bacteroidia	Bacteroidales	Marinifilaceae	Butyricimonas	NA
SV0707	Bacteria	Bacteroidetes	Bacteroidia	Bacteroidales	Marinifilaceae	Butyricimonas	NA
SV0959	Bacteria	Bacteroidetes	Bacteroidia	Bacteroidales	Marinifilaceae	Butyricimonas	NA
SV0940	Bacteria	Bacteroidetes	Bacteroidia	Bacteroidales	Marinifilaceae	Butyricimonas	NA
SV0507	Bacteria	Bacteroidetes	Bacteroidia	Bacteroidales	Marinifilaceae	Butyricimonas	NA
SV0510	Bacteria	Bacteroidetes	Bacteroidia	Bacteroidales	Marinifilaceae	Butyricimonas	NA
SV1066	Bacteria	Bacteroidetes	Bacteroidia	Bacteroidales	Marinifilaceae	Butyricimonas	NA
SV0547	Bacteria	Bacteroidetes	Bacteroidia	Bacteroidales	Marinifilaceae	Butyricimonas	NA
SV0379	Bacteria	Bacteroidetes	Bacteroidia	Bacteroidales	Marinifilaceae	Butyricimonas	NA
SV0532	Bacteria	Bacteroidetes	Bacteroidia	Bacteroidales	Marinifilaceae	Butyricimonas	NA
SV0435	Bacteria	Bacteroidetes	Bacteroidia	Bacteroidales	Barnesiellaceae	Coprobacter	NA
SV1161	Bacteria	Bacteroidetes	Bacteroidia	Bacteroidales	Porphyromonadaceae	Porphyromonas	uenonis
SV1119	Bacteria	Bacteroidetes	Bacteroidia	Flavobacteriales	Flavobacteriaceae	Capnocytophaga	NA
SV0735	Bacteria	Bacteroidetes	Bacteroidia	Flavobacteriales	Flavobacteriaceae	Capnocytophaga	leadbetteri
SV0852	Bacteria	Bacteroidetes	Bacteroidia	Flavobacteriales	Flavobacteriaceae	Capnocytophaga	NA
SV0998	Bacteria	Bacteroidetes	Bacteroidia	Flavobacteriales	Flavobacteriaceae	Capnocytophaga	sputigena
SV0860	Bacteria	Bacteroidetes	Bacteroidia	Flavobacteriales	Flavobacteriaceae	Capnocytophaga	NA
SV0480	Bacteria	Bacteroidetes	Bacteroidia	Flavobacteriales	Weeksellaceae	Chryseobacterium	NA
SV1017	Bacteria	Bacteroidetes	Bacteroidia	Cytophagales	Spirosomaceae	Spirosomaceae_ge	NA
SV1329	Bacteria	Bacteroidetes	Bacteroidia	Sphingobacteriales	Sphingobacteriaceae	Pedobacter	boryungensis
SV0351	Bacteria	Bacteroidetes	Bacteroidia	Bacteroidales	Rikenellaceae	Alistipes	indistinctus
SV1054	Bacteria	Bacteroidetes	Bacteroidia	Bacteroidales	Rikenellaceae	Alistipes	NA
SV0888	Bacteria	Bacteroidetes	Bacteroidia	Bacteroidales	Rikenellaceae	Alistipes	NA
SV0850	Bacteria	Bacteroidetes	Bacteroidia	Bacteroidales	Rikenellaceae	Alistipes	NA
SV0040	Bacteria	Bacteroidetes	Bacteroidia	Bacteroidales	Rikenellaceae	Alistipes	putredinis
SV0871	Bacteria	Bacteroidetes	Bacteroidia	Bacteroidales	Rikenellaceae	Alistipes	NA
SV0600	Bacteria	Bacteroidetes	Bacteroidia	Bacteroidales	Rikenellaceae	Alistipes	NA
SV0413	Bacteria	Bacteroidetes	Bacteroidia	Bacteroidales	Rikenellaceae	Alistipes	NA
SV0462	Bacteria	Bacteroidetes	Bacteroidia	Bacteroidales	Rikenellaceae	Alistipes	NA
SV0050	Bacteria	Bacteroidetes	Bacteroidia	Bacteroidales	Rikenellaceae	Alistipes	onderdonkii
SV0239	Bacteria	Bacteroidetes	Bacteroidia	Bacteroidales	Rikenellaceae	Alistipes	inops
SV1332	Bacteria	Bacteroidetes	Bacteroidia	Bacteroidales	Rikenellaceae	Alistipes	NA
SV0602	Bacteria	Bacteroidetes	Bacteroidia	Bacteroidales	Tannerellaceae	Parabacteroides	NA
SV0502	Bacteria	Bacteroidetes	Bacteroidia	Bacteroidales	Tannerellaceae	Parabacteroides	NA
SV0279	Bacteria	Bacteroidetes	Bacteroidia	Bacteroidales	Tannerellaceae	Parabacteroides	NA
SV0520	Bacteria	Bacteroidetes	Bacteroidia	Bacteroidales	Tannerellaceae	Parabacteroides	NA
SV0395	Bacteria	Bacteroidetes	Bacteroidia	Bacteroidales	Tannerellaceae	Parabacteroides	NA
SV0268	Bacteria	Bacteroidetes	Bacteroidia	Bacteroidales	Tannerellaceae	Parabacteroides	NA
SV0294	Bacteria	Bacteroidetes	Bacteroidia	Bacteroidales	Tannerellaceae	Parabacteroides	NA
SV0269	Bacteria	Bacteroidetes	Bacteroidia	Bacteroidales	Tannerellaceae	Parabacteroides	NA
SV0186	Bacteria	Bacteroidetes	Bacteroidia	Bacteroidales	Tannerellaceae	Parabacteroides	NA
SV0305	Bacteria	Bacteroidetes	Bacteroidia	Bacteroidales	Tannerellaceae	Parabacteroides	gordonii
SV0291	Bacteria	Bacteroidetes	Bacteroidia	Bacteroidales	Tannerellaceae	Parabacteroides	NA
SV0287	Bacteria	Bacteroidetes	Bacteroidia	Bacteroidales	Tannerellaceae	Parabacteroides	NA
SV0374	Bacteria	Bacteroidetes	Bacteroidia	Bacteroidales	Tannerellaceae	Parabacteroides	NA
SV0285	Bacteria	Bacteroidetes	Bacteroidia	Bacteroidales	Tannerellaceae	Parabacteroides	NA
SV0632	Bacteria	Bacteroidetes	Bacteroidia	Bacteroidales	Tannerellaceae	Parabacteroides	NA
SV0416	Bacteria	Bacteroidetes	Bacteroidia	Bacteroidales	Tannerellaceae	Parabacteroides	distasonis
SV0136	Bacteria	Bacteroidetes	Bacteroidia	Bacteroidales	Tannerellaceae	Parabacteroides	distasonis
SV0926	Bacteria	Bacteroidetes	Bacteroidia	Bacteroidales	Tannerellaceae	Parabacteroides	NA
SV0112	Bacteria	Bacteroidetes	Bacteroidia	Bacteroidales	Tannerellaceae	Parabacteroides	NA
SV0075	Bacteria	Bacteroidetes	Bacteroidia	Bacteroidales	Tannerellaceae	Parabacteroides	NA
SV0281	Bacteria	Bacteroidetes	Bacteroidia	Bacteroidales	Tannerellaceae	Parabacteroides	NA
SV0116	Bacteria	Bacteroidetes	Bacteroidia	Bacteroidales	Tannerellaceae	Parabacteroides	NA
SV0107	Bacteria	Bacteroidetes	Bacteroidia	Bacteroidales	Tannerellaceae	Parabacteroides	distasonis
SV0599	Bacteria	Bacteroidetes	Bacteroidia	Bacteroidales	Tannerellaceae	Parabacteroides	NA
SV0193	Bacteria	Bacteroidetes	Bacteroidia	Bacteroidales	Tannerellaceae	Parabacteroides	distasonis
SV0205	Bacteria	Bacteroidetes	Bacteroidia	Bacteroidales	Tannerellaceae	Parabacteroides	NA
SV0215	Bacteria	Bacteroidetes	Bacteroidia	Bacteroidales	Tannerellaceae	Parabacteroides	NA
SV0099	Bacteria	Bacteroidetes	Bacteroidia	Bacteroidales	Tannerellaceae	Parabacteroides	distasonis
SV0560	Bacteria	Bacteroidetes	Bacteroidia	Bacteroidales	Tannerellaceae	Parabacteroides	NA
SV1130	Bacteria	Bacteroidetes	Bacteroidia	Bacteroidales	Tannerellaceae	Parabacteroides	NA
SV0812	Bacteria	Bacteroidetes	Bacteroidia	Bacteroidales	Tannerellaceae	Parabacteroides	NA
SV0071	Bacteria	Bacteroidetes	Bacteroidia	Bacteroidales	Tannerellaceae	Parabacteroides	NA
SV0304	Bacteria	Bacteroidetes	Bacteroidia	Bacteroidales	Tannerellaceae	Parabacteroides	distasonis
SV0141	Bacteria	Bacteroidetes	Bacteroidia	Bacteroidales	Tannerellaceae	Parabacteroides	distasonis
SV0774	Bacteria	Bacteroidetes	Bacteroidia	Bacteroidales	Tannerellaceae	Parabacteroides	NA
SV0224	Bacteria	Bacteroidetes	Bacteroidia	Bacteroidales	Tannerellaceae	Parabacteroides	NA
SV0936	Bacteria	Bacteroidetes	Bacteroidia	Bacteroidales	Tannerellaceae	Parabacteroides	NA
SV1299	Bacteria	Bacteroidetes	Bacteroidia	Bacteroidales	Tannerellaceae	Parabacteroides	NA
SV0121	Bacteria	Bacteroidetes	Bacteroidia	Bacteroidales	Tannerellaceae	Parabacteroides	merdae
SV0164	Bacteria	Bacteroidetes	Bacteroidia	Bacteroidales	Tannerellaceae	Parabacteroides	NA
SV0159	Bacteria	Bacteroidetes	Bacteroidia	Bacteroidales	Tannerellaceae	Parabacteroides	NA
SV0139	Bacteria	Bacteroidetes	Bacteroidia	Bacteroidales	Tannerellaceae	Parabacteroides	NA
SV0047	Bacteria	Bacteroidetes	Bacteroidia	Bacteroidales	Tannerellaceae	Parabacteroides	NA
SV0719	Bacteria	Bacteroidetes	Bacteroidia	Bacteroidales	Tannerellaceae	Parabacteroides	NA
SV0868	Bacteria	Bacteroidetes	Bacteroidia	Bacteroidales	Tannerellaceae	Parabacteroides	NA
SV0426	Bacteria	Bacteroidetes	Bacteroidia	Bacteroidales	Tannerellaceae	Parabacteroides	NA
SV0051	Bacteria	Bacteroidetes	Bacteroidia	Bacteroidales	Tannerellaceae	Parabacteroides	NA
SV1264	Bacteria	Bacteroidetes	Bacteroidia	Bacteroidales	Tannerellaceae	Parabacteroides	NA
SV0090	Bacteria	Bacteroidetes	Bacteroidia	Bacteroidales	Bacteroidaceae	Bacteroides	stercoris
SV0312	Bacteria	Bacteroidetes	Bacteroidia	Bacteroidales	Bacteroidaceae	Bacteroides	NA
SV0654	Bacteria	Bacteroidetes	Bacteroidia	Bacteroidales	Bacteroidaceae	Bacteroides	NA
SV0445	Bacteria	Bacteroidetes	Bacteroidia	Bacteroidales	Bacteroidaceae	Bacteroides	NA
SV0028	Bacteria	Bacteroidetes	Bacteroidia	Bacteroidales	Bacteroidaceae	Bacteroides	NA
SV0489	Bacteria	Bacteroidetes	Bacteroidia	Bacteroidales	Bacteroidaceae	Bacteroides	NA
SV0519	Bacteria	Bacteroidetes	Bacteroidia	Bacteroidales	Bacteroidaceae	Bacteroides	NA
SV1014	Bacteria	Bacteroidetes	Bacteroidia	Bacteroidales	Bacteroidaceae	Bacteroides	NA
SV0725	Bacteria	Bacteroidetes	Bacteroidia	Bacteroidales	Bacteroidaceae	Bacteroides	NA
SV0962	Bacteria	Firmicutes	Negativicutes	Selenomonadales	Acidaminococcaceae	Acidaminococcus	NA
SV1076	Bacteria	Firmicutes	Clostridia	Clostridiales	Lachnospiraceae	Lactonifactor	NA
SV1199	Bacteria	Firmicutes	Clostridia	Clostridiales	Lachnospiraceae	Lachnospiraceae_ge	NA
SV1157	Bacteria	Firmicutes	Clostridia	Clostridiales	Lachnospiraceae	Lachnospiraceae_ge	NA
SV0101	Bacteria	Firmicutes	Clostridia	Clostridiales	Ruminococcaceae	Ruminococcaceae_UCG-014	NA
SV0102	Bacteria	Firmicutes	Clostridia	Clostridiales	Ruminococcaceae	Ruminococcaceae_UCG-014	NA
SV0561	Bacteria	Firmicutes	Clostridia	Clostridiales	Lachnospiraceae	Lachnospiraceae_UCG-010	NA
SV0653	Bacteria	Firmicutes	Clostridia	Clostridiales	Lachnospiraceae	Lachnospiraceae_UCG-010	NA
SV0146	Bacteria	Firmicutes	Clostridia	Clostridiales	Lachnospiraceae	Tyzzerella	NA
SV0678	Bacteria	Firmicutes	Clostridia	Clostridiales	Lachnospiraceae	Lachnospiraceae_ge	NA
SV1265	Bacteria	Firmicutes	Clostridia	Clostridiales	Lachnospiraceae	Lachnospiraceae_UCG-010	NA
SV0119	Bacteria	Firmicutes	Clostridia	Clostridiales	Lachnospiraceae	Lachnospiraceae_UCG-010	NA
SV0782	Bacteria	Fusobacteria	Fusobacteriia	Fusobacteriales	Fusobacteriaceae	Fusobacterium	mortiferum
SV0348	Bacteria	Fusobacteria	Fusobacteriia	Fusobacteriales	Fusobacteriaceae	Fusobacterium	mortiferum
SV0947	Bacteria	Fusobacteria	Fusobacteriia	Fusobacteriales	Fusobacteriaceae	Fusobacterium	NA
SV0081	Bacteria	Fusobacteria	Fusobacteriia	Fusobacteriales	Fusobacteriaceae	Fusobacterium	ulcerans
SV0376	Bacteria	Fusobacteria	Fusobacteriia	Fusobacteriales	Fusobacteriaceae	Fusobacterium	NA
SV0859	Bacteria	Fusobacteria	Fusobacteriia	Fusobacteriales	Fusobacteriaceae	Fusobacterium	NA
SV0062	Bacteria	Fusobacteria	Fusobacteriia	Fusobacteriales	Fusobacteriaceae	Fusobacterium	varium
SV0221	Bacteria	Fusobacteria	Fusobacteriia	Fusobacteriales	Fusobacteriaceae	Fusobacterium	NA
SV0726	Bacteria	Fusobacteria	Fusobacteriia	Fusobacteriales	Fusobacteriaceae	Fusobacterium	NA
SV0454	Bacteria	Fusobacteria	Fusobacteriia	Fusobacteriales	Fusobacteriaceae	Fusobacterium	NA
SV0670	Bacteria	Fusobacteria	Fusobacteriia	Fusobacteriales	Fusobacteriaceae	Fusobacterium	NA
SV0570	Bacteria	Fusobacteria	Fusobacteriia	Fusobacteriales	Fusobacteriaceae	Fusobacterium	nucleatum
SV0588	Bacteria	Fusobacteria	Fusobacteriia	Fusobacteriales	Fusobacteriaceae	Fusobacterium	nucleatum
SV0966	Bacteria	Fusobacteria	Fusobacteriia	Fusobacteriales	Fusobacteriaceae	Fusobacterium	NA
SV0467	Bacteria	Fusobacteria	Fusobacteriia	Fusobacteriales	Fusobacteriaceae	Fusobacterium	nucleatum
SV0311	Bacteria	Fusobacteria	Fusobacteriia	Fusobacteriales	Fusobacteriaceae	Fusobacterium	periodonticum
SV0526	Bacteria	Fusobacteria	Fusobacteriia	Fusobacteriales	Fusobacteriaceae	Fusobacterium	NA
SV0746	Bacteria	Fusobacteria	Fusobacteriia	Fusobacteriales	Fusobacteriaceae	Fusobacterium	NA
SV1093	Bacteria	Fusobacteria	Fusobacteriia	Fusobacteriales	Fusobacteriaceae	Fusobacterium	NA
SV1254	Bacteria	Spirochaetes	Spirochaetia	Spirochaetales	Spirochaetaceae	Treponema_2	NA
SV0592	Bacteria	Spirochaetes	Spirochaetia	Spirochaetales	Spirochaetaceae	Treponema_2	socranskii
SV1045	Bacteria	Patescibacteria	Saccharimonadia	Saccharimonadales	Saccharimonadaceae	Saccharimonadaceae_ge	NA
SV0441	Bacteria	Patescibacteria	Saccharimonadia	Saccharimonadales	Saccharimonadaceae	Saccharimonadaceae_ge	NA
SV0212	Bacteria	Patescibacteria	Saccharimonadia	Saccharimonadales	Saccharimonadaceae	Saccharimonadaceae_ge	NA
SV1169	Bacteria	Patescibacteria	Saccharimonadia	Saccharimonadales	Saccharimonadaceae	Candidatus_Saccharimonas	NA
SV1298	Bacteria	Patescibacteria	Saccharimonadia	Saccharimonadales	Saccharimonadaceae	Saccharimonadaceae_ge	NA
SV1090	Bacteria	Patescibacteria	Saccharimonadia	Saccharimonadales	Saccharimonadaceae	Saccharimonadaceae_ge	NA
SV1034	Bacteria	Epsilonbacteraeota	Campylobacteria	Campylobacterales	Campylobacteraceae	Campylobacter	gracilis
SV0789	Bacteria	Epsilonbacteraeota	Campylobacteria	Campylobacterales	Campylobacteraceae	Campylobacter	NA
SV0900	Bacteria	Epsilonbacteraeota	Campylobacteria	Campylobacterales	Campylobacteraceae	Campylobacter	concisus
SV0363	Bacteria	Epsilonbacteraeota	Campylobacteria	Campylobacterales	Campylobacteraceae	Campylobacter	jejuni
SV0809	Bacteria	Epsilonbacteraeota	Campylobacteria	Campylobacterales	Helicobacteraceae	Helicobacter	typhlonius
SV1012	Bacteria	Synergistetes	Synergistia	Synergistales	Synergistaceae	Pyramidobacter	piscolens
SV0821	Bacteria	Synergistetes	Synergistia	Synergistales	Synergistaceae	Synergistes	NA
SV0030	Bacteria	Verrucomicrobia	Verrucomicrobiae	Verrucomicrobiales	Akkermansiaceae	Akkermansia	muciniphila
SV0297	Bacteria	Verrucomicrobia	Verrucomicrobiae	Verrucomicrobiales	Akkermansiaceae	Akkermansia	NA
SV0004	Bacteria	Verrucomicrobia	Verrucomicrobiae	Verrucomicrobiales	Akkermansiaceae	Akkermansia	muciniphila
SV0324	Bacteria	Verrucomicrobia	Verrucomicrobiae	Verrucomicrobiales	Akkermansiaceae	Akkermansia	NA
SV0946	Bacteria	Proteobacteria	Deltaproteobacteria	Desulfovibrionales	Desulfovibrionaceae	Desulfovibrio	NA
SV0977	Bacteria	Proteobacteria	Deltaproteobacteria	Desulfovibrionales	Desulfovibrionaceae	Bilophila	NA
SV0124	Bacteria	Proteobacteria	Deltaproteobacteria	Desulfovibrionales	Desulfovibrionaceae	Bilophila	wadsworthia
SV1026	Bacteria	Proteobacteria	Deltaproteobacteria	Desulfovibrionales	Desulfovibrionaceae	Bilophila	NA
SV1180	Bacteria	Firmicutes	Negativicutes	Selenomonadales	Acidaminococcaceae	Acidaminococcus	massiliensis
SV1072	Bacteria	Firmicutes	Negativicutes	Selenomonadales	Acidaminococcaceae	Acidaminococcus	NA
SV1067	Bacteria	Firmicutes	Negativicutes	Selenomonadales	Acidaminococcaceae	Phascolarctobacterium	NA
SV0152	Bacteria	Firmicutes	Negativicutes	Selenomonadales	Acidaminococcaceae	Phascolarctobacterium	NA
SV0523	Bacteria	Firmicutes	Negativicutes	Selenomonadales	Acidaminococcaceae	Phascolarctobacterium	NA
SV0032	Bacteria	Firmicutes	Negativicutes	Selenomonadales	Acidaminococcaceae	Phascolarctobacterium	faecium
SV0704	Bacteria	Firmicutes	Negativicutes	Selenomonadales	Acidaminococcaceae	Phascolarctobacterium	NA
SV0912	Bacteria	Firmicutes	Negativicutes	Selenomonadales	Veillonellaceae	Selenomonas_3	NA
SV1212	Bacteria	Firmicutes	Negativicutes	Selenomonadales	Veillonellaceae	Selenomonas_3	NA
SV0818	Bacteria	Firmicutes	Negativicutes	Selenomonadales	Veillonellaceae	Selenomonas	NA
SV0176	Bacteria	Firmicutes	Negativicutes	Selenomonadales	Veillonellaceae	Megamonas	NA
SV1227	Bacteria	Firmicutes	Negativicutes	Selenomonadales	Veillonellaceae	Megamonas	NA
SV0175	Bacteria	Firmicutes	Negativicutes	Selenomonadales	Veillonellaceae	Megamonas	NA
SV0133	Bacteria	Firmicutes	Negativicutes	Selenomonadales	Veillonellaceae	Megamonas	funiformis
SV1029	Bacteria	Firmicutes	Negativicutes	Selenomonadales	Veillonellaceae	Megamonas	NA
SV0061	Bacteria	Firmicutes	Negativicutes	Selenomonadales	Veillonellaceae	Megamonas	NA
SV0148	Bacteria	Firmicutes	Negativicutes	Selenomonadales	Veillonellaceae	Megamonas	NA
SV1218	Bacteria	Firmicutes	Negativicutes	Selenomonadales	Veillonellaceae	Megamonas	NA
SV0689	Bacteria	Firmicutes	Negativicutes	Selenomonadales	Veillonellaceae	Megasphaera	NA
SV0140	Bacteria	Firmicutes	Negativicutes	Selenomonadales	Veillonellaceae	Megasphaera	micronuciformis
SV0354	Bacteria	Firmicutes	Negativicutes	Selenomonadales	Veillonellaceae	Megasphaera	NA
SV0684	Bacteria	Firmicutes	Negativicutes	Selenomonadales	Veillonellaceae	Allisonella	NA
SV1057	Bacteria	Firmicutes	Negativicutes	Selenomonadales	Veillonellaceae	Dialister	pneumosintes
SV0996	Bacteria	Firmicutes	Negativicutes	Selenomonadales	Veillonellaceae	Dialister	NA
SV0590	Bacteria	Firmicutes	Negativicutes	Selenomonadales	Veillonellaceae	Dialister	NA
SV0956	Bacteria	Firmicutes	Negativicutes	Selenomonadales	Veillonellaceae	Dialister	NA
SV0058	Bacteria	Firmicutes	Negativicutes	Selenomonadales	Veillonellaceae	Dialister	invisus
SV0656	Bacteria	Firmicutes	Negativicutes	Selenomonadales	Veillonellaceae	Dialister	NA
SV0122	Bacteria	Firmicutes	Negativicutes	Selenomonadales	Veillonellaceae	Megasphaera	NA
SV0196	Bacteria	Firmicutes	Negativicutes	Selenomonadales	Veillonellaceae	Megasphaera	NA
SV0255	Bacteria	Firmicutes	Negativicutes	Selenomonadales	Veillonellaceae	Megasphaera	micronuciformis
SV1338	Bacteria	Firmicutes	Negativicutes	Selenomonadales	Veillonellaceae	Megasphaera	NA
SV0921	Bacteria	Firmicutes	Negativicutes	Selenomonadales	Veillonellaceae	Megasphaera	NA
SV1196	Bacteria	Firmicutes	Negativicutes	Selenomonadales	Veillonellaceae	Megasphaera	NA
SV0988	Bacteria	Firmicutes	Negativicutes	Selenomonadales	Veillonellaceae	Megasphaera	elsdenii
SV1105	Bacteria	Firmicutes	Negativicutes	Selenomonadales	Veillonellaceae	Veillonella	NA
SV0123	Bacteria	Firmicutes	Negativicutes	Selenomonadales	Veillonellaceae	Veillonella	NA
SV1032	Bacteria	Firmicutes	Negativicutes	Selenomonadales	Veillonellaceae	Veillonella	NA
SV0472	Bacteria	Firmicutes	Negativicutes	Selenomonadales	Veillonellaceae	Veillonella	NA
SV0550	Bacteria	Firmicutes	Negativicutes	Selenomonadales	Veillonellaceae	Veillonella	NA
SV0300	Bacteria	Firmicutes	Negativicutes	Selenomonadales	Veillonellaceae	Veillonella	parvula
SV0777	Bacteria	Firmicutes	Negativicutes	Selenomonadales	Veillonellaceae	Veillonella	NA
SV0525	Bacteria	Firmicutes	Negativicutes	Selenomonadales	Veillonellaceae	Veillonella	parvula
SV1328	Bacteria	Firmicutes	Negativicutes	Selenomonadales	Veillonellaceae	Veillonella	parvula
SV0391	Bacteria	Firmicutes	Negativicutes	Selenomonadales	Veillonellaceae	Veillonella	tobetsuensis
SV0345	Bacteria	Firmicutes	Negativicutes	Selenomonadales	Veillonellaceae	Veillonella	parvula
SV0251	Bacteria	Firmicutes	Negativicutes	Selenomonadales	Veillonellaceae	Veillonella	NA
SV0390	Bacteria	Firmicutes	Negativicutes	Selenomonadales	Veillonellaceae	Veillonella	NA
SV0446	Bacteria	Firmicutes	Negativicutes	Selenomonadales	Veillonellaceae	Veillonella	rogosae
SV0315	Bacteria	Firmicutes	Negativicutes	Selenomonadales	Veillonellaceae	Veillonella	NA
SV0309	Bacteria	Firmicutes	Negativicutes	Selenomonadales	Veillonellaceae	Veillonella	NA
SV0343	Bacteria	Firmicutes	Negativicutes	Selenomonadales	Veillonellaceae	Veillonella	NA
SV0364	Bacteria	Firmicutes	Negativicutes	Selenomonadales	Veillonellaceae	Veillonella	NA
SV0431	Bacteria	Firmicutes	Negativicutes	Selenomonadales	Veillonellaceae	Veillonella	parvula
SV0414	Bacteria	Firmicutes	Negativicutes	Selenomonadales	Veillonellaceae	Veillonella	NA
SV0003	Bacteria	Firmicutes	Negativicutes	Selenomonadales	Veillonellaceae	Veillonella	dispar
SV0334	Bacteria	Firmicutes	Negativicutes	Selenomonadales	Veillonellaceae	Veillonella	NA
SV0272	Bacteria	Firmicutes	Negativicutes	Selenomonadales	Veillonellaceae	Veillonella	NA
SV0130	Bacteria	Firmicutes	Negativicutes	Selenomonadales	Veillonellaceae	Veillonella	NA
SV0514	Bacteria	Firmicutes	Negativicutes	Selenomonadales	Veillonellaceae	Veillonella	NA
SV0064	Bacteria	Firmicutes	Negativicutes	Selenomonadales	Veillonellaceae	Veillonella	atypica
SV0057	Bacteria	Firmicutes	Negativicutes	Selenomonadales	Veillonellaceae	Veillonella	atypica
SV0236	Bacteria	Firmicutes	Negativicutes	Selenomonadales	Veillonellaceae	Veillonella	NA
SV0338	Bacteria	Firmicutes	Negativicutes	Selenomonadales	Veillonellaceae	Veillonella	atypica
SV1269	Bacteria	Firmicutes	Bacilli	Bacillales	Bacilli_Family_XI	Gemella	asaccharolytica
SV0881	Bacteria	Firmicutes	Bacilli	Bacillales	Bacilli_Family_XI	Gemella	morbillorum
SV0882	Bacteria	Firmicutes	Bacilli	Bacillales	Bacilli_Family_XI	Gemella	NA
SV0321	Bacteria	Firmicutes	Bacilli	Bacillales	Bacilli_Family_XI	Gemella	sanguinis
SV0419	Bacteria	Firmicutes	Erysipelotrichia	Erysipelotrichales	Erysipelotrichaceae	Turicibacter	sanguinis
SV0274	Bacteria	Firmicutes	Erysipelotrichia	Erysipelotrichales	Erysipelotrichaceae	Holdemania	filiformis
SV0757	Bacteria	Firmicutes	Erysipelotrichia	Erysipelotrichales	Erysipelotrichaceae	Holdemania	NA
SV0365	Bacteria	Firmicutes	Erysipelotrichia	Erysipelotrichales	Erysipelotrichaceae	Holdemania	massiliensis
SV1318	Bacteria	Firmicutes	Erysipelotrichia	Erysipelotrichales	Erysipelotrichaceae	Erysipelotrichaceae_ge	NA
SV1242	Bacteria	Firmicutes	Erysipelotrichia	Erysipelotrichales	Erysipelotrichaceae	Solobacterium	NA
SV0183	Bacteria	Firmicutes	Erysipelotrichia	Erysipelotrichales	Erysipelotrichaceae	Solobacterium	NA
SV0396	Bacteria	Firmicutes	Erysipelotrichia	Erysipelotrichales	Erysipelotrichaceae	Dielma	fastidiosa
SV0430	Bacteria	Firmicutes	Erysipelotrichia	Erysipelotrichales	Erysipelotrichaceae	Dielma	NA
SV0635	Bacteria	Firmicutes	Erysipelotrichia	Erysipelotrichales	Erysipelotrichaceae	Erysipelotrichaceae_ge	NA
SV0755	Bacteria	Firmicutes	Erysipelotrichia	Erysipelotrichales	Erysipelotrichaceae	Faecalitalea	NA
SV0569	Bacteria	Firmicutes	Erysipelotrichia	Erysipelotrichales	Erysipelotrichaceae	Faecalitalea	NA
SV0267	Bacteria	Firmicutes	Erysipelotrichia	Erysipelotrichales	Erysipelotrichaceae	Erysipelotrichaceae_ge	NA
SV0503	Bacteria	Firmicutes	Erysipelotrichia	Erysipelotrichales	Erysipelotrichaceae	Erysipelotrichaceae_ge	NA
SV0731	Bacteria	Firmicutes	Erysipelotrichia	Erysipelotrichales	Erysipelotrichaceae	Erysipelotrichaceae_ge	NA
SV0233	Bacteria	Firmicutes	Erysipelotrichia	Erysipelotrichales	Erysipelotrichaceae	Erysipelotrichaceae_ge	NA
SV0703	Bacteria	Firmicutes	Erysipelotrichia	Erysipelotrichales	Erysipelotrichaceae	Erysipelotrichaceae_ge	NA
SV0172	Bacteria	Firmicutes	Erysipelotrichia	Erysipelotrichales	Erysipelotrichaceae	Erysipelotrichaceae_ge	NA
SV0065	Bacteria	Firmicutes	Erysipelotrichia	Erysipelotrichales	Erysipelotrichaceae	Erysipelatoclostridium	ramosum
SV0557	Bacteria	Firmicutes	Erysipelotrichia	Erysipelotrichales	Erysipelotrichaceae	Erysipelatoclostridium	NA
SV0346	Bacteria	Firmicutes	Erysipelotrichia	Erysipelotrichales	Erysipelotrichaceae	Coprobacillus	cateniformis
SV0289	Bacteria	Firmicutes	Erysipelotrichia	Erysipelotrichales	Erysipelotrichaceae	Erysipelatoclostridium	NA
SV0055	Bacteria	Firmicutes	Erysipelotrichia	Erysipelotrichales	Erysipelotrichaceae	Erysipelotrichaceae_UCG-003	NA
SV0487	Bacteria	Firmicutes	Erysipelotrichia	Erysipelotrichales	Erysipelotrichaceae	Erysipelotrichaceae_UCG-003	NA
SV0340	Bacteria	Firmicutes	Erysipelotrichia	Erysipelotrichales	Erysipelotrichaceae	Erysipelatoclostridium	NA
SV0578	Bacteria	Firmicutes	Erysipelotrichia	Erysipelotrichales	Erysipelotrichaceae	Erysipelatoclostridium	NA
SV1118	Bacteria	Firmicutes	Bacilli	Bacillales	Bacillaceae	Anoxybacillus	NA
SV0500	Bacteria	Firmicutes	Bacilli	Bacillales	Bacillaceae	Bacillus	pseudofirmus
SV0544	Bacteria	Firmicutes	Bacilli	Bacillales	Bacillaceae	Bacillus	NA
SV0539	Bacteria	Firmicutes	Bacilli	Bacillales	Bacillaceae	Bacillus	NA
SV0980	Bacteria	Firmicutes	Bacilli	Bacillales	Bacillaceae	Bacillus	NA
SV0142	Bacteria	Firmicutes	Bacilli	Bacillales	Bacillaceae	Bacillus	NA
SV0389	Bacteria	Firmicutes	Bacilli	Lactobacillales	Carnobacteriaceae	Granulicatella	NA
SV1023	Bacteria	Firmicutes	Bacilli	Lactobacillales	Carnobacteriaceae	Granulicatella	elegans
SV0197	Bacteria	Firmicutes	Bacilli	Lactobacillales	Aerococcaceae	Abiotrophia	defectiva
SV1065	Bacteria	Firmicutes	Bacilli	Lactobacillales	Aerococcaceae	Abiotrophia	NA
SV0169	Bacteria	Firmicutes	Bacilli	Lactobacillales	Aerococcaceae	Abiotrophia	defectiva
SV0256	Bacteria	Firmicutes	Bacilli	Lactobacillales	Carnobacteriaceae	Granulicatella	NA
SV0033	Bacteria	Firmicutes	Bacilli	Lactobacillales	Carnobacteriaceae	Granulicatella	NA
SV0645	Bacteria	Firmicutes	Bacilli	Lactobacillales	Carnobacteriaceae	Granulicatella	NA
SV0808	Bacteria	Firmicutes	Bacilli	Lactobacillales	Enterococcaceae	Enterococcus	NA
SV0173	Bacteria	Firmicutes	Bacilli	Lactobacillales	Enterococcaceae	Enterococcus	avium
SV0950	Bacteria	Firmicutes	Bacilli	Lactobacillales	Streptococcaceae	Streptococcus	agalactiae
SV0739	Bacteria	Firmicutes	Bacilli	Lactobacillales	Streptococcaceae	Streptococcus	NA
SV1216	Bacteria	Firmicutes	Bacilli	Lactobacillales	Streptococcaceae	Streptococcus	gordonii
SV0097	Bacteria	Firmicutes	Bacilli	Lactobacillales	Streptococcaceae	Streptococcus	parasanguinis
SV0425	Bacteria	Firmicutes	Bacilli	Lactobacillales	Streptococcaceae	Streptococcus	parasanguinis
SV0283	Bacteria	Firmicutes	Bacilli	Lactobacillales	Streptococcaceae	Streptococcus	gordonii
SV0612	Bacteria	Firmicutes	Bacilli	Lactobacillales	Streptococcaceae	Streptococcus	NA
SV1171	Bacteria	Firmicutes	Bacilli	Lactobacillales	Streptococcaceae	Streptococcus	NA
SV0693	Bacteria	Firmicutes	Bacilli	Lactobacillales	Streptococcaceae	Streptococcus	NA
SV1211	Bacteria	Firmicutes	Bacilli	Lactobacillales	Streptococcaceae	Streptococcus	NA
SV0270	Bacteria	Firmicutes	Bacilli	Lactobacillales	Streptococcaceae	Streptococcus	NA
SV0400	Bacteria	Firmicutes	Bacilli	Lactobacillales	Streptococcaceae	Streptococcus	NA
SV0002	Bacteria	Firmicutes	Bacilli	Lactobacillales	Streptococcaceae	Streptococcus	NA
SV0367	Bacteria	Firmicutes	Bacilli	Lactobacillales	Streptococcaceae	Streptococcus	NA
SV0488	Bacteria	Firmicutes	Bacilli	Lactobacillales	Streptococcaceae	Streptococcus	pseudopneumoniae
SV0211	Bacteria	Firmicutes	Bacilli	Lactobacillales	Streptococcaceae	Streptococcus	peroris
SV0901	Bacteria	Firmicutes	Bacilli	Lactobacillales	Streptococcaceae	Streptococcus	parasanguinis
SV0493	Bacteria	Firmicutes	Bacilli	Lactobacillales	Streptococcaceae	Streptococcus	anginosus
SV0948	Bacteria	Firmicutes	Bacilli	Lactobacillales	Streptococcaceae	Streptococcus	intermedius
SV0546	Bacteria	Firmicutes	Bacilli	Lactobacillales	Streptococcaceae	Streptococcus	danieliae
SV0027	Bacteria	Firmicutes	Bacilli	Lactobacillales	Streptococcaceae	Streptococcus	NA
SV0317	Bacteria	Firmicutes	Bacilli	Lactobacillales	Streptococcaceae	Streptococcus	NA
SV0177	Bacteria	Firmicutes	Bacilli	Lactobacillales	Streptococcaceae	Streptococcus	salivarius
SV0325	Bacteria	Firmicutes	Bacilli	Lactobacillales	Streptococcaceae	Streptococcus	NA
SV0180	Bacteria	Firmicutes	Bacilli	Lactobacillales	Streptococcaceae	Streptococcus	NA
SV0443	Bacteria	Firmicutes	Bacilli	Lactobacillales	Streptococcaceae	Streptococcus	thermophilus
SV0006	Bacteria	Firmicutes	Bacilli	Lactobacillales	Streptococcaceae	Streptococcus	salivarius
SV0434	Bacteria	Firmicutes	Bacilli	Lactobacillales	Streptococcaceae	Streptococcus	NA
SV0924	Bacteria	Firmicutes	Bacilli	Lactobacillales	Streptococcaceae	Streptococcus	NA
SV1188	Bacteria	Firmicutes	Bacilli	Lactobacillales	Streptococcaceae	Lactococcus	raffinolactis
SV0481	Bacteria	Firmicutes	Bacilli	Lactobacillales	Streptococcaceae	Lactococcus	lactis
SV1103	Bacteria	Firmicutes	Bacilli	Lactobacillales	Enterococcaceae	Enterococcus	cecorum
SV0249	Bacteria	Firmicutes	Bacilli	Lactobacillales	Enterococcaceae	Enterococcus	avium
SV0361	Bacteria	Firmicutes	Bacilli	Lactobacillales	Enterococcaceae	Enterococcus	NA
SV0919	Bacteria	Firmicutes	Bacilli	Lactobacillales	Enterococcaceae	Enterococcus	NA
SV0970	Bacteria	Firmicutes	Bacilli	Lactobacillales	Enterococcaceae	Enterococcus	NA
SV0630	Bacteria	Firmicutes	Bacilli	Lactobacillales	Enterococcaceae	Enterococcus	NA
SV0044	Bacteria	Firmicutes	Bacilli	Lactobacillales	Enterococcaceae	Enterococcus	NA
SV0182	Bacteria	Firmicutes	Bacilli	Lactobacillales	Enterococcaceae	Enterococcus	NA
SV0155	Bacteria	Firmicutes	Bacilli	Lactobacillales	Enterococcaceae	Enterococcus	faecalis
SV0677	Bacteria	Firmicutes	Bacilli	Lactobacillales	Leuconostocaceae	Weissella	NA
SV0969	Bacteria	Firmicutes	Bacilli	Lactobacillales	Leuconostocaceae	Leuconostoc	lactis
SV0627	Bacteria	Firmicutes	Bacilli	Lactobacillales	Lactobacillaceae	Lactobacillus	gasseri
SV1145	Bacteria	Firmicutes	Bacilli	Lactobacillales	Lactobacillaceae	Lactobacillus	acidophilus
SV1104	Bacteria	Firmicutes	Bacilli	Lactobacillales	Lactobacillaceae	Lactobacillus	NA
SV1109	Bacteria	Firmicutes	Bacilli	Lactobacillales	Lactobacillaceae	Lactobacillus	NA
SV0198	Bacteria	Firmicutes	Bacilli	Lactobacillales	Lactobacillaceae	Lactobacillus	casei
SV0083	Bacteria	Firmicutes	Bacilli	Lactobacillales	Lactobacillaceae	Lactobacillus	NA
SV0990	Bacteria	Firmicutes	Bacilli	Lactobacillales	Lactobacillaceae	Lactobacillus	NA
SV1176	Bacteria	Firmicutes	Bacilli	Lactobacillales	Lactobacillaceae	Lactobacillus	NA
SV0531	Bacteria	Firmicutes	Bacilli	Lactobacillales	Lactobacillaceae	Lactobacillus	reuteri
SV0473	Bacteria	Firmicutes	Bacilli	Lactobacillales	Lactobacillaceae	Lactobacillus	fermentum
SV0302	Bacteria	Firmicutes	Bacilli	Lactobacillales	Lactobacillaceae	Lactobacillus	NA
SV1086	Bacteria	Firmicutes	Bacilli	Lactobacillales	Lactobacillaceae	Lactobacillus	NA
SV0579	Bacteria	Firmicutes	Bacilli	Lactobacillales	Lactobacillaceae	Lactobacillus	NA
SV0094	Bacteria	Firmicutes	Bacilli	Lactobacillales	Lactobacillaceae	Lactobacillus	NA
SV0660	Bacteria	Firmicutes	Bacilli	Bacillales	Staphylococcaceae	Staphylococcus	sciuri
SV0437	Bacteria	Firmicutes	Bacilli	Bacillales	Staphylococcaceae	Staphylococcus	NA
SV0541	Bacteria	Firmicutes	Bacilli	Bacillales	Staphylococcaceae	Staphylococcus	NA
SV1138	Bacteria	Firmicutes	Bacilli	Bacillales	Staphylococcaceae	Staphylococcus	NA
SV0887	Bacteria	Firmicutes	Bacilli	Bacillales	Staphylococcaceae	Staphylococcus	NA
SV0584	Bacteria	Firmicutes	Bacilli	Bacillales	Staphylococcaceae	Staphylococcus	NA
SV0087	Bacteria	Firmicutes	Bacilli	Bacillales	Staphylococcaceae	Staphylococcus	NA
SV1293	Bacteria	Firmicutes	Bacilli	Bacillales	Staphylococcaceae	Staphylococcus	NA
SV0593	Bacteria	Firmicutes	Bacilli	Bacillales	Staphylococcaceae	Staphylococcus	NA
SV0581	Bacteria	Firmicutes	Bacilli	Bacillales	Staphylococcaceae	Staphylococcus	NA
SV0643	Bacteria	Firmicutes	Bacilli	Bacillales	Staphylococcaceae	Staphylococcus	NA
SV0455	Bacteria	Firmicutes	Bacilli	Bacillales	Staphylococcaceae	Staphylococcus	NA
SV0548	Bacteria	Firmicutes	Bacilli	Bacillales	Staphylococcaceae	Staphylococcus	NA
SV0960	Bacteria	Firmicutes	Bacilli	Bacillales	Staphylococcaceae	Staphylococcus	NA
SV0892	Bacteria	Firmicutes	Bacilli	Bacillales	Staphylococcaceae	Staphylococcus	NA
SV0618	Bacteria	Firmicutes	Bacilli	Bacillales	Staphylococcaceae	Staphylococcus	NA
SV0288	Bacteria	Firmicutes	Bacilli	Bacillales	Staphylococcaceae	Staphylococcus	epidermidis
SV0073	Bacteria	Firmicutes	Bacilli	Bacillales	Staphylococcaceae	Staphylococcus	NA
SV1095	Bacteria	Firmicutes	Bacilli	Bacillales	Staphylococcaceae	Staphylococcus	NA
SV1018	Bacteria	Firmicutes	Bacilli	Bacillales	Staphylococcaceae	Staphylococcus	NA
SV1193	Bacteria	Firmicutes	Bacilli	Bacillales	Staphylococcaceae	Staphylococcus	NA
SV0495	Bacteria	Firmicutes	Bacilli	Bacillales	Staphylococcaceae	Staphylococcus	hominis
SV0208	Bacteria	Firmicutes	Bacilli	Bacillales	Staphylococcaceae	Staphylococcus	NA
SV0722	Bacteria	Firmicutes	Bacilli	Bacillales	Staphylococcaceae	Staphylococcus	NA
SV0744	Bacteria	Firmicutes	Clostridia	Clostridiales	Eubacteriaceae	Eubacterium	callanderi
SV1048	Bacteria	Firmicutes	Clostridia	Clostridiales	Eubacteriaceae	Anaerofustis	NA
SV1327	Bacteria	Firmicutes	Clostridia	Clostridiales	Clostridiaceae_1	Clostridium_sensu_stricto_2	NA
SV0245	Bacteria	Firmicutes	Clostridia	Clostridiales	Clostridiaceae_1	Clostridium_sensu_stricto_1	NA
SV0553	Bacteria	Firmicutes	Clostridia	Clostridiales	Clostridiaceae_1	Clostridium_sensu_stricto_1	NA
SV0202	Bacteria	Firmicutes	Clostridia	Clostridiales	Clostridiaceae_1	Clostridium_sensu_stricto_1	NA
SV0829	Bacteria	Firmicutes	Clostridia	Clostridiales	Clostridiaceae_1	Clostridium_sensu_stricto_1	NA
SV0843	Bacteria	Firmicutes	Clostridia	Clostridiales	Clostridiaceae_1	Clostridium_sensu_stricto_1	paraputrificum
SV0295	Bacteria	Firmicutes	Clostridia	Clostridiales	Clostridiaceae_1	Clostridium_sensu_stricto_1	butyricum
SV0371	Bacteria	Firmicutes	Clostridia	Clostridiales	Clostridiaceae_1	Clostridium_sensu_stricto_1	NA
SV1099	Bacteria	Firmicutes	Clostridia	Clostridiales	Clostridiaceae_1	Clostridium_sensu_stricto_1	NA
SV0098	Bacteria	Firmicutes	Clostridia	Clostridiales	Clostridiaceae_1	Clostridium_sensu_stricto_1	butyricum
SV1137	Bacteria	Firmicutes	Clostridia	Clostridiales	Clostridiaceae_1	Clostridium_sensu_stricto_1	NA
SV1270	Bacteria	Firmicutes	Clostridia	Clostridiales	Peptostreptococcaceae	Peptostreptococcaceae_ge	NA
SV0795	Bacteria	Firmicutes	Clostridia	Clostridiales	Clostridia_Family_XI	Peptoniphilus	NA
SV0898	Bacteria	Firmicutes	Clostridia	Clostridiales	Clostridia_Family_XI	Peptoniphilus	NA
SV0494	Bacteria	Firmicutes	Clostridia	Clostridiales	Clostridia_Family_XI	Peptoniphilus	grossensis
SV0468	Bacteria	Firmicutes	Clostridia	Clostridiales	Clostridia_Family_XI	Peptoniphilus	NA
SV0784	Bacteria	Firmicutes	Clostridia	Clostridiales	Clostridia_Family_XI	Peptoniphilus	NA
SV0710	Bacteria	Firmicutes	Clostridia	Clostridiales	Clostridia_Family_XI	Peptoniphilus	lacrimalis
SV0776	Bacteria	Firmicutes	Clostridia	Clostridiales	Clostridia_Family_XI	Peptoniphilus	asaccharolyticus
SV0652	Bacteria	Firmicutes	Clostridia	Clostridiales	Clostridia_Family_XI	Ezakiella	NA
SV0450	Bacteria	Firmicutes	Clostridia	Clostridiales	Clostridia_Family_XI	Ezakiella	NA
SV0692	Bacteria	Firmicutes	Clostridia	Clostridiales	Clostridia_Family_XI	Parvimonas	NA
SV0999	Bacteria	Firmicutes	Clostridia	Clostridiales	Clostridia_Family_XI	Parvimonas	micra
SV0788	Bacteria	Firmicutes	Clostridia	Clostridiales	Clostridia_Family_XI	Finegoldia	NA
SV0779	Bacteria	Firmicutes	Clostridia	Clostridiales	Clostridia_Family_XI	Finegoldia	NA
SV0149	Bacteria	Firmicutes	Clostridia	Clostridiales	Clostridia_Family_XI	Finegoldia	magna
SV1140	Bacteria	Firmicutes	Clostridia	Clostridiales	Clostridia_Family_XI	Anaerococcus	NA
SV0845	Bacteria	Firmicutes	Clostridia	Clostridiales	Clostridia_Family_XI	Anaerococcus	vaginalis
SV0867	Bacteria	Firmicutes	Clostridia	Clostridiales	Clostridia_Family_XI	Anaerococcus	senegalensis
SV0981	Bacteria	Firmicutes	Clostridia	Clostridiales	Clostridia_Family_XI	Anaerococcus	NA
SV1305	Bacteria	Firmicutes	Clostridia	Clostridiales	Clostridia_Family_XI	Ezakiella	NA
SV0750	Bacteria	Firmicutes	Clostridia	Clostridiales	Clostridia_Family_XI	Murdochiella	NA
SV0427	Bacteria	Firmicutes	Clostridia	Clostridiales	Peptostreptococcaceae	Peptostreptococcus	stomatis
SV0530	Bacteria	Firmicutes	Clostridia	Clostridiales	Peptostreptococcaceae	Peptostreptococcus	anaerobius
SV0216	Bacteria	Firmicutes	Clostridia	Clostridiales	Peptostreptococcaceae	Intestinibacter	bartlettii
SV0698	Bacteria	Firmicutes	Clostridia	Clostridiales	Peptostreptococcaceae	Terrisporobacter	NA
SV0641	Bacteria	Firmicutes	Clostridia	Clostridiales	Peptostreptococcaceae	Terrisporobacter	NA
SV0115	Bacteria	Firmicutes	Clostridia	Clostridiales	Peptostreptococcaceae	Terrisporobacter	NA
SV0447	Bacteria	Firmicutes	Clostridia	Clostridiales	Peptostreptococcaceae	Romboutsia	NA
SV0375	Bacteria	Firmicutes	Clostridia	Clostridiales	Peptostreptococcaceae	Romboutsia	NA
SV0020	Bacteria	Firmicutes	Clostridia	Clostridiales	Peptostreptococcaceae	Romboutsia	timonensis
SV0218	Bacteria	Firmicutes	Clostridia	Clostridiales	Peptostreptococcaceae	Romboutsia	NA
SV1158	Bacteria	Firmicutes	Clostridia	Clostridiales	Clostridia_Family_XIII	Clostridia_Family_XIII_ge	NA
SV1040	Bacteria	Firmicutes	Clostridia	Clostridiales	Clostridia_Family_XIII	Clostridia_Family_XIII_ge	NA
SV0732	Bacteria	Firmicutes	Clostridia	Clostridiales	Clostridia_Family_XIII	Family_XIII_AD3011_group	NA
SV0407	Bacteria	Firmicutes	Clostridia	Clostridiales	Clostridia_Family_XIII	Family_XIII_AD3011_group	NA
SV1082	Bacteria	Firmicutes	Clostridia	Clostridiales	Clostridia_Family_XIII	Family_XIII_AD3011_group	NA
SV0978	Bacteria	Firmicutes	Clostridia	Clostridiales	Clostridia_Family_XIII	Clostridia_Family_XIII_ge	NA
SV0767	Bacteria	Proteobacteria	Gammaproteobacteria	Cardiobacteriales	Cardiobacteriaceae	Cardiobacterium	hominis
SV0862	Bacteria	Proteobacteria	Gammaproteobacteria	Pseudomonadales	Pseudomonadaceae	Pseudomonas	NA
SV1205	Bacteria	Proteobacteria	Gammaproteobacteria	Pseudomonadales	Pseudomonadaceae	Pseudomonas	protegens
SV0369	Bacteria	Proteobacteria	Gammaproteobacteria	Pseudomonadales	Pseudomonadaceae	Pseudomonas	NA
SV1334	Bacteria	Proteobacteria	Gammaproteobacteria	Enterobacteriales	Enterobacteriaceae	Enterobacteriaceae_ge	NA
SV1333	Bacteria	Proteobacteria	Gammaproteobacteria	Legionellales	Legionellaceae	Legionella	NA
SV0613	Bacteria	Proteobacteria	Gammaproteobacteria	Xanthomonadales	Xanthomonadaceae	Stenotrophomonas	NA
SV0727	Bacteria	Proteobacteria	Gammaproteobacteria	Betaproteobacteriales	Burkholderiaceae	Comamonas	NA
SV1078	Bacteria	Proteobacteria	Gammaproteobacteria	Betaproteobacteriales	Burkholderiaceae	Delftia	acidovorans
SV0483	Bacteria	Proteobacteria	Gammaproteobacteria	Betaproteobacteriales	Burkholderiaceae	Sutterella	wadsworthensis
SV1155	Bacteria	Proteobacteria	Gammaproteobacteria	Betaproteobacteriales	Burkholderiaceae	Sutterella	NA
SV0917	Bacteria	Proteobacteria	Gammaproteobacteria	Betaproteobacteriales	Burkholderiaceae	Sutterella	NA
SV1038	Bacteria	Proteobacteria	Gammaproteobacteria	Betaproteobacteriales	Burkholderiaceae	Sutterella	NA
SV0079	Bacteria	Proteobacteria	Gammaproteobacteria	Betaproteobacteriales	Burkholderiaceae	Sutterella	wadsworthensis
SV0179	Bacteria	Proteobacteria	Gammaproteobacteria	Betaproteobacteriales	Burkholderiaceae	Sutterella	wadsworthensis
SV0807	Bacteria	Proteobacteria	Gammaproteobacteria	Betaproteobacteriales	Burkholderiaceae	Sutterella	NA
SV0983	Bacteria	Proteobacteria	Gammaproteobacteria	Betaproteobacteriales	Burkholderiaceae	Parasutterella	NA
SV0577	Bacteria	Proteobacteria	Gammaproteobacteria	Betaproteobacteriales	Burkholderiaceae	Parasutterella	NA
SV0880	Bacteria	Proteobacteria	Gammaproteobacteria	Betaproteobacteriales	Burkholderiaceae	Parasutterella	NA
SV1280	Bacteria	Proteobacteria	Gammaproteobacteria	Betaproteobacteriales	Burkholderiaceae	Parasutterella	NA
SV0619	Bacteria	Proteobacteria	Gammaproteobacteria	Betaproteobacteriales	Burkholderiaceae	Lautropia	NA
SV1243	Bacteria	Proteobacteria	Gammaproteobacteria	Betaproteobacteriales	Burkholderiaceae	Lautropia	mirabilis
SV1085	Bacteria	Proteobacteria	Gammaproteobacteria	Betaproteobacteriales	Burkholderiaceae	Janthinobacterium	NA
SV0639	Bacteria	Proteobacteria	Gammaproteobacteria	Betaproteobacteriales	Burkholderiaceae	Oxalobacter	formigenes
SV0717	Bacteria	Proteobacteria	Gammaproteobacteria	Betaproteobacteriales	Neisseriaceae	Neisseria	NA
SV0700	Bacteria	Proteobacteria	Gammaproteobacteria	Betaproteobacteriales	Neisseriaceae	Kingella	oralis
SV0833	Bacteria	Proteobacteria	Gammaproteobacteria	Betaproteobacteriales	Neisseriaceae	Neisseria	oralis
SV1101	Bacteria	Proteobacteria	Gammaproteobacteria	Betaproteobacteriales	Neisseriaceae	Neisseria	bacilliformis
SV0968	Bacteria	Proteobacteria	Gammaproteobacteria	Betaproteobacteriales	Neisseriaceae	Neisseria	NA
SV0601	Bacteria	Proteobacteria	Gammaproteobacteria	Betaproteobacteriales	Neisseriaceae	Neisseriaceae_ge	NA
SV1020	Bacteria	Proteobacteria	Gammaproteobacteria	Pseudomonadales	Moraxellaceae	Enhydrobacter	NA
SV0388	Bacteria	Proteobacteria	Gammaproteobacteria	Pseudomonadales	Moraxellaceae	Acinetobacter	guillouiae
SV0453	Bacteria	Proteobacteria	Gammaproteobacteria	Pseudomonadales	Moraxellaceae	Acinetobacter	baumannii
SV0910	Bacteria	Proteobacteria	Gammaproteobacteria	Pseudomonadales	Moraxellaceae	Acinetobacter	NA
SV1037	Bacteria	Proteobacteria	Gammaproteobacteria	Enterobacteriales	Enterobacteriaceae	Escherichia/Shigella	NA
SV0310	Bacteria	Proteobacteria	Gammaproteobacteria	Enterobacteriales	Enterobacteriaceae	Citrobacter	braakii
SV0408	Bacteria	Proteobacteria	Gammaproteobacteria	Enterobacteriales	Enterobacteriaceae	Enterobacteriaceae_ge	NA
SV1060	Bacteria	Proteobacteria	Gammaproteobacteria	Enterobacteriales	Enterobacteriaceae	Lelliottia	NA
SV0644	Bacteria	Proteobacteria	Gammaproteobacteria	Enterobacteriales	Enterobacteriaceae	Enterobacteriaceae_ge	NA
SV0007	Bacteria	Proteobacteria	Gammaproteobacteria	Enterobacteriales	Enterobacteriaceae	Klebsiella	NA
SV0088	Bacteria	Proteobacteria	Gammaproteobacteria	Enterobacteriales	Enterobacteriaceae	Klebsiella	pneumoniae
SV0401	Bacteria	Proteobacteria	Gammaproteobacteria	Enterobacteriales	Enterobacteriaceae	Klebsiella	NA
SV0582	Bacteria	Proteobacteria	Gammaproteobacteria	Enterobacteriales	Enterobacteriaceae	Klebsiella	pneumoniae
SV0609	Bacteria	Proteobacteria	Gammaproteobacteria	Enterobacteriales	Enterobacteriaceae	Klebsiella	NA
SV0461	Bacteria	Proteobacteria	Gammaproteobacteria	Enterobacteriales	Enterobacteriaceae	Klebsiella	NA
SV0691	Bacteria	Proteobacteria	Gammaproteobacteria	Enterobacteriales	Enterobacteriaceae	Klebsiella	pneumoniae
SV0010	Bacteria	Proteobacteria	Gammaproteobacteria	Enterobacteriales	Enterobacteriaceae	Klebsiella	NA
SV0406	Bacteria	Proteobacteria	Gammaproteobacteria	Enterobacteriales	Enterobacteriaceae	Klebsiella	NA
SV0405	Bacteria	Proteobacteria	Gammaproteobacteria	Enterobacteriales	Enterobacteriaceae	Klebsiella	NA
SV0041	Bacteria	Proteobacteria	Gammaproteobacteria	Enterobacteriales	Enterobacteriaceae	Klebsiella	NA
SV1135	Bacteria	Proteobacteria	Gammaproteobacteria	Enterobacteriales	Enterobacteriaceae	Klebsiella	pneumoniae
SV0260	Bacteria	Proteobacteria	Gammaproteobacteria	Enterobacteriales	Enterobacteriaceae	Klebsiella	NA
SV0009	Bacteria	Proteobacteria	Gammaproteobacteria	Enterobacteriales	Enterobacteriaceae	Klebsiella	variicola
SV0037	Bacteria	Proteobacteria	Gammaproteobacteria	Enterobacteriales	Enterobacteriaceae	Klebsiella	NA
SV0580	Bacteria	Proteobacteria	Gammaproteobacteria	Aeromonadales	Succinivibrionaceae	Succinivibrio	NA
SV0712	Bacteria	Proteobacteria	Gammaproteobacteria	Enterobacteriales	Enterobacteriaceae	Klebsiella	NA
SV0669	Bacteria	Proteobacteria	Gammaproteobacteria	Enterobacteriales	Enterobacteriaceae	Enterobacteriaceae_ge	NA
SV0192	Bacteria	Proteobacteria	Gammaproteobacteria	Enterobacteriales	Enterobacteriaceae	Enterobacteriaceae_ge	NA
SV0433	Bacteria	Proteobacteria	Gammaproteobacteria	Enterobacteriales	Enterobacteriaceae	Enterobacteriaceae_ge	NA
SV0586	Bacteria	Proteobacteria	Gammaproteobacteria	Enterobacteriales	Enterobacteriaceae	Enterobacteriaceae_ge	NA
SV1136	Bacteria	Proteobacteria	Gammaproteobacteria	Enterobacteriales	Enterobacteriaceae	Enterobacteriaceae_ge	NA
SV0082	Bacteria	Proteobacteria	Gammaproteobacteria	Enterobacteriales	Enterobacteriaceae	Enterobacteriaceae_ge	NA
SV0244	Bacteria	Proteobacteria	Gammaproteobacteria	Enterobacteriales	Enterobacteriaceae	Enterobacteriaceae_ge	NA
SV0429	Bacteria	Proteobacteria	Gammaproteobacteria	Enterobacteriales	Enterobacteriaceae	Klebsiella	NA
SV0549	Bacteria	Proteobacteria	Gammaproteobacteria	Enterobacteriales	Enterobacteriaceae	Enterobacteriaceae_ge	NA
SV0328	Bacteria	Proteobacteria	Gammaproteobacteria	Enterobacteriales	Enterobacteriaceae	Citrobacter	freundii
SV0666	Bacteria	Proteobacteria	Gammaproteobacteria	Enterobacteriales	Enterobacteriaceae	Enterobacteriaceae_ge	NA
SV0716	Bacteria	Proteobacteria	Gammaproteobacteria	Enterobacteriales	Enterobacteriaceae	Enterobacteriaceae_ge	NA
SV0857	Bacteria	Proteobacteria	Gammaproteobacteria	Enterobacteriales	Enterobacteriaceae	Enterobacter	NA
SV0457	Bacteria	Proteobacteria	Gammaproteobacteria	Enterobacteriales	Enterobacteriaceae	Enterobacter	tabaci
SV0380	Bacteria	Proteobacteria	Gammaproteobacteria	Enterobacteriales	Enterobacteriaceae	Morganella	NA
SV0432	Bacteria	Proteobacteria	Gammaproteobacteria	Enterobacteriales	Enterobacteriaceae	Morganella	morganii
SV0456	Bacteria	Proteobacteria	Gammaproteobacteria	Enterobacteriales	Enterobacteriaceae	Morganella	morganii
SV0521	Bacteria	Proteobacteria	Gammaproteobacteria	Enterobacteriales	Enterobacteriaceae	Proteus	mirabilis
SV0989	Bacteria	Proteobacteria	Gammaproteobacteria	Enterobacteriales	Enterobacteriaceae	Enterobacteriaceae_ge	NA
SV0737	Bacteria	Proteobacteria	Gammaproteobacteria	Enterobacteriales	Enterobacteriaceae	Escherichia/Shigella	NA
SV1107	Bacteria	Proteobacteria	Gammaproteobacteria	Enterobacteriales	Enterobacteriaceae	Enterobacteriaceae_ge	NA
SV1044	Bacteria	Proteobacteria	Gammaproteobacteria	Enterobacteriales	Enterobacteriaceae	Enterobacteriaceae_ge	NA
SV0832	Bacteria	Proteobacteria	Gammaproteobacteria	Enterobacteriales	Enterobacteriaceae	Escherichia/Shigella	NA
SV0373	Bacteria	Proteobacteria	Gammaproteobacteria	Enterobacteriales	Enterobacteriaceae	Escherichia/Shigella	coli
SV0184	Bacteria	Proteobacteria	Gammaproteobacteria	Enterobacteriales	Enterobacteriaceae	Escherichia/Shigella	coli
SV0258	Bacteria	Proteobacteria	Gammaproteobacteria	Enterobacteriales	Enterobacteriaceae	Escherichia/Shigella	NA
SV0768	Bacteria	Proteobacteria	Gammaproteobacteria	Enterobacteriales	Enterobacteriaceae	Enterobacteriaceae_ge	NA
SV0920	Bacteria	Proteobacteria	Gammaproteobacteria	Enterobacteriales	Enterobacteriaceae	Escherichia/Shigella	NA
SV0676	Bacteria	Proteobacteria	Gammaproteobacteria	Enterobacteriales	Enterobacteriaceae	Escherichia/Shigella	NA
SV0127	Bacteria	Proteobacteria	Gammaproteobacteria	Enterobacteriales	Enterobacteriaceae	Escherichia/Shigella	NA
SV0163	Bacteria	Proteobacteria	Gammaproteobacteria	Enterobacteriales	Enterobacteriaceae	Escherichia/Shigella	coli
SV0189	Bacteria	Proteobacteria	Gammaproteobacteria	Enterobacteriales	Enterobacteriaceae	Escherichia/Shigella	NA
SV0001	Bacteria	Proteobacteria	Gammaproteobacteria	Enterobacteriales	Enterobacteriaceae	Escherichia/Shigella	NA

## Sheet: expr.otu_table
rn	SV0072	SV0128	SV0442	SV0355	SV0339	SV0125	SV0847	SV0319	SV0229	SV0301	SV1024	SV0638	SV0168	SV0019	SV0352	SV0828	SV0016	SV0625	SV0210	SV0320	SV0326	SV0085	SV0185	SV0247	SV0724	SV1062	SV0403	SV1019	SV1276	SV1275	SV0979	SV1253	SV0583	SV1021	SV0742	SV1149	SV1187	SV0558	SV1234	SV1058	SV0680	SV0770	SV0709	SV0902	SV0839	SV0556	SV0554	SV0126	SV0504
S0002	3	0	0	0	0	3	0	0	0	0	0	0	0	1	0	0	3	0	1	0	0	0	2	2	0	15	0	10	0	0	7	0	0	4	3	0	0	11	0	0	8	0	0	0	0	0	1	56	0
S0003	3	0	0	0	0	5	0	0	0	0	0	0	0	14	0	0	0	0	0	1	1	0	2	2	0	0	0	3	7	7	0	0	0	0	0	0	10	4	0	0	1	0	0	1	0	0	2	12	0
S0004	2	6	1	131	0	57	6	0	468	168	12	1	1	2549	3	0	18	0	46	15	5	1775	59	41	0	0	0	0	0	0	0	0	0	0	0	0	0	0	0	0	1	0	0	0	0	0	0	2	0
S0005	1	20	0	0	0	1	0	0	0	0	0	2	0	5	2	0	1	0	24	10	3	2	21	22	0	0	0	0	0	0	1	0	0	0	0	0	0	2	0	0	0	0	0	0	0	0	0	5	0
S0006	0	0	0	49	219	930	21	170	0	79	1	0	0	5	0	0	5	0	1	0	0	0	0	0	0	0	0	0	0	0	0	0	0	0	0	0	0	0	0	0	0	1	0	0	0	0	0	5	0
S0007	2	6	5	1	0	2	0	0	0	0	1	0	1	1223	1	0	2	0	13	8	2	0	17	10	0	0	0	0	0	0	0	0	0	0	0	1	0	0	0	0	0	0	0	0	0	0	0	6	0
S0008	0	26	0	9	0	0	0	0	0	22	0	0	0	33	1	0	0	0	9	5	0	0	21	7	0	0	0	5	0	0	4	8	66	14	5	0	0	29	0	15	34	4	42	23	29	74	55	871	9
S0009	0	359	1	0	0	0	0	0	0	0	0	9	0	1028	3	0	1	0	27	9	91	2	40	12	0	0	0	0	0	0	0	0	0	0	0	0	0	0	0	0	0	0	0	0	0	0	0	2	0
S0010	0	0	0	0	0	0	0	0	0	0	0	0	0	0	0	0	0	0	0	1	0	0	0	0	0	0	1	0	0	0	2	0	1	0	0	0	0	2	0	0	0	0	0	0	0	0	0	2	0
S0011	2298	34	0	2	0	0	0	0	0	0	0	2	0	5	4	0	8	0	45	28	3	0	37	38	0	0	0	0	0	0	0	0	0	0	0	0	0	0	0	0	0	0	0	0	0	0	0	2	0
S0012	3	13	0	0	0	0	0	0	0	0	0	0	0	21	0	0	16	0	74	34	8	1	72	52	0	0	0	0	0	0	0	0	0	0	0	0	0	0	0	0	0	0	0	0	0	0	0	0	0
S0013	4	3	0	0	0	1	0	0	0	0	0	3	0	125	0	0	1	0	2	2	0	0	3	1	0	0	0	0	0	0	1	0	0	0	0	0	0	0	0	0	0	0	0	0	0	0	1	2	0
S0014	5	470	0	0	0	0	0	0	0	0	0	24	2	4977	2	30	14611	58	66	26	111	0	153	41	40	0	152	0	0	0	0	0	0	0	0	0	0	1	0	2	2	0	0	0	0	0	0	0	0
S0015	28	1	0	0	0	0	0	0	0	0	0	0	0	2	1	0	52	0	5	2	0	3	3	1	0	0	0	0	0	0	1	0	0	0	27	0	0	23	9	0	0	29	0	0	0	0	1	97	75
S0016	23	7	0	0	0	7	0	4	0	0	0	1	0	28	0	0	1	0	25	7	4	1	27	23	0	0	0	0	0	0	0	0	0	0	1	0	0	0	0	0	0	0	0	0	0	0	0	0	0
S0018	8	181	0	1	0	0	0	0	0	0	0	13	0	14	183	0	35	0	168	88	13	1	179	132	0	1	0	0	0	0	3	0	0	0	1	11	0	2	0	0	0	0	0	1	0	1	15	134	11
S0019	2	5	120	5	0	232	1	74	0	0	4	0	767	1432	3	0	3	0	32	11	3	0	33	15	0	0	0	0	0	0	1	0	0	0	0	0	0	0	0	0	2	0	0	0	0	0	0	0	0
[truncated: 1,064 more columns]

## Sheet: expr.abundance.all
OTU	Kingdom	Phylum	Class	Order	Family	Genus	Species	S0002	S0003	S0004	S0005	S0006	S0007	S0008	S0009	S0010	S0011	S0012	S0013	S0014	S0015	S0016	S0018	S0019
SV0001	Bacteria	Proteobacteria	Gammaproteobacteria	Enterobacteriales	Enterobacteriaceae	Escherichia/Shigella	NA	311	408	12542	6511	48	3502	1715	6234	31	10351	19537	844	18134	785	6601	46736	6468
SV0002	Bacteria	Firmicutes	Bacilli	Lactobacillales	Streptococcaceae	Streptococcus	NA	1209	3872	286	32976	22	19	193	5	7349	3	21	11	45	4777	3	169	171
SV0003	Bacteria	Firmicutes	Negativicutes	Selenomonadales	Veillonellaceae	Veillonella	dispar	6200	2000	3040	2	15	4	85	23	27993	8	23	0	0	2	0	29	57
SV0004	Bacteria	Verrucomicrobia	Verrucomicrobiae	Verrucomicrobiales	Akkermansiaceae	Akkermansia	muciniphila	14	0	1	0	1	22904	1	0	1	1	0	0	3	2	8403	0	1
SV0005	Bacteria	Bacteroidetes	Bacteroidia	Bacteroidales	Bacteroidaceae	Bacteroides	vulgatus	41	10	10	5	877	0	703	21086	6	1	2030	4476	1	3	1085	36	626
SV0012	Bacteria	Actinobacteria	Coriobacteriia	Coriobacteriales	Atopobiaceae	Atopobium	parvulum	14851	1977	258	0	1	0	192	0	0	1	0	0	0	0	0	0	17
SV0008	Bacteria	Bacteroidetes	Bacteroidia	Bacteroidales	Bacteroidaceae	Bacteroides	thetaiotaomicron	12	3	0	4	398	0	357	1370	0	1204	2508	14770	3	102	186	15	2
SV0016	Bacteria	Proteobacteria	Gammaproteobacteria	Enterobacteriales	Enterobacteriaceae	Escherichia/Shigella	coli	3	0	18	1	5	2	0	1	0	8	16	1	14611	52	1	35	3
SV0017	Bacteria	Actinobacteria	Actinobacteria	Actinomycetales	Actinomycetaceae	Actinomyces	NA	14130	2	0	0	0	0	0	0	7	0	6	0	0	0	0	3	19
SV0007	Bacteria	Proteobacteria	Gammaproteobacteria	Enterobacteriales	Enterobacteriaceae	Klebsiella	NA	0	0	0	2665	1	3	20	2	0	40	1	2	8290	13615	0	87	3
SV0018	Bacteria	Firmicutes	Clostridia	Clostridiales	Ruminococcaceae	Ruminococcaceae_ge	NA	0	0	0	0	1	0	81	0	2	0	0	0	0	45	11441	0	0
SV0020	Bacteria	Firmicutes	Clostridia	Clostridiales	Peptostreptococcaceae	Romboutsia	timonensis	0	1	0	0	6	4	0	0	2	4	2	1	39	28	79	1	11201
SV0015	Bacteria	Firmicutes	Clostridia	Clostridiales	Ruminococcaceae	Faecalibacterium	NA	19	1	1	0	3047	1	103	1	2	2	269	0	3	64	1031	22	10828
SV0006	Bacteria	Firmicutes	Bacilli	Lactobacillales	Streptococcaceae	Streptococcus	salivarius	1074	10818	4364	8117	103	34	164	4	18	14	17	0	0	251	35	471	1697
SV0013	Bacteria	Bacteroidetes	Bacteroidia	Bacteroidales	Bacteroidaceae	Bacteroides	NA	19	3	75	1	2	2	20	0	1	10689	10	5286	1	69	23	3	50
SV0011	Bacteria	Bacteroidetes	Bacteroidia	Bacteroidales	Bacteroidaceae	Bacteroides	dorei	22	5	10085	4	2072	1	1542	3	1	0	5	4836	1	8	1	1	3
SV0010	Bacteria	Proteobacteria	Gammaproteobacteria	Enterobacteriales	Enterobacteriaceae	Klebsiella	NA	9	1	1	1351	2	1	75	7117	1	29	2	173	35	9870	0	25	2
SV0024	Bacteria	Bacteroidetes	Bacteroidia	Bacteroidales	Bacteroidaceae	Bacteroides	NA	0	1	2	3	1	0	3	9759	0	0	2	0	0	0	1	0	0
SV0022	Bacteria	Bacteroidetes	Bacteroidia	Bacteroidales	Bacteroidaceae	Bacteroides	fragilis	5	1	9311	1	3	0	147	2	3	29	742	18	4	61	476	4	12
SV0025	Bacteria	Firmicutes	Clostridia	Clostridiales	Ruminococcaceae	Oscillibacter	NA	0	0	0	0	0	1	7966	0	0	0	0	0	0	0	0	0	0
SV0026	Bacteria	Actinobacteria	Actinobacteria	Micrococcales	Micrococcaceae	Rothia	NA	0	7877	2	0	0	0	0	0	0	1	0	0	0	0	0	0	0
SV0009	Bacteria	Proteobacteria	Gammaproteobacteria	Enterobacteriales	Enterobacteriaceae	Klebsiella	variicola	0	0	0	1541	1	4	28	7444	0	26	1	211	6526	3334	0	61	0
SV0014	Bacteria	Firmicutes	Clostridia	Clostridiales	Ruminococcaceae	Faecalibacterium	CM04-06	24	2	0	0	1884	1857	354	0	2	6663	2015	2391	0	284	566	7	0
SV0028	Bacteria	Bacteroidetes	Bacteroidia	Bacteroidales	Bacteroidaceae	Bacteroides	NA	26	1	2	0	640	2	13	0	0	6383	2	6	1	70	198	14	1
SV0030	Bacteria	Verrucomicrobia	Verrucomicrobiae	Verrucomicrobiales	Akkermansiaceae	Akkermansia	muciniphila	9	2	4	0	0	0	51	0	3	6281	0	0	0	87	1	35	1
SV0023	Bacteria	Actinobacteria	Actinobacteria	Bifidobacteriales	Bifidobacteriaceae	Bifidobacterium	longum	12	0	619	0	46	6004	2	0	1	108	450	3	0	35	1179	2	1789
SV0037	Bacteria	Proteobacteria	Gammaproteobacteria	Enterobacteriales	Enterobacteriaceae	Klebsiella	NA	0	0	0	9	0	3	0	33	0	0	0	1	10	4982	0	0	0
SV0019	Bacteria	Proteobacteria	Gammaproteobacteria	Enterobacteriales	Enterobacteriaceae	Escherichia/Shigella	NA	1	14	2549	5	5	1223	33	1028	0	5	21	125	4977	2	28	14	1432
SV0041	Bacteria	Proteobacteria	Gammaproteobacteria	Enterobacteriales	Enterobacteriaceae	Klebsiella	NA	0	0	0	2	0	0	0	16	0	1	0	0	17	4651	0	0	0
SV0032	Bacteria	Firmicutes	Negativicutes	Selenomonadales	Acidaminococcaceae	Phascolarctobacterium	faecium	1	0	0	6	261	0	104	0	0	427	111	4466	2	1	731	12	0
SV0038	Bacteria	Actinobacteria	Actinobacteria	Actinomycetales	Actinomycetaceae	Actinomyces	NA	472	4424	13	0	0	0	0	0	0	0	0	0	0	0	0	27	0
SV0044	Bacteria	Firmicutes	Bacilli	Lactobacillales	Enterococcaceae	Enterococcus	NA	0	0	32	0	0	2	0	0	0	0	0	0	0	4322	0	0	0
SV0047	Bacteria	Bacteroidetes	Bacteroidia	Bacteroidales	Tannerellaceae	Parabacteroides	NA	0	0	0	1	0	4018	0	0	0	0	0	0	0	3	0	0	0
SV0027	Bacteria	Firmicutes	Bacilli	Lactobacillales	Streptococcaceae	Streptococcus	NA	3958	1499	803	859	106	57	0	12	4	3	6	0	0	1	2	374	10
SV0029	Bacteria	Actinobacteria	Actinobacteria	Micrococcales	Micrococcaceae	Rothia	NA	0	0	0	3837	0	0	0	0	0	0	0	0	0	2541	0	739	0
SV0046	Bacteria	Actinobacteria	Actinobacteria	Actinomycetales	Actinomycetaceae	Actinomyces	NA	3765	117	26	0	0	1	6	0	242	0	4	0	0	0	0	0	38
SV0048	Bacteria	Bacteroidetes	Bacteroidia	Bacteroidales	Bacteroidaceae	Bacteroides	NA	0	3	0	1	2	0	0	3	0	1	10	3740	0	0	2	0	1
SV0051	Bacteria	Bacteroidetes	Bacteroidia	Bacteroidales	Tannerellaceae	Parabacteroides	NA	0	0	0	0	0	3601	0	0	0	0	0	0	0	1	0	0	0
SV0040	Bacteria	Bacteroidetes	Bacteroidia	Bacteroidales	Rikenellaceae	Alistipes	putredinis	15	0	0	0	3555	0	1180	0	0	0	1	1	1	0	0	10	1
SV0043	Bacteria	Bacteroidetes	Bacteroidia	Bacteroidales	Bacteroidaceae	Bacteroides	fragilis	1	0	0	0	1	0	1	0	0	1	1	1	0	0	880	0	3523
SV0021	Bacteria	Firmicutes	Clostridia	Clostridiales	Lachnospiraceae	Lachnoclostridium	NA	8	0	0	2	34	3476	2471	0	4	277	37	2514	0	0	349	0	1656
SV0049	Bacteria	Firmicutes	Clostridia	Clostridiales	Ruminococcaceae	Ruminiclostridium_5	NA	0	0	0	0	70	47	3305	0	0	46	8	0	1	0	24	3	153
SV0056	Bacteria	Firmicutes	Clostridia	Clostridiales	Ruminococcaceae	Faecalibacterium	NA	1	0	0	0	3187	0	0	0	0	0	0	0	0	1	0	0	13
SV0035	Bacteria	Firmicutes	Clostridia	Clostridiales	Ruminococcaceae	UBA1819	NA	2	0	0	0	117	666	3098	0	0	2	226	1	0	0	1015	1	368
SV0062	Bacteria	Fusobacteria	Fusobacteriia	Fusobacteriales	Fusobacteriaceae	Fusobacterium	varium	19	0	0	0	0	0	0	0	0	1	0	0	0	0	2883	0	0
SV0054	Bacteria	Bacteroidetes	Bacteroidia	Bacteroidales	Bacteroidaceae	Bacteroides	uniformis	3	1	0	0	4	1	23	0	0	2	2796	14	0	0	605	0	1
SV0067	Bacteria	Actinobacteria	Coriobacteriia	Coriobacteriales	Atopobiaceae	Atopobium	NA	0	2630	1	0	0	1	0	0	0	0	13	0	0	0	0	0	6
SV0061	Bacteria	Firmicutes	Negativicutes	Selenomonadales	Veillonellaceae	Megamonas	NA	10	2	0	0	2587	1	71	0	0	0	238	0	0	28	0	0	0
SV0068	Bacteria	Actinobacteria	Actinobacteria	Actinomycetales	Actinomycetaceae	Actinomyces	odontolyticus	0	2431	60	0	0	0	137	0	1	0	1	0	0	0	0	0	5
SV0071	Bacteria	Bacteroidetes	Bacteroidia	Bacteroidales	Tannerellaceae	Parabacteroides	NA	0	0	0	3	0	0	6	0	0	0	0	2389	0	5	0	0	0
SV0055	Bacteria	Firmicutes	Erysipelotrichia	Erysipelotrichales	Erysipelotrichaceae	Erysipelotrichaceae_UCG-003	NA	0	0	0	0	208	0	0	0	0	0	2349	0	0	0	0	21	664
SV0045	Bacteria	Bacteroidetes	Bacteroidia	Bacteroidales	Bacteroidaceae	Bacteroides	uniformis	1	8	0	0	11	4	29	0	1	0	2302	1798	0	2	49	1	85
SV0072	Bacteria	Proteobacteria	Gammaproteobacteria	Enterobacteriales	Enterobacteriaceae	Escherichia/Shigella	coli	3	3	2	1	0	2	0	0	0	2298	3	4	5	28	23	8	2
SV0058	Bacteria	Firmicutes	Negativicutes	Selenomonadales	Veillonellaceae	Dialister	invisus	0	0	0	7	0	2279	25	0	0	5	0	0	0	0	785	8	0
SV0073	Bacteria	Firmicutes	Bacilli	Bacillales	Staphylococcaceae	Staphylococcus	NA	8	0	0	2	2	0	5	0	0	0	0	1	0	2249	1	55	0
SV0063	Bacteria	Bacteroidetes	Bacteroidia	Bacteroidales	Bacteroidaceae	Bacteroides	NA	2	0	0	0	0	0	151	2197	3	13	504	4	3	1	0	1	0
SV0065	Bacteria	Firmicutes	Erysipelotrichia	Erysipelotrichales	Erysipelotrichaceae	Erysipelatoclostridium	ramosum	0	0	2105	0	0	308	0	0	0	66	31	29	0	0	71	6	140
SV0069	Bacteria	Actinobacteria	Actinobacteria	Actinomycetales	Actinomycetaceae	Actinomyces	lingnae	347	2084	25	0	0	0	83	9	4	0	7	0	0	0	1	26	14
SV0079	Bacteria	Proteobacteria	Gammaproteobacteria	Betaproteobacteriales	Burkholderiaceae	Sutterella	wadsworthensis	0	0	0	0	8	0	5	0	0	0	0	2038	0	20	0	0	0
SV0077	Bacteria	Firmicutes	Clostridia	Clostridiales	Lachnospiraceae	Blautia	obeum	0	0	0	0	10	0	2011	0	0	0	184	1	0	0	0	0	0
SV0074	Bacteria	Bacteroidetes	Bacteroidia	Bacteroidales	Bacteroidaceae	Bacteroides	vulgatus	6	3	0	6	0	0	57	14	0	0	1950	5	1	6	248	11	0
SV0033	Bacteria	Firmicutes	Bacilli	Lactobacillales	Carnobacteriaceae	Granulicatella	NA	1561	1945	1612	8	9	6	32	4	1	2	4	2	11	173	5	229	129
SV0081	Bacteria	Fusobacteria	Fusobacteriia	Fusobacteriales	Fusobacteriaceae	Fusobacterium	ulcerans	0	0	0	0	0	0	0	0	0	1943	18	0	0	0	0	0	0
SV0042	Bacteria	Firmicutes	Clostridia	Clostridiales	Lachnospiraceae	Lachnoclostridium	NA	0	1	0	0	20	130	0	0	0	1914	101	0	1774	1	238	1	249
SV0070	Bacteria	Actinobacteria	Actinobacteria	Actinomycetales	Actinomycetaceae	Actinomyces	NA	2	53	483	0	0	0	24	0	1869	0	0	0	0	0	0	0	1
SV0052	Bacteria	Firmicutes	Clostridia	Clostridiales	Ruminococcaceae	Faecalibacterium	prausnitzii	28	2	4	0	1811	1	132	0	2	1	1503	1	6	0	0	23	4
SV0036	Bacteria	Bacteroidetes	Bacteroidia	Bacteroidales	Bacteroidaceae	Bacteroides	xylanisolvens	0	2	0	0	1	2	36	825	3	774	1800	1574	2	68	2	10	1
SV0086	Bacteria	Firmicutes	Clostridia	Clostridiales	Lachnospiraceae	Lachnoclostridium	urinimassiliense	0	0	0	0	0	0	1780	0	0	0	0	0	0	0	0	0	0
SV0060	Bacteria	Actinobacteria	Actinobacteria	Micrococcales	Micrococcaceae	Rothia	NA	1775	3	0	0	0	7	0	0	0	0	0	0	0	0	0	0	1156
SV0085	Bacteria	Proteobacteria	Gammaproteobacteria	Enterobacteriales	Enterobacteriaceae	Escherichia/Shigella	coli	0	0	1775	2	0	0	0	2	0	0	1	0	0	3	1	1	0
SV0083	Bacteria	Firmicutes	Bacilli	Lactobacillales	Lactobacillaceae	Lactobacillus	NA	11	1772	25	0	0	0	3	0	3	6	0	0	0	6	0	0	4
SV0088	Bacteria	Proteobacteria	Gammaproteobacteria	Enterobacteriales	Enterobacteriaceae	Klebsiella	pneumoniae	0	0	0	0	0	0	0	0	0	0	0	0	1728	6	0	0	0
SV0078	Bacteria	Firmicutes	Clostridia	Clostridiales	Lachnospiraceae	Roseburia	inulinivorans	16	3	0	0	1646	1	154	0	0	338	2	0	1	0	19	7	0
SV0098	Bacteria	Firmicutes	Clostridia	Clostridiales	Clostridiaceae_1	Clostridium_sensu_stricto_1	butyricum	0	0	0	0	0	0	0	0	0	0	0	0	0	1516	0	7	0
SV0101	Bacteria	Firmicutes	Clostridia	Clostridiales	Ruminococcaceae	Ruminococcaceae_UCG-014	NA	0	0	0	0	1504	0	0	0	0	0	0	1	0	0	0	0	0
SV0059	Bacteria	Firmicutes	Clostridia	Clostridiales	Lachnospiraceae	Lachnospiraceae_ge	NA	8	0	0	0	0	0	264	0	0	1503	713	111	0	145	9	3	320
SV0075	Bacteria	Bacteroidetes	Bacteroidia	Bacteroidales	Tannerellaceae	Parabacteroides	NA	0	0	2	0	182	0	0	2	0	539	0	1494	0	11	0	0	0
SV0102	Bacteria	Firmicutes	Clostridia	Clostridiales	Ruminococcaceae	Ruminococcaceae_UCG-014	NA	0	0	0	0	1464	0	23	0	0	0	0	0	0	0	0	1	0
SV0064	Bacteria	Firmicutes	Negativicutes	Selenomonadales	Veillonellaceae	Veillonella	atypica	580	295	500	0	0	0	0	0	1449	2	0	0	0	0	0	9	3
SV0089	Bacteria	Actinobacteria	Coriobacteriia	Coriobacteriales	Eggerthellaceae	Eggerthella	lenta	0	0	0	0	1	168	1446	0	0	4	4	0	0	0	67	1	21
SV0105	Bacteria	Firmicutes	Clostridia	Clostridiales	Ruminococcaceae	DTU089	NA	0	0	0	0	2	0	1442	0	0	0	0	0	0	0	1	0	0
SV0066	Bacteria	Firmicutes	Clostridia	Clostridiales	Ruminococcaceae	Oscillibacter	NA	0	0	0	0	19	0	1440	0	0	772	0	0	0	0	441	0	16
SV0092	Bacteria	Actinobacteria	Actinobacteria	Bifidobacteriales	Bifidobacteriaceae	Bifidobacterium	longum	6	0	6	1	0	1417	0	0	1	0	81	0	3	58	0	0	2
SV0091	Bacteria	Bacteroidetes	Bacteroidia	Bacteroidales	Prevotellaceae	Prevotella_9	NA	2	5	1	4	1392	6	153	0	0	1	6	2	1	40	0	58	0
SV0109	Bacteria	Firmicutes	Clostridia	Clostridiales	Ruminococcaceae	Ruminococcus_1	NA	1	0	0	0	1382	0	0	0	0	0	0	0	1	0	0	0	0
SV0108	Bacteria	Actinobacteria	Actinobacteria	Micrococcales	Micrococcaceae	Rothia	NA	5	1378	0	0	0	0	0	11	0	0	0	0	0	0	0	0	1
SV0103	Bacteria	Firmicutes	Clostridia	Clostridiales	Lachnospiraceae	Agathobacter	NA	0	2	2	0	1374	2	11	0	0	0	10	0	1	59	0	0	18
SV0112	Bacteria	Bacteroidetes	Bacteroidia	Bacteroidales	Tannerellaceae	Parabacteroides	NA	0	0	0	2	0	0	3	0	0	3	0	1354	0	0	0	0	0
SV0099	Bacteria	Bacteroidetes	Bacteroidia	Bacteroidales	Tannerellaceae	Parabacteroides	distasonis	0	0	0	0	119	0	0	0	0	38	2	1352	0	0	0	0	0
SV0053	Bacteria	Actinobacteria	Actinobacteria	Bifidobacteriales	Bifidobacteriaceae	Bifidobacterium	NA	1	0	0	0	74	0	27	0	0	456	1345	0	0	0	678	1	879
SV0114	Bacteria	Firmicutes	Clostridia	Clostridiales	Ruminococcaceae	Faecalibacterium	NA	0	0	0	0	1342	0	0	0	0	0	0	0	0	0	0	0	0
SV0090	Bacteria	Bacteroidetes	Bacteroidia	Bacteroidales	Bacteroidaceae	Bacteroides	stercoris	2	2	0	6	2	0	1322	0	5	6	1	346	1	0	1	4	3
SV0057	Bacteria	Firmicutes	Negativicutes	Selenomonadales	Veillonellaceae	Veillonella	atypica	1080	211	1316	0	0	1	0	1	512	1	1	0	0	0	0	4	1
SV0115	Bacteria	Firmicutes	Clostridia	Clostridiales	Peptostreptococcaceae	Terrisporobacter	NA	0	0	0	0	1	9	0	0	0	0	0	0	1315	0	1	0	0
SV0084	Bacteria	Actinobacteria	Coriobacteriia	Coriobacteriales	Coriobacteriaceae	Collinsella	aerofaciens	3	0	0	0	1296	0	19	0	0	0	0	0	0	8	473	0	1
SV0039	Bacteria	Firmicutes	Clostridia	Clostridiales	Lachnospiraceae	Lachnospiraceae_ge	NA	4	0	740	2	162	1174	0	0	3	439	270	58	1295	0	46	21	625
SV0050	Bacteria	Bacteroidetes	Bacteroidia	Bacteroidales	Rikenellaceae	Alistipes	onderdonkii	7	5	1	0	1097	0	1295	0	1	1201	0	0	0	21	0	5	0
SV0116	Bacteria	Bacteroidetes	Bacteroidia	Bacteroidales	Tannerellaceae	Parabacteroides	NA	0	3	0	1	5	0	20	0	0	7	1	1265	0	1	2	0	8
SV0118	Bacteria	Bacteroidetes	Bacteroidia	Bacteroidales	Prevotellaceae	Alloprevotella	NA	5	0	1	2	1244	2	0	1	3	0	0	0	0	0	1	24	0
SV0107	Bacteria	Bacteroidetes	Bacteroidia	Bacteroidales	Tannerellaceae	Parabacteroides	distasonis	0	0	0	0	121	1	58	1	0	5	0	1229	0	1	0	1	0
SV0119	Bacteria	Firmicutes	Clostridia	Clostridiales	Lachnospiraceae	Lachnospiraceae_UCG-010	NA	0	0	0	0	77	0	0	0	0	0	1	0	0	0	1204	0	0
SV0117	Bacteria	Firmicutes	Clostridia	Clostridiales	Lachnospiraceae	Lachnospiraceae_ge	NA	0	1	2	6	0	2	54	0	1	0	1197	1	2	0	1	34	0
SV0106	Bacteria	Firmicutes	Clostridia	Clostridiales	Lachnospiraceae	Dorea	longicatena	1	0	0	0	1189	0	8	0	0	0	242	0	0	0	0	0	0
SV0122	Bacteria	Firmicutes	Negativicutes	Selenomonadales	Veillonellaceae	Megasphaera	NA	1185	50	9	0	0	0	2	0	8	0	0	0	0	0	0	0	0
SV0082	Bacteria	Proteobacteria	Gammaproteobacteria	Enterobacteriales	Enterobacteriaceae	Enterobacteriaceae_ge	NA	0	6	0	1	2	0	3	28	0	104	1	33	29	48	0	1167	512
SV0080	Bacteria	Firmicutes	Clostridia	Clostridiales	Ruminococcaceae	Ruminococcaceae_UCG-004	NA	0	0	0	0	0	0	1152	0	0	237	509	0	0	38	0	0	111
SV0087	Bacteria	Firmicutes	Bacilli	Bacillales	Staphylococcaceae	Staphylococcus	NA	35	5	10	17	7	12	1135	5	9	4	1	7	4	216	0	308	2
SV0132	Bacteria	Firmicutes	Clostridia	Clostridiales	Ruminococcaceae	Ruminococcaceae_ge	NA	0	0	0	0	0	0	1079	0	0	0	0	0	0	0	0	0	0
SV0127	Bacteria	Proteobacteria	Gammaproteobacteria	Enterobacteriales	Enterobacteriaceae	Escherichia/Shigella	NA	0	0	7	6	0	4	2	5	0	1056	11	2	13	2	7	40	2
SV0095	Bacteria	Firmicutes	Clostridia	Clostridiales	Ruminococcaceae	Anaerotruncus	colihominis	0	0	0	0	11	59	1044	0	0	151	13	0	0	0	154	0	107
SV0136	Bacteria	Bacteroidetes	Bacteroidia	Bacteroidales	Tannerellaceae	Parabacteroides	distasonis	0	0	0	1	0	0	1039	0	0	0	0	0	0	0	0	0	18
SV0133	Bacteria	Firmicutes	Negativicutes	Selenomonadales	Veillonellaceae	Megamonas	funiformis	0	0	0	0	1027	0	0	0	0	0	40	0	0	0	0	0	0
SV0142	Bacteria	Firmicutes	Bacilli	Bacillales	Bacillaceae	Bacillus	NA	0	1017	0	0	0	0	0	0	0	0	0	0	0	0	0	0	0
SV0139	Bacteria	Bacteroidetes	Bacteroidia	Bacteroidales	Tannerellaceae	Parabacteroides	NA	0	0	0	0	0	1000	31	0	0	0	0	0	0	0	0	0	0
SV0094	Bacteria	Firmicutes	Bacilli	Lactobacillales	Lactobacillaceae	Lactobacillus	NA	83	9	5	15	3	12	991	0	19	2	0	2	5	139	0	257	0
SV0140	Bacteria	Firmicutes	Negativicutes	Selenomonadales	Veillonellaceae	Megasphaera	micronuciformis	991	1	17	0	0	2	0	0	11	0	0	0	0	0	0	0	0
SV0144	Bacteria	Actinobacteria	Actinobacteria	Actinomycetales	Actinomycetaceae	Actinomyces	NA	1	0	2	0	0	2	3	0	984	0	0	0	0	0	0	23	0
SV0146	Bacteria	Firmicutes	Clostridia	Clostridiales	Lachnospiraceae	Tyzzerella	NA	0	0	0	0	1	0	976	0	0	14	0	0	0	0	0	0	0
SV0147	Bacteria	Bacteroidetes	Bacteroidia	Bacteroidales	Bacteroidaceae	Bacteroides	NA	6	0	0	0	3	0	0	0	0	953	0	0	0	0	0	0	0
SV0148	Bacteria	Firmicutes	Negativicutes	Selenomonadales	Veillonellaceae	Megamonas	NA	0	0	0	0	949	0	0	0	0	0	1	0	0	0	0	0	0
SV0129	Bacteria	Firmicutes	Clostridia	Clostridiales	Lachnospiraceae	Eisenbergiella	tayi	0	0	0	0	1	0	943	0	0	77	0	0	0	0	75	0	0
SV0125	Bacteria	Proteobacteria	Gammaproteobacteria	Pasteurellales	Pasteurellaceae	Haemophilus	parainfluenzae	3	5	57	1	930	2	0	0	0	0	0	1	0	0	7	0	232
SV0111	Bacteria	Bacteroidetes	Bacteroidia	Bacteroidales	Bacteroidaceae	Bacteroides	ovatus	0	0	1	0	31	0	53	0	1	3	921	0	1	1	15	1	344
SV0113	Bacteria	Firmicutes	Clostridia	Clostridiales	Lachnospiraceae	Fusicatenibacter	saccharivorans	2	8	1	1	161	4	68	1	3	0	921	0	0	0	57	40	75
SV0130	Bacteria	Firmicutes	Negativicutes	Selenomonadales	Veillonellaceae	Veillonella	NA	0	136	916	0	0	0	0	0	37	1	1	0	0	0	0	0	0
SV0097	Bacteria	Firmicutes	Bacilli	Lactobacillales	Streptococcaceae	Streptococcus	parasanguinis	909	464	7	14	4	48	0	0	0	1	3	0	0	0	0	57	18
SV0141	Bacteria	Bacteroidetes	Bacteroidia	Bacteroidales	Tannerellaceae	Parabacteroides	distasonis	7	0	0	1	44	0	0	0	1	908	0	60	0	0	0	0	0
SV0145	Bacteria	Firmicutes	Clostridia	Clostridiales	Ruminococcaceae	Butyricicoccus	NA	0	0	0	0	907	3	0	0	0	0	4	66	0	0	0	0	19
SV0134	Bacteria	Firmicutes	Clostridia	Clostridiales	Ruminococcaceae	Ruminococcus_2	bromii	1	0	0	2	0	874	0	0	2	182	0	0	0	1	0	3	0
SV0126	Bacteria	Actinobacteria	Actinobacteria	Corynebacteriales	Corynebacteriaceae	Corynebacterium_1	tuberculostearicum	56	12	2	5	5	6	871	2	2	2	0	2	0	97	0	134	0
SV0104	Bacteria	Firmicutes	Clostridia	Clostridiales	Lachnospiraceae	Lachnoclostridium	NA	0	1	0	0	277	0	1	0	0	868	29	18	0	0	280	0	0
SV0143	Bacteria	Bacteroidetes	Bacteroidia	Bacteroidales	Bacteroidaceae	Bacteroides	caccae	0	0	0	0	140	0	29	0	0	1	846	0	0	0	0	0	0
SV0150	Bacteria	Bacteroidetes	Bacteroidia	Bacteroidales	Bacteroidaceae	Bacteroides	caccae	0	1	0	0	3	0	839	0	0	69	3	0	1	0	0	1	0
SV0096	Bacteria	Actinobacteria	Actinobacteria	Actinomycetales	Actinomycetaceae	Actinomyces	NA	836	3	2	0	0	3	29	1	661	0	0	0	0	0	0	0	1
SV0156	Bacteria	Bacteroidetes	Bacteroidia	Bacteroidales	Bacteroidaceae	Bacteroides	NA	7	0	0	0	1	0	0	1	0	825	0	0	0	0	0	0	0
SV0159	Bacteria	Bacteroidetes	Bacteroidia	Bacteroidales	Tannerellaceae	Parabacteroides	NA	0	0	0	0	0	823	0	0	0	0	0	0	0	0	0	0	0
SV0162	Bacteria	Bacteroidetes	Bacteroidia	Bacteroidales	Muribaculaceae	Muribaculaceae_ge	NA	0	1	0	0	813	0	0	0	0	0	0	0	0	0	0	1	0
SV0165	Bacteria	Bacteroidetes	Bacteroidia	Bacteroidales	Bacteroidaceae	Bacteroides	NA	0	0	0	0	0	0	0	802	0	0	1	0	0	0	0	0	0
SV0161	Bacteria	Bacteroidetes	Bacteroidia	Bacteroidales	Barnesiellaceae	Barnesiella	NA	0	7	0	4	0	801	3	0	0	0	0	0	0	0	0	0	0
SV0138	Bacteria	Bacteroidetes	Bacteroidia	Bacteroidales	Bacteroidaceae	Bacteroides	plebeius	31	0	0	1	800	2	144	0	0	0	0	1	1	36	0	29	0
SV0164	Bacteria	Bacteroidetes	Bacteroidia	Bacteroidales	Tannerellaceae	Parabacteroides	NA	0	0	0	0	2	0	1	0	0	0	800	0	0	0	0	0	0
SV0158	Bacteria	Firmicutes	Clostridia	Clostridiales	Ruminococcaceae	Ruminococcaceae_UCG-002	bacterium	16	0	0	0	786	0	22	0	0	0	3	0	0	0	0	0	0
SV0166	Bacteria	Firmicutes	Clostridia	Clostridiales	Lachnospiraceae	Lachnospiraceae_ge	NA	0	0	0	0	0	0	784	0	0	0	0	0	0	0	1	0	0
SV0163	Bacteria	Proteobacteria	Gammaproteobacteria	Enterobacteriales	Enterobacteriaceae	Escherichia/Shigella	coli	0	0	4	2	0	0	0	1	0	1	2	0	5	0	2	16	780
SV0168	Bacteria	Proteobacteria	Gammaproteobacteria	Enterobacteriales	Enterobacteriaceae	Escherichia/Shigella	NA	0	0	1	0	0	1	0	0	0	0	0	0	2	0	0	0	767
SV0170	Bacteria	Bacteroidetes	Bacteroidia	Bacteroidales	Bacteroidaceae	Bacteroides	NA	0	0	0	0	761	0	0	0	0	5	0	0	0	0	0	0	0
SV0171	Bacteria	Bacteroidetes	Bacteroidia	Bacteroidales	Bacteroidaceae	Bacteroides	fragilis	0	1	0	1	0	761	0	0	0	0	0	0	0	0	0	0	0
SV0172	Bacteria	Firmicutes	Erysipelotrichia	Erysipelotrichales	Erysipelotrichaceae	Erysipelotrichaceae_ge	NA	0	0	0	0	17	0	745	0	0	0	0	0	0	0	1	0	0
SV0157	Bacteria	Actinobacteria	Actinobacteria	Actinomycetales	Actinomycetaceae	Actinomyces	odontolyticus	3	740	0	0	0	1	48	9	2	0	0	0	0	0	0	0	27
SV0175	Bacteria	Firmicutes	Negativicutes	Selenomonadales	Veillonellaceae	Megamonas	NA	0	0	0	0	738	0	0	0	0	0	0	0	0	0	0	0	0
SV0176	Bacteria	Firmicutes	Negativicutes	Selenomonadales	Veillonellaceae	Megamonas	NA	0	0	0	0	733	0	0	0	0	0	0	0	0	0	0	0	0
SV0137	Bacteria	Bacteroidetes	Bacteroidia	Bacteroidales	Bacteroidaceae	Bacteroides	NA	3	1	1	25	190	0	81	12	1	1	1	731	1	1	7	1	0
SV0093	Bacteria	Firmicutes	Clostridia	Clostridiales	Ruminococcaceae	Subdoligranulum	NA	0	0	0	0	0	0	0	0	1	719	192	540	0	0	122	1	0
SV0174	Bacteria	Firmicutes	Clostridia	Clostridiales	Ruminococcaceae	Ruminiclostridium_9	NA	0	0	0	0	0	0	0	0	0	0	0	0	0	0	717	0	42
SV0179	Bacteria	Proteobacteria	Gammaproteobacteria	Betaproteobacteriales	Burkholderiaceae	Sutterella	wadsworthensis	0	0	0	0	0	0	0	0	0	0	0	704	0	0	0	0	0
SV0182	Bacteria	Firmicutes	Bacilli	Lactobacillales	Enterococcaceae	Enterococcus	NA	0	0	0	0	0	1	0	0	0	0	0	0	0	699	0	0	0
SV0181	Bacteria	Firmicutes	Clostridia	Clostridiales	Lachnospiraceae	Lachnospiraceae_ge	NA	0	0	0	0	0	0	3	0	0	0	697	0	0	0	1	0	0
SV0180	Bacteria	Firmicutes	Bacilli	Lactobacillales	Streptococcaceae	Streptococcus	NA	0	1	690	2	0	8	0	0	0	0	0	0	0	0	0	0	0
SV0120	Bacteria	Firmicutes	Clostridia	Clostridiales	Ruminococcaceae	Flavonifractor	plautii	0	0	5	0	129	91	224	0	0	1	687	11	44	0	31	16	40
SV0153	Bacteria	Actinobacteria	Actinobacteria	Micrococcales	Micrococcaceae	Rothia	mucilaginosa	155	676	36	2	0	5	0	0	0	0	0	0	0	1	0	0	0
SV0124	Bacteria	Proteobacteria	Deltaproteobacteria	Desulfovibrionales	Desulfovibrionaceae	Bilophila	wadsworthia	0	0	0	0	1	10	43	0	0	0	23	0	1	0	674	1	498
SV0186	Bacteria	Bacteroidetes	Bacteroidia	Bacteroidales	Tannerellaceae	Parabacteroides	NA	0	0	0	0	0	0	0	0	0	0	0	663	0	0	0	0	0
SV0187	Bacteria	Bacteroidetes	Bacteroidia	Bacteroidales	Prevotellaceae	Alloprevotella	NA	0	0	0	0	649	0	0	0	0	0	0	0	0	0	0	0	0
SV0184	Bacteria	Proteobacteria	Gammaproteobacteria	Enterobacteriales	Enterobacteriaceae	Escherichia/Shigella	coli	0	0	7	641	0	1	0	2	0	3	8	1	9	0	4	18	1
SV0110	Bacteria	Firmicutes	Clostridia	Clostridiales	Lachnospiraceae	Lachnoclostridium	NA	0	0	0	0	538	0	23	1	0	1	201	617	0	1	0	1	0
SV0177	Bacteria	Firmicutes	Bacilli	Lactobacillales	Streptococcaceae	Streptococcus	salivarius	611	1	1	1	0	111	3	0	0	0	0	0	0	0	0	0	0
SV0192	Bacteria	Proteobacteria	Gammaproteobacteria	Enterobacteriales	Enterobacteriaceae	Enterobacteriaceae_ge	NA	0	0	0	0	0	1	0	0	0	0	0	12	1	611	0	0	0
SV0152	Bacteria	Firmicutes	Negativicutes	Selenomonadales	Acidaminococcaceae	Phascolarctobacterium	NA	2	0	0	0	3	1	0	0	0	600	271	4	0	0	1	0	0
SV0189	Bacteria	Proteobacteria	Gammaproteobacteria	Enterobacteriales	Enterobacteriaceae	Escherichia/Shigella	NA	0	0	3	0	0	1	2	1	0	2	7	0	6	0	1	15	600
SV0100	Bacteria	Firmicutes	Clostridia	Clostridiales	Lachnospiraceae	Blautia	wexlerae	23	4	0	1	32	1	103	0	1	17	455	0	1	151	54	68	596
SV0155	Bacteria	Firmicutes	Bacilli	Lactobacillales	Enterococcaceae	Enterococcus	faecalis	2	0	0	0	1	7	128	17	1	5	0	2	75	596	0	3	0
SV0191	Bacteria	Firmicutes	Clostridia	Clostridiales	Ruminococcaceae	Subdoligranulum	NA	0	0	1	3	0	1	0	0	0	1	1	0	1	0	595	28	0
SV0198	Bacteria	Firmicutes	Bacilli	Lactobacillales	Lactobacillaceae	Lactobacillus	casei	0	592	0	0	0	0	1	0	0	2	0	0	0	0	0	0	0
SV0201	Bacteria	Firmicutes	Clostridia	Clostridiales	Ruminococcaceae	Ruminococcaceae_ge	NA	0	0	0	0	2	0	583	0	0	0	0	0	0	0	0	4	0
SV0151	Bacteria	Actinobacteria	Actinobacteria	Actinomycetales	Actinomycetaceae	Actinomyces	NA	3	581	31	0	0	1	1	0	285	0	0	0	0	0	0	0	7
SV0194	Bacteria	Firmicutes	Clostridia	Clostridiales	Lachnospiraceae	Lachnospiraceae_ge	NA	0	0	0	0	566	0	37	0	0	0	1	2	3	0	0	0	0
SV0196	Bacteria	Firmicutes	Negativicutes	Selenomonadales	Veillonellaceae	Megasphaera	NA	566	1	5	0	0	0	0	0	30	0	0	0	0	0	0	0	0
SV0203	Bacteria	Bacteroidetes	Bacteroidia	Bacteroidales	Prevotellaceae	Prevotella_9	NA	0	0	0	0	565	0	0	0	0	0	0	1	0	0	0	0	0
SV0167	Bacteria	Actinobacteria	Coriobacteriia	Coriobacteriales	Eggerthellaceae	Eggerthella	lenta	0	0	0	0	0	0	555	0	0	0	224	0	0	0	3	0	0
SV0209	Bacteria	Firmicutes	Clostridia	Clostridiales	Ruminococcaceae	Pygmaiobacter	NA	0	0	0	0	0	0	549	0	0	0	0	0	0	0	0	0	0
SV0199	Bacteria	Firmicutes	Clostridia	Clostridiales	Ruminococcaceae	Ruminococcaceae_ge	NA	0	0	0	0	3	0	541	0	0	48	0	1	0	0	0	0	0
SV0169	Bacteria	Firmicutes	Bacilli	Lactobacillales	Aerococcaceae	Abiotrophia	defectiva	0	538	43	0	2	3	1	5	0	0	2	0	110	0	4	57	2
SV0121	Bacteria	Bacteroidetes	Bacteroidia	Bacteroidales	Tannerellaceae	Parabacteroides	merdae	0	1	0	2	536	1	229	0	2	0	434	0	0	33	0	7	25
SV0215	Bacteria	Bacteroidetes	Bacteroidia	Bacteroidales	Tannerellaceae	Parabacteroides	NA	0	0	0	2	0	0	0	0	0	525	0	0	0	0	0	0	0
SV0204	Bacteria	Firmicutes	Clostridia	Clostridiales	Ruminococcaceae	Ruminococcus_2	NA	0	0	0	0	1	0	51	0	0	0	0	1	0	0	1	0	511
SV0218	Bacteria	Firmicutes	Clostridia	Clostridiales	Peptostreptococcaceae	Romboutsia	NA	0	0	0	0	0	0	0	0	0	0	0	0	0	0	0	0	511
SV0178	Bacteria	Firmicutes	Clostridia	Clostridiales	Lachnospiraceae	Lachnospiraceae_UCG-004	NA	0	1	0	0	159	0	0	0	0	0	23	0	0	0	509	0	20
SV0190	Bacteria	Bacteroidetes	Bacteroidia	Bacteroidales	Bacteroidaceae	Bacteroides	vulgatus	0	0	0	0	2	1	1	34	0	0	10	79	0	0	508	0	0
SV0135	Bacteria	Firmicutes	Clostridia	Clostridiales	Lachnospiraceae	Anaerostipes	hadrus	10	0	27	0	155	0	24	0	0	0	500	0	0	1	4	0	337
SV0220	Bacteria	Firmicutes	Clostridia	Clostridiales	Ruminococcaceae	Negativibacillus	NA	0	0	0	0	6	0	499	0	0	0	0	0	0	0	0	0	0
SV0221	Bacteria	Fusobacteria	Fusobacteriia	Fusobacteriales	Fusobacteriaceae	Fusobacterium	NA	0	0	0	0	0	0	0	0	0	0	0	0	0	0	499	0	0
SV0207	Bacteria	Actinobacteria	Actinobacteria	Bifidobacteriales	Bifidobacteriaceae	Bifidobacterium	NA	0	1	2	0	41	0	13	0	1	0	494	1	0	0	0	1	2
SV0219	Bacteria	Actinobacteria	Actinobacteria	Actinomycetales	Actinomycetaceae	Actinomyces	NA	494	1	9	0	0	0	0	0	1	0	0	0	0	0	0	0	0
SV0224	Bacteria	Bacteroidetes	Bacteroidia	Bacteroidales	Tannerellaceae	Parabacteroides	NA	0	0	0	0	1	0	0	0	0	484	0	0	0	0	0	0	0
SV0225	Bacteria	Firmicutes	Clostridia	Clostridiales	Lachnospiraceae	Lachnoclostridium	NA	0	0	0	0	0	0	0	0	0	0	0	0	0	0	483	0	0
SV0154	Bacteria	Firmicutes	Clostridia	Clostridiales	Lachnospiraceae	Lachnospiraceae_NK4A136_group	NA	5	0	1	0	0	0	26	0	0	0	175	0	0	0	480	0	164
SV0183	Bacteria	Firmicutes	Erysipelotrichia	Erysipelotrichales	Erysipelotrichaceae	Solobacterium	NA	103	474	52	0	0	0	8	0	0	1	22	0	0	0	4	6	27
SV0205	Bacteria	Bacteroidetes	Bacteroidia	Bacteroidales	Tannerellaceae	Parabacteroides	NA	0	0	0	0	3	0	22	0	0	473	0	60	0	3	0	0	0
SV0128	Bacteria	Proteobacteria	Gammaproteobacteria	Enterobacteriales	Enterobacteriaceae	Escherichia/Shigella	coli	0	0	6	20	0	6	26	359	0	34	13	3	470	1	7	181	5
SV0226	Bacteria	Actinobacteria	Actinobacteria	Actinomycetales	Actinomycetaceae	Actinomyces	NA	469	0	0	0	0	0	0	0	0	0	0	0	0	0	0	0	6
SV0229	Bacteria	Proteobacteria	Gammaproteobacteria	Pasteurellales	Pasteurellaceae	Haemophilus	NA	0	0	468	0	0	0	0	0	0	0	0	0	0	0	0	0	0
SV0123	Bacteria	Firmicutes	Negativicutes	Selenomonadales	Veillonellaceae	Veillonella	NA	463	64	166	0	0	24	0	1	333	2	21	154	2	0	6	0	15
SV0234	Bacteria	Firmicutes	Clostridia	Clostridiales	Lachnospiraceae	Agathobacter	NA	0	0	0	0	456	0	0	0	0	0	0	0	0	0	0	0	0
SV0235	Bacteria	Firmicutes	Clostridia	Clostridiales	Ruminococcaceae	Butyricicoccus	NA	0	0	455	0	0	0	0	0	0	0	0	0	0	0	0	0	0
SV0236	Bacteria	Firmicutes	Negativicutes	Selenomonadales	Veillonellaceae	Veillonella	NA	444	0	1	0	0	1	0	0	0	0	0	0	0	0	0	0	0
SV0237	Bacteria	Bacteroidetes	Bacteroidia	Bacteroidales	Bacteroidaceae	Bacteroides	NA	0	0	0	0	441	0	0	0	0	1	0	0	0	0	0	0	0
SV0232	Bacteria	Firmicutes	Clostridia	Clostridiales	Lachnospiraceae	Anaerostipes	caccae	0	0	0	0	0	440	0	0	0	2	1	0	0	0	15	0	1
SV0238	Bacteria	Bacteroidetes	Bacteroidia	Bacteroidales	Prevotellaceae	Alloprevotella	NA	0	0	0	0	438	0	0	0	0	0	0	0	0	0	0	0	0
SV0239	Bacteria	Bacteroidetes	Bacteroidia	Bacteroidales	Rikenellaceae	Alistipes	inops	0	0	0	0	0	0	0	0	0	0	0	0	0	0	431	0	0
SV0200	Bacteria	Firmicutes	Clostridia	Clostridiales	Lachnospiraceae	Lachnoclostridium	NA	0	0	0	3	430	0	51	0	0	0	97	0	0	0	0	10	0
SV0149	Bacteria	Firmicutes	Clostridia	Clostridiales	Clostridia_Family_XI	Finegoldia	magna	25	8	5	5	1	10	423	1	11	6	0	2	8	288	0	124	1
SV0227	Bacteria	Bacteroidetes	Bacteroidia	Bacteroidales	Bacteroidaceae	Bacteroides	NA	0	0	0	1	0	0	0	0	0	40	7	423	0	0	2	0	0
SV0206	Bacteria	Bacteroidetes	Bacteroidia	Bacteroidales	Prevotellaceae	Prevotella_9	NA	6	0	0	1	420	3	97	0	0	3	0	1	0	25	0	0	0
SV0193	Bacteria	Bacteroidetes	Bacteroidia	Bacteroidales	Tannerellaceae	Parabacteroides	distasonis	0	1	0	0	188	0	0	0	0	417	0	4	0	0	0	1	2
SV0173	Bacteria	Firmicutes	Bacilli	Lactobacillales	Enterococcaceae	Enterococcus	avium	0	0	416	0	0	341	0	0	0	1	4	0	0	0	0	0	0
SV0214	Bacteria	Bacteroidetes	Bacteroidia	Bacteroidales	Bacteroidaceae	Bacteroides	NA	0	0	1	0	42	0	0	0	0	0	416	0	0	0	68	0	0
SV0243	Bacteria	Bacteroidetes	Bacteroidia	Bacteroidales	Prevotellaceae	Paraprevotella	NA	0	0	0	0	415	0	0	0	0	0	0	0	0	0	0	0	0
SV0244	Bacteria	Proteobacteria	Gammaproteobacteria	Enterobacteriales	Enterobacteriaceae	Enterobacteriaceae_ge	NA	3	0	0	0	0	0	0	0	0	4	0	0	0	0	0	407	0
SV0160	Bacteria	Firmicutes	Clostridia	Clostridiales	Lachnospiraceae	Lachnoclostridium	NA	0	0	0	0	3	370	0	0	0	11	17	398	0	0	19	0	0
SV0245	Bacteria	Firmicutes	Clostridia	Clostridiales	Clostridiaceae_1	Clostridium_sensu_stricto_1	NA	0	0	0	0	0	0	0	0	0	0	0	0	8	0	2	0	394
SV0252	Bacteria	Firmicutes	Clostridia	Clostridiales	Christensenellaceae	Christensenellaceae_R-7_group	NA	0	0	0	0	0	0	385	0	0	0	0	0	0	0	0	0	0
SV0217	Bacteria	Bacteroidetes	Bacteroidia	Bacteroidales	Bacteroidaceae	Bacteroides	NA	6	0	0	1	17	1	67	0	0	371	0	0	1	0	50	0	0
SV0195	Bacteria	Actinobacteria	Coriobacteriia	Coriobacteriales	Eggerthellaceae	Eggerthella	lenta	8	0	0	0	2	368	98	0	0	5	0	0	9	0	113	0	0
SV0242	Bacteria	Firmicutes	Clostridia	Clostridiales	Ruminococcaceae	Ruminococcus_1	bicirculans	10	0	0	0	367	0	32	1	0	1	0	0	1	2	0	5	0
SV0256	Bacteria	Firmicutes	Bacilli	Lactobacillales	Carnobacteriaceae	Granulicatella	NA	1	366	2	0	0	0	0	0	0	0	0	0	0	0	0	1	0
SV0211	Bacteria	Firmicutes	Bacilli	Lactobacillales	Streptococcaceae	Streptococcus	peroris	0	170	1	0	0	0	0	2	0	0	0	0	0	0	0	364	0
SV0261	Bacteria	Firmicutes	Clostridia	Clostridiales	Ruminococcaceae	Ruminococcus_2	NA	0	0	0	0	0	0	0	0	0	0	0	0	0	0	362	0	0
SV0202	Bacteria	Firmicutes	Clostridia	Clostridiales	Clostridiaceae_1	Clostridium_sensu_stricto_1	NA	2	5	0	0	0	0	0	0	0	0	14	0	207	0	3	0	353
SV0271	Bacteria	Firmicutes	Clostridia	Clostridiales	Ruminococcaceae	Ruminococcaceae_UCG-003	NA	0	0	0	0	1	0	0	0	0	0	0	0	0	0	344	0	0
SV0267	Bacteria	Firmicutes	Erysipelotrichia	Erysipelotrichales	Erysipelotrichaceae	Erysipelotrichaceae_ge	NA	0	0	0	0	5	0	341	0	0	0	0	0	0	0	6	0	0
SV0273	Bacteria	Firmicutes	Clostridia	Clostridiales	Lachnospiraceae	Agathobacter	NA	0	0	0	0	341	0	0	0	0	0	0	0	0	0	0	0	0
SV0275	Bacteria	Firmicutes	Clostridia	Clostridiales	Christensenellaceae	Catabacter	NA	0	0	0	0	0	0	338	0	0	0	0	0	0	0	0	0	0
SV0260	Bacteria	Proteobacteria	Gammaproteobacteria	Enterobacteriales	Enterobacteriaceae	Klebsiella	NA	0	0	0	0	0	0	0	2	0	17	0	337	4	2	0	0	0
SV0250	Bacteria	Firmicutes	Clostridia	Clostridiales	Lachnospiraceae	Lachnospiraceae_ge	NA	0	0	0	1	6	0	0	0	0	11	334	0	0	0	35	0	0
SV0269	Bacteria	Bacteroidetes	Bacteroidia	Bacteroidales	Tannerellaceae	Parabacteroides	NA	0	0	0	0	13	0	2	0	0	0	0	333	0	0	0	0	0
SV0213	Bacteria	Firmicutes	Clostridia	Clostridiales	Ruminococcaceae	Ruminococcaceae_UCG-005	NA	0	0	0	0	8	0	184	0	0	9	0	0	0	0	332	0	0
SV0208	Bacteria	Firmicutes	Bacilli	Bacillales	Staphylococcaceae	Staphylococcus	NA	0	1	1	0	1	3	170	0	3	0	2	2	2	331	0	33	0
SV0279	Bacteria	Bacteroidetes	Bacteroidia	Bacteroidales	Tannerellaceae	Parabacteroides	NA	0	0	0	0	0	0	0	0	0	0	0	325	0	0	0	0	0
SV0265	Bacteria	Bacteroidetes	Bacteroidia	Bacteroidales	Bacteroidaceae	Bacteroides	NA	0	0	0	0	319	0	0	0	0	0	4	28	0	0	0	1	0
SV0251	Bacteria	Firmicutes	Negativicutes	Selenomonadales	Veillonellaceae	Veillonella	NA	12	0	315	0	3	0	0	0	0	0	14	0	0	0	35	0	7
SV0259	Bacteria	Firmicutes	Clostridia	Clostridiales	Lachnospiraceae	Lachnospira	NA	0	0	0	0	311	0	35	0	0	11	0	0	0	0	5	0	0
SV0268	Bacteria	Bacteroidetes	Bacteroidia	Bacteroidales	Tannerellaceae	Parabacteroides	NA	0	0	0	0	39	0	0	0	0	0	0	311	0	0	0	0	0
SV0285	Bacteria	Bacteroidetes	Bacteroidia	Bacteroidales	Tannerellaceae	Parabacteroides	NA	0	0	0	0	0	0	0	0	0	0	0	308	0	0	0	0	0
SV0241	Bacteria	Firmicutes	Clostridia	Clostridiales	Lachnospiraceae	Lachnospiraceae_NK4A136_group	NA	11	0	0	1	15	0	307	0	0	2	14	0	3	56	18	2	0
SV0283	Bacteria	Firmicutes	Bacilli	Lactobacillales	Streptococcaceae	Streptococcus	gordonii	6	0	307	0	0	1	0	0	0	0	1	0	0	0	0	0	0
SV0131	Bacteria	Firmicutes	Clostridia	Clostridiales	Lachnospiraceae	Hungatella	hathewayi	5	0	0	0	1	198	1	0	0	242	52	44	180	0	304	0	57
SV0246	Bacteria	Firmicutes	Clostridia	Clostridiales	Lachnospiraceae	Anaerostipes	NA	0	0	0	0	0	0	0	0	0	0	102	0	0	0	1	0	300
SV0257	Bacteria	Bacteroidetes	Bacteroidia	Bacteroidales	Bacteroidaceae	Bacteroides	NA	0	0	0	0	1	0	32	28	0	0	6	4	0	0	0	0	296
SV0282	Bacteria	Bacteroidetes	Bacteroidia	Bacteroidales	Bacteroidaceae	Bacteroides	NA	0	0	0	1	0	0	1	13	0	0	2	2	0	0	1	0	296
SV0228	Bacteria	Firmicutes	Clostridia	Clostridiales	Ruminococcaceae	Flavonifractor	NA	0	0	0	0	28	1	106	0	0	0	294	43	0	0	0	0	0
SV0287	Bacteria	Bacteroidetes	Bacteroidia	Bacteroidales	Tannerellaceae	Parabacteroides	NA	3	0	0	0	0	0	0	0	0	293	0	0	0	0	0	0	0
SV0288	Bacteria	Firmicutes	Bacilli	Bacillales	Staphylococcaceae	Staphylococcus	epidermidis	0	0	0	0	0	0	0	0	0	0	0	0	0	290	0	3	0
SV0286	Bacteria	Firmicutes	Clostridia	Clostridiales	Lachnospiraceae	Blautia	NA	0	0	0	0	0	0	1	0	0	0	8	0	0	1	1	0	288
SV0264	Bacteria	Firmicutes	Clostridia	Clostridiales	Lachnospiraceae	Hungatella	hathewayi	0	0	2	0	2	5	283	0	0	4	0	0	0	0	22	0	34
SV0212	Bacteria	Patescibacteria	Saccharimonadia	Saccharimonadales	Saccharimonadaceae	Saccharimonadaceae_ge	NA	0	3	282	0	8	0	0	0	1	1	42	1	0	0	24	8	167
SV0291	Bacteria	Bacteroidetes	Bacteroidia	Bacteroidales	Tannerellaceae	Parabacteroides	NA	1	0	0	0	0	0	0	0	0	0	1	0	0	0	279	0	0
SV0293	Bacteria	Bacteroidetes	Bacteroidia	Bacteroidales	Bacteroidaceae	Bacteroides	NA	0	0	0	0	278	0	0	0	0	0	0	0	0	0	0	0	0
SV0294	Bacteria	Bacteroidetes	Bacteroidia	Bacteroidales	Tannerellaceae	Parabacteroides	NA	0	0	0	0	0	0	0	0	0	0	0	276	0	2	0	0	0
SV0262	Bacteria	Firmicutes	Clostridia	Clostridiales	Lachnospiraceae	Blautia	massiliensis	0	0	0	0	0	0	78	0	0	10	272	0	0	0	0	0	0
SV0296	Bacteria	Bacteroidetes	Bacteroidia	Bacteroidales	Bacteroidaceae	Bacteroides	NA	0	0	0	0	2	0	0	0	0	1	0	271	1	0	0	0	0
SV0298	Bacteria	Actinobacteria	Actinobacteria	Actinomycetales	Actinomycetaceae	Actinomyces	NA	266	4	0	0	0	0	0	1	0	0	0	0	0	0	0	0	0
SV0263	Bacteria	Firmicutes	Clostridia	Clostridiales	Lachnospiraceae	Lachnospiraceae_ge	NA	1	0	0	0	16	0	0	0	3	18	263	0	0	1	4	15	34
SV0289	Bacteria	Firmicutes	Erysipelotrichia	Erysipelotrichales	Erysipelotrichaceae	Erysipelatoclostridium	NA	0	0	0	0	0	0	261	0	0	0	0	0	0	0	30	0	0
SV0197	Bacteria	Firmicutes	Bacilli	Lactobacillales	Aerococcaceae	Abiotrophia	defectiva	0	259	52	0	0	1	221	0	0	0	1	0	0	0	0	60	2
SV0305	Bacteria	Bacteroidetes	Bacteroidia	Bacteroidales	Tannerellaceae	Parabacteroides	gordonii	0	0	1	0	3	0	0	0	0	0	1	0	0	0	258	0	0
SV0308	Bacteria	Bacteroidetes	Bacteroidia	Bacteroidales	Prevotellaceae	Prevotella_9	NA	0	0	0	0	0	258	0	0	0	0	0	0	0	0	0	0	0
SV0309	Bacteria	Firmicutes	Negativicutes	Selenomonadales	Veillonellaceae	Veillonella	NA	0	0	0	0	0	0	0	0	256	0	0	0	0	0	0	0	0
SV0278	Bacteria	Bacteroidetes	Bacteroidia	Bacteroidales	Prevotellaceae	Prevotella_9	NA	0	0	0	0	31	251	20	0	1	0	0	0	0	0	0	27	1
SV0274	Bacteria	Firmicutes	Erysipelotrichia	Erysipelotrichales	Erysipelotrichaceae	Holdemania	filiformis	0	0	0	0	77	0	12	0	0	0	0	0	0	0	250	0	0
SV0248	Bacteria	Firmicutes	Clostridia	Clostridiales	Lachnospiraceae	Lachnospiraceae_ge	NA	0	0	0	0	249	0	0	0	0	0	4	8	0	38	99	0	0
SV0315	Bacteria	Firmicutes	Negativicutes	Selenomonadales	Veillonellaceae	Veillonella	NA	0	0	0	0	0	0	0	0	249	2	0	0	0	0	0	0	0
SV0316	Bacteria	Firmicutes	Clostridia	Clostridiales	Lachnospiraceae	Coprococcus_3	comes	0	0	0	0	0	1	0	0	0	0	246	1	0	0	0	2	0
SV0222	Bacteria	Bacteroidetes	Bacteroidia	Bacteroidales	Bacteroidaceae	Bacteroides	thetaiotaomicron	7	1	0	0	7	1	9	7	0	16	78	123	0	1	245	0	2
SV0311	Bacteria	Fusobacteria	Fusobacteriia	Fusobacteriales	Fusobacteriaceae	Fusobacterium	periodonticum	0	7	244	0	1	0	0	0	0	0	0	0	1	0	0	0	0
SV0322	Bacteria	Actinobacteria	Actinobacteria	Actinomycetales	Actinomycetaceae	Actinomyces	NA	0	1	244	0	0	0	0	0	0	0	1	0	0	0	0	0	0
SV0312	Bacteria	Bacteroidetes	Bacteroidia	Bacteroidales	Bacteroidaceae	Bacteroides	NA	0	0	0	0	7	0	3	0	0	0	242	0	0	0	0	0	1
SV0240	Bacteria	Bacteroidetes	Bacteroidia	Bacteroidales	Bacteroidaceae	Bacteroides	NA	0	0	73	0	47	0	67	0	0	0	4	239	0	0	0	0	0
SV0328	Bacteria	Proteobacteria	Gammaproteobacteria	Enterobacteriales	Enterobacteriaceae	Citrobacter	freundii	0	0	0	0	0	0	0	0	0	239	0	0	2	0	0	0	0
SV0329	Bacteria	Actinobacteria	Actinobacteria	Actinomycetales	Actinomycetaceae	Actinomyces	NA	0	0	239	0	0	0	0	0	0	0	0	0	0	0	0	1	0
SV0272	Bacteria	Firmicutes	Negativicutes	Selenomonadales	Veillonellaceae	Veillonella	NA	60	14	28	0	0	0	0	1	237	0	2	1	0	0	0	0	0
SV0313	Bacteria	Bacteroidetes	Bacteroidia	Bacteroidales	Bacteroidaceae	Bacteroides	massiliensis	9	0	1	0	236	1	2	0	0	0	0	0	1	1	0	0	0
SV0253	Bacteria	Bacteroidetes	Bacteroidia	Bacteroidales	Bacteroidaceae	Bacteroides	coprocola	0	0	0	0	235	2	122	1	3	1	0	0	0	1	0	17	1
SV0255	Bacteria	Firmicutes	Negativicutes	Selenomonadales	Veillonellaceae	Megasphaera	micronuciformis	234	139	0	0	0	0	1	0	0	0	0	0	0	0	0	0	0
SV0310	Bacteria	Proteobacteria	Gammaproteobacteria	Enterobacteriales	Enterobacteriaceae	Citrobacter	braakii	0	0	0	0	0	0	0	0	0	231	0	16	4	0	0	0	4
SV0332	Bacteria	Firmicutes	Clostridia	Clostridiales	Ruminococcaceae	Flavonifractor	NA	0	0	0	0	0	0	0	0	0	231	0	0	0	0	0	0	0
SV0323	Bacteria	Firmicutes	Clostridia	Clostridiales	Ruminococcaceae	Candidatus_Soleaferrea	NA	0	0	0	0	1	0	229	0	0	0	14	0	0	0	2	0	0
SV0337	Bacteria	Firmicutes	Clostridia	Clostridiales	Ruminococcaceae	Ruminococcus_2	NA	0	0	0	0	0	0	0	0	0	0	0	0	0	0	225	0	0
SV0304	Bacteria	Bacteroidetes	Bacteroidia	Bacteroidales	Tannerellaceae	Parabacteroides	distasonis	0	0	0	220	0	0	0	0	0	2	0	42	0	0	0	0	0
SV0338	Bacteria	Firmicutes	Negativicutes	Selenomonadales	Veillonellaceae	Veillonella	atypica	0	0	219	0	0	0	0	0	0	2	0	0	0	0	0	0	0
SV0339	Bacteria	Proteobacteria	Gammaproteobacteria	Pasteurellales	Pasteurellaceae	Haemophilus	NA	0	0	0	0	219	0	0	0	0	0	0	0	0	0	0	0	0
SV0216	Bacteria	Firmicutes	Clostridia	Clostridiales	Peptostreptococcaceae	Intestinibacter	bartlettii	0	0	0	0	13	49	0	0	0	74	217	0	2	0	154	0	13
SV0258	Bacteria	Proteobacteria	Gammaproteobacteria	Enterobacteriales	Enterobacteriaceae	Escherichia/Shigella	NA	16	6	3	2	1	1	217	0	0	1	2	1	1	106	0	4	1
SV0276	Bacteria	Firmicutes	Clostridia	Clostridiales	Lachnospiraceae	Blautia	NA	13	4	0	0	9	21	216	0	4	1	0	0	16	7	6	35	4
SV0327	Bacteria	Bacteroidetes	Bacteroidia	Bacteroidales	Bacteroidaceae	Bacteroides	uniformis	0	0	0	0	0	0	24	0	0	0	3	0	0	0	216	0	0
SV0284	Bacteria	Firmicutes	Clostridia	Clostridiales	Lachnospiraceae	Roseburia	hominis	0	0	0	0	214	0	66	0	0	7	5	0	0	0	19	0	1
SV0318	Bacteria	Firmicutes	Clostridia	Clostridiales	Lachnospiraceae	Anaerostipes	NA	0	0	0	0	13	0	0	0	0	0	22	0	0	0	0	0	214
SV0300	Bacteria	Firmicutes	Negativicutes	Selenomonadales	Veillonellaceae	Veillonella	parvula	10	9	0	0	0	2	0	0	213	7	27	0	0	0	1	0	0
SV0249	Bacteria	Firmicutes	Bacilli	Lactobacillales	Enterococcaceae	Enterococcus	avium	0	0	212	0	0	182	0	0	0	0	0	0	0	0	0	0	0
SV0331	Bacteria	Actinobacteria	Actinobacteria	Bifidobacteriales	Bifidobacteriaceae	Scardovia	wiggsiae	15	0	0	0	1	0	211	0	1	0	0	0	4	0	0	0	0
SV0336	Bacteria	Firmicutes	Clostridia	Clostridiales	Lachnospiraceae	CAG-56	NA	0	0	0	0	210	0	0	0	0	14	0	0	0	0	0	0	1
SV0343	Bacteria	Firmicutes	Negativicutes	Selenomonadales	Veillonellaceae	Veillonella	NA	0	0	0	0	0	0	0	0	210	0	0	0	0	0	0	0	0
SV0344	Bacteria	Firmicutes	Clostridia	Clostridiales	Lachnospiraceae	Lachnospiraceae_ge	NA	0	0	0	0	0	0	0	0	0	0	0	0	0	0	210	0	0
SV0303	Bacteria	Firmicutes	Clostridia	Clostridiales	Lachnospiraceae	Blautia	faecis	0	0	1	0	13	0	1	0	0	6	204	0	0	23	13	0	3
SV0280	Bacteria	Bacteroidetes	Bacteroidia	Bacteroidales	Prevotellaceae	Prevotella_9	NA	0	1	0	0	0	203	113	0	0	0	0	0	0	1	0	3	0
SV0349	Bacteria	Firmicutes	Clostridia	Clostridiales	Lachnospiraceae	Lachnoclostridium	NA	0	0	0	0	0	203	0	0	0	3	0	0	0	0	0	0	0
SV0297	Bacteria	Verrucomicrobia	Verrucomicrobiae	Verrucomicrobiales	Akkermansiaceae	Akkermansia	NA	0	0	0	0	0	199	0	0	0	0	0	0	0	0	75	0	0
SV0333	Bacteria	Firmicutes	Clostridia	Clostridiales	Lachnospiraceae	Lachnospira	NA	0	0	0	0	199	0	1	0	0	24	0	0	0	0	5	0	1
SV0354	Bacteria	Firmicutes	Negativicutes	Selenomonadales	Veillonellaceae	Megasphaera	NA	199	0	0	0	0	0	0	0	0	0	0	0	0	0	0	0	0
SV0359	Bacteria	Bacteroidetes	Bacteroidia	Bacteroidales	Bacteroidaceae	Bacteroides	NA	0	0	0	0	0	0	0	0	0	0	0	0	0	0	196	0	0
SV0360	Bacteria	Bacteroidetes	Bacteroidia	Bacteroidales	Bacteroidaceae	Bacteroides	NA	0	0	0	0	0	0	0	0	0	0	0	0	0	0	196	0	0
SV0353	Bacteria	Firmicutes	Clostridia	Clostridiales	Lachnospiraceae	Lachnoanaerobaculum	orale	0	195	2	0	0	0	3	0	0	0	0	0	0	0	0	1	0
SV0364	Bacteria	Firmicutes	Negativicutes	Selenomonadales	Veillonellaceae	Veillonella	NA	0	0	0	0	0	0	0	0	194	0	0	0	0	0	0	0	0
SV0365	Bacteria	Firmicutes	Erysipelotrichia	Erysipelotrichales	Erysipelotrichaceae	Holdemania	massiliensis	0	0	0	0	0	0	0	0	0	0	0	0	0	0	194	0	0
SV0363	Bacteria	Epsilonbacteraeota	Campylobacteria	Campylobacterales	Campylobacteraceae	Campylobacter	jejuni	0	0	193	0	0	0	0	0	0	0	0	1	0	0	0	0	0
SV0281	Bacteria	Bacteroidetes	Bacteroidia	Bacteroidales	Tannerellaceae	Parabacteroides	NA	0	0	0	191	0	0	0	0	0	0	39	89	0	0	0	0	0
SV0254	Bacteria	Firmicutes	Clostridia	Clostridiales	Ruminococcaceae	Ruminococcaceae_UCG-013	NA	0	0	0	0	187	0	42	0	0	0	148	0	0	0	4	0	0
SV0371	Bacteria	Firmicutes	Clostridia	Clostridiales	Clostridiaceae_1	Clostridium_sensu_stricto_1	NA	0	0	0	0	0	0	0	0	0	0	0	0	0	187	0	0	0
SV0231	Bacteria	Firmicutes	Clostridia	Clostridiales	Lachnospiraceae	Lachnospiraceae_ge	NA	0	0	0	0	14	0	0	0	0	67	0	0	19	0	186	3	171
SV0335	Bacteria	Bacteroidetes	Bacteroidia	Bacteroidales	Muribaculaceae	Muribaculaceae_ge	NA	0	1	1	0	1	1	186	1	0	0	0	1	0	33	0	1	0
SV0366	Bacteria	Bacteroidetes	Bacteroidia	Bacteroidales	Bacteroidaceae	Bacteroides	vulgatus	0	0	0	0	186	0	1	2	0	0	3	0	0	0	0	0	0
SV0233	Bacteria	Firmicutes	Erysipelotrichia	Erysipelotrichales	Erysipelotrichaceae	Erysipelotrichaceae_ge	NA	0	0	0	0	4	25	0	40	0	69	185	2	100	0	24	2	7
SV0372	Bacteria	Bacteroidetes	Bacteroidia	Bacteroidales	Bacteroidaceae	Bacteroides	NA	0	0	0	0	185	0	0	0	0	0	0	0	0	0	0	0	0
SV0324	Bacteria	Verrucomicrobia	Verrucomicrobiae	Verrucomicrobiales	Akkermansiaceae	Akkermansia	NA	0	0	0	0	0	184	0	0	0	0	0	0	0	0	62	0	0
SV0374	Bacteria	Bacteroidetes	Bacteroidia	Bacteroidales	Tannerellaceae	Parabacteroides	NA	0	0	0	0	0	0	184	0	0	0	0	0	0	0	0	0	0
SV0352	Bacteria	Proteobacteria	Gammaproteobacteria	Enterobacteriales	Enterobacteriaceae	Escherichia/Shigella	coli	0	0	3	2	0	1	1	3	0	4	0	0	2	1	0	183	3
SV0376	Bacteria	Fusobacteria	Fusobacteriia	Fusobacteriales	Fusobacteriaceae	Fusobacterium	NA	0	0	0	0	0	0	182	0	0	0	0	0	0	0	0	0	0
SV0379	Bacteria	Bacteroidetes	Bacteroidia	Bacteroidales	Marinifilaceae	Butyricimonas	NA	0	0	0	0	0	0	0	0	0	0	0	180	0	0	0	0	0
SV0185	Bacteria	Proteobacteria	Gammaproteobacteria	Enterobacteriales	Enterobacteriaceae	Escherichia/Shigella	NA	2	2	59	21	0	17	21	40	0	37	72	3	153	3	27	179	33
SV0290	Bacteria	Bacteroidetes	Bacteroidia	Bacteroidales	Bacteroidaceae	Bacteroides	NA	0	2	11	1	20	0	6	64	0	0	3	179	0	0	2	0	2
SV0302	Bacteria	Firmicutes	Bacilli	Lactobacillales	Lactobacillaceae	Lactobacillus	NA	13	5	2	2	0	0	179	0	2	2	0	1	0	40	0	22	0
SV0380	Bacteria	Proteobacteria	Gammaproteobacteria	Enterobacteriales	Enterobacteriaceae	Morganella	NA	0	0	0	0	0	0	0	0	0	0	0	179	0	0	1	0	0
SV0375	Bacteria	Firmicutes	Clostridia	Clostridiales	Peptostreptococcaceae	Romboutsia	NA	0	0	0	0	0	0	0	0	0	0	0	0	0	0	5	0	178
SV0382	Bacteria	Firmicutes	Clostridia	Clostridiales	Lachnospiraceae	Lachnospiraceae_ge	NA	0	0	0	0	0	0	175	0	0	0	0	0	0	0	0	0	0
SV0385	Bacteria	Actinobacteria	Actinobacteria	Bifidobacteriales	Bifidobacteriaceae	Bifidobacterium	animalis	0	0	0	0	0	0	0	0	0	0	0	0	0	0	0	0	172
SV0319	Bacteria	Proteobacteria	Gammaproteobacteria	Pasteurellales	Pasteurellaceae	Haemophilus	NA	0	0	0	0	170	0	0	0	0	0	0	0	0	0	4	0	74
SV0346	Bacteria	Firmicutes	Erysipelotrichia	Erysipelotrichales	Erysipelotrichaceae	Coprobacillus	cateniformis	0	0	0	0	2	6	0	0	0	2	4	0	24	0	169	0	2
SV0370	Bacteria	Firmicutes	Clostridia	Clostridiales	Lachnospiraceae	Lachnospiraceae_ge	NA	0	0	0	0	0	3	0	0	0	9	0	0	0	0	3	3	169
SV0210	Bacteria	Proteobacteria	Gammaproteobacteria	Enterobacteriales	Enterobacteriaceae	Escherichia/Shigella	NA	1	0	46	24	1	13	9	27	0	45	74	2	66	5	25	168	32
SV0301	Bacteria	Proteobacteria	Gammaproteobacteria	Pasteurellales	Pasteurellaceae	Haemophilus	parainfluenzae	0	0	168	0	79	0	22	0	0	0	0	0	0	0	0	0	0
SV0356	Bacteria	Firmicutes	Clostridia	Clostridiales	Lachnospiraceae	Agathobacter	NA	0	0	0	0	26	0	4	0	0	0	168	0	0	0	0	0	0
SV0230	Bacteria	Firmicutes	Clostridia	Clostridiales	Lachnospiraceae	Tyzzerella_4	nexilis	0	0	69	0	0	167	0	0	0	0	0	0	1	62	85	11	66
SV0358	Bacteria	Firmicutes	Clostridia	Clostridiales	Ruminococcaceae	Butyricicoccus	NA	0	0	0	0	166	0	0	0	0	0	0	28	0	0	0	0	3
SV0378	Bacteria	Firmicutes	Clostridia	Clostridiales	Ruminococcaceae	Ruminococcaceae_ge	NA	0	0	0	0	1	0	0	0	0	0	165	0	0	0	0	14	0
SV0395	Bacteria	Bacteroidetes	Bacteroidia	Bacteroidales	Tannerellaceae	Parabacteroides	NA	0	0	0	0	0	0	164	0	0	0	0	0	0	0	0	0	0
SV0321	Bacteria	Firmicutes	Bacilli	Bacillales	Bacilli_Family_XI	Gemella	sanguinis	4	0	163	0	0	0	0	0	0	0	0	0	0	70	1	6	2
SV0394	Bacteria	Firmicutes	Clostridia	Clostridiales	Ruminococcaceae	Ruminococcaceae_UCG-003	NA	0	0	0	0	0	0	0	0	0	0	3	0	0	0	163	1	0
SV0299	Bacteria	Firmicutes	Clostridia	Clostridiales	Lachnospiraceae	Lachnospiraceae_ge	NA	0	0	0	0	1	37	0	0	0	158	1	0	3	0	20	0	51
SV0399	Bacteria	Firmicutes	Clostridia	Clostridiales	Ruminococcaceae	Ruminococcaceae_ge	NA	0	0	0	0	0	0	157	0	0	0	0	0	0	0	0	0	0
SV0306	Bacteria	Firmicutes	Clostridia	Clostridiales	Ruminococcaceae	Ruminococcaceae_UCG-005	NA	0	0	0	0	3	0	103	0	0	0	0	0	0	0	156	0	0
SV0334	Bacteria	Firmicutes	Negativicutes	Selenomonadales	Veillonellaceae	Veillonella	NA	35	15	24	0	0	0	2	0	153	0	0	0	0	0	0	0	0
SV0350	Bacteria	Firmicutes	Clostridia	Clostridiales	Ruminococcaceae	Butyricicoccus	desmolans	0	0	0	0	1	10	152	0	0	14	21	0	0	0	6	0	0
SV0386	Bacteria	Actinobacteria	Actinobacteria	Actinomycetales	Actinomycetaceae	Actinomyces	NA	152	9	4	0	0	0	0	0	4	0	0	0	0	0	0	2	0
SV0403	Bacteria	Proteobacteria	Gammaproteobacteria	Aeromonadales	Aeromonadaceae	Aeromonas	NA	0	0	0	0	0	0	0	0	1	0	0	0	152	0	0	0	0
SV0330	Bacteria	Bacteroidetes	Bacteroidia	Bacteroidales	Bacteroidaceae	Bacteroides	NA	0	0	1	0	14	0	16	151	0	0	22	22	0	0	4	0	7
SV0398	Bacteria	Bacteroidetes	Bacteroidia	Bacteroidales	Bacteroidaceae	Bacteroides	NA	0	0	0	0	1	0	1	7	0	0	1	2	0	0	1	0	149
SV0412	Bacteria	Firmicutes	Clostridia	Clostridiales	Ruminococcaceae	Ruminococcaceae_NK4A214_group	NA	0	0	0	0	147	0	0	0	0	0	0	0	0	1	0	0	0
SV0408	Bacteria	Proteobacteria	Gammaproteobacteria	Enterobacteriales	Enterobacteriaceae	Enterobacteriaceae_ge	NA	0	0	0	0	0	0	0	0	0	145	0	3	0	0	0	0	1
SV0417	Bacteria	Firmicutes	Clostridia	Clostridiales	Lachnospiraceae	Blautia	NA	0	0	0	0	0	0	0	0	0	0	0	0	0	0	0	0	142
SV0307	Bacteria	Bacteroidetes	Bacteroidia	Bacteroidales	Prevotellaceae	Prevotella	bivia	20	1	0	0	1	1	51	0	2	0	0	0	1	141	0	42	1
SV0292	Bacteria	Bacteroidetes	Bacteroidia	Bacteroidales	Prevotellaceae	Prevotella_9	NA	1	6	2	0	14	4	139	1	2	0	6	1	1	75	0	28	0
SV0410	Bacteria	Bacteroidetes	Bacteroidia	Bacteroidales	Bacteroidaceae	Bacteroides	NA	1	0	0	0	6	137	2	0	0	0	0	1	0	0	0	1	0
SV0426	Bacteria	Bacteroidetes	Bacteroidia	Bacteroidales	Tannerellaceae	Parabacteroides	NA	0	0	0	0	0	136	1	0	0	0	0	0	0	0	0	0	0
SV0402	Bacteria	Firmicutes	Clostridia	Clostridiales	Lachnospiraceae	Lachnospiraceae_ge	NA	0	0	0	0	18	0	0	0	0	135	0	0	0	0	0	0	0
SV0414	Bacteria	Firmicutes	Negativicutes	Selenomonadales	Veillonellaceae	Veillonella	NA	0	135	0	0	0	0	0	0	10	0	0	0	0	0	0	0	0
SV0425	Bacteria	Firmicutes	Bacilli	Lactobacillales	Streptococcaceae	Streptococcus	parasanguinis	0	0	2	0	0	0	0	0	0	0	1	0	0	0	0	0	135
SV0430	Bacteria	Firmicutes	Erysipelotrichia	Erysipelotrichales	Erysipelotrichaceae	Dielma	NA	0	0	0	0	0	0	0	0	0	135	0	0	0	0	0	0	0
SV0433	Bacteria	Proteobacteria	Gammaproteobacteria	Enterobacteriales	Enterobacteriaceae	Enterobacteriaceae_ge	NA	0	0	0	0	0	0	0	0	0	0	0	0	0	133	0	0	0
SV0247	Bacteria	Proteobacteria	Gammaproteobacteria	Enterobacteriales	Enterobacteriaceae	Escherichia/Shigella	NA	2	2	41	22	0	10	7	12	0	38	52	1	41	1	23	132	15
SV0404	Bacteria	Actinobacteria	Coriobacteriia	Coriobacteriales	Atopobiaceae	Atopobium	NA	132	17	2	0	0	0	0	0	0	0	0	0	0	0	0	0	0
SV0432	Bacteria	Proteobacteria	Gammaproteobacteria	Enterobacteriales	Enterobacteriaceae	Morganella	morganii	0	0	0	0	0	0	0	0	0	2	0	132	0	0	0	0	0
SV0355	Bacteria	Proteobacteria	Gammaproteobacteria	Pasteurellales	Pasteurellaceae	Haemophilus	parainfluenzae	0	0	131	0	49	1	9	0	0	2	0	0	0	0	0	1	5
SV0348	Bacteria	Fusobacteria	Fusobacteriia	Fusobacteriales	Fusobacteriaceae	Fusobacterium	mortiferum	2	4	0	3	130	1	27	0	0	0	0	1	0	37	0	0	1
SV0317	Bacteria	Firmicutes	Bacilli	Lactobacillales	Streptococcaceae	Streptococcus	NA	50	7	2	17	0	4	37	0	1	0	0	2	0	0	0	129	0
SV0421	Bacteria	Firmicutes	Clostridia	Clostridiales	Lachnospiraceae	Lachnospiraceae_ge	NA	0	0	0	0	0	0	129	0	0	0	0	0	0	0	0	0	11
SV0435	Bacteria	Bacteroidetes	Bacteroidia	Bacteroidales	Barnesiellaceae	Coprobacter	NA	1	0	0	0	0	0	129	0	0	0	0	0	0	0	0	0	0
SV0407	Bacteria	Firmicutes	Clostridia	Clostridiales	Clostridia_Family_XIII	Family_XIII_AD3011_group	NA	0	0	0	0	0	126	0	0	0	7	9	0	0	0	7	0	0
SV0362	Bacteria	Firmicutes	Clostridia	Clostridiales	Lachnospiraceae	Lachnoclostridium	NA	0	0	0	0	4	26	0	0	0	124	41	0	0	0	0	0	0
SV0295	Bacteria	Firmicutes	Clostridia	Clostridiales	Clostridiaceae_1	Clostridium_sensu_stricto_1	butyricum	62	0	123	0	0	0	0	0	0	0	0	0	0	0	0	91	0
SV0447	Bacteria	Firmicutes	Clostridia	Clostridiales	Peptostreptococcaceae	Romboutsia	NA	0	0	0	0	0	0	0	0	0	0	0	0	0	0	0	0	123
SV0442	Bacteria	Proteobacteria	Gammaproteobacteria	Pasteurellales	Pasteurellaceae	Haemophilus	NA	0	0	1	0	0	5	0	1	0	0	0	0	0	0	0	0	120
SV0389	Bacteria	Firmicutes	Bacilli	Lactobacillales	Carnobacteriaceae	Granulicatella	NA	0	3	12	2	0	0	0	0	0	0	0	0	4	119	0	29	0
SV0451	Bacteria	Firmicutes	Clostridia	Clostridiales	Lachnospiraceae	Blautia	NA	0	0	0	0	0	0	0	0	0	0	0	0	0	0	0	0	119
SV0448	Bacteria	Bacteroidetes	Bacteroidia	Bacteroidales	Bacteroidaceae	Bacteroides	NA	0	0	118	0	1	0	3	0	0	0	0	0	0	0	0	0	0
SV0381	Bacteria	Firmicutes	Clostridia	Clostridiales	Ruminococcaceae	Ruminococcaceae_ge	NA	19	0	0	0	39	1	0	0	0	117	0	0	0	0	1	0	0
SV0427	Bacteria	Firmicutes	Clostridia	Clostridiales	Peptostreptococcaceae	Peptostreptococcus	stomatis	117	0	7	0	0	1	0	0	4	0	2	0	0	0	1	0	4
SV0456	Bacteria	Proteobacteria	Gammaproteobacteria	Enterobacteriales	Enterobacteriaceae	Morganella	morganii	0	0	0	0	0	0	0	0	0	0	0	117	0	0	0	0	0
SV0390	Bacteria	Firmicutes	Negativicutes	Selenomonadales	Veillonellaceae	Veillonella	NA	0	0	116	0	0	0	20	0	0	0	6	0	0	0	19	0	7
SV0454	Bacteria	Fusobacteria	Fusobacteriia	Fusobacteriales	Fusobacteriaceae	Fusobacterium	NA	0	0	0	0	0	0	116	0	0	0	0	0	0	0	1	0	0
SV0462	Bacteria	Bacteroidetes	Bacteroidia	Bacteroidales	Rikenellaceae	Alistipes	NA	0	0	0	0	115	0	0	0	0	0	0	0	0	0	0	0	0
SV0463	Bacteria	Firmicutes	Clostridia	Clostridiales	Ruminococcaceae	Butyricicoccus	NA	0	0	0	0	115	0	0	0	0	0	0	0	0	0	0	0	0
SV0277	Bacteria	Firmicutes	Clostridia	Clostridiales	Lachnospiraceae	Lachnospiraceae_ge	NA	0	0	0	0	5	95	0	0	0	113	2	0	2	0	65	11	39
SV0392	Bacteria	Actinobacteria	Actinobacteria	Actinomycetales	Actinomycetaceae	Actinomyces	NA	2	113	41	0	0	1	3	2	1	0	3	0	1	0	0	0	0
SV0361	Bacteria	Firmicutes	Bacilli	Lactobacillales	Enterococcaceae	Enterococcus	NA	0	0	112	0	0	76	0	0	0	0	5	2	0	0	0	0	0
SV0326	Bacteria	Proteobacteria	Gammaproteobacteria	Enterobacteriales	Enterobacteriaceae	Escherichia/Shigella	NA	0	1	5	3	0	2	0	91	0	3	8	0	111	0	4	13	3
SV0391	Bacteria	Firmicutes	Negativicutes	Selenomonadales	Veillonellaceae	Veillonella	tobetsuensis	111	1	26	0	1	3	0	0	1	0	7	0	0	0	8	0	9
SV0471	Bacteria	Firmicutes	Clostridia	Clostridiales	Ruminococcaceae	Ruminococcaceae_ge	NA	0	0	0	0	0	0	0	0	0	0	0	0	0	0	111	0	0
SV0368	Bacteria	Firmicutes	Clostridia	Clostridiales	Lachnospiraceae	Lachnoclostridium	NA	0	0	0	0	1	9	0	0	0	23	0	108	0	0	30	0	19
SV0388	Bacteria	Proteobacteria	Gammaproteobacteria	Pseudomonadales	Moraxellaceae	Acinetobacter	guillouiae	9	3	0	5	1	0	33	0	2	0	0	0	0	108	0	8	0
SV0476	Bacteria	Bacteroidetes	Bacteroidia	Bacteroidales	Bacteroidaceae	Bacteroides	intestinalis	0	0	0	0	0	0	0	0	0	0	0	1	0	0	108	0	0
SV0477	Bacteria	Actinobacteria	Actinobacteria	Actinomycetales	Actinomycetaceae	Actinomyces	NA	108	0	0	0	0	0	0	0	0	0	0	0	0	0	0	0	0
SV0367	Bacteria	Firmicutes	Bacilli	Lactobacillales	Streptococcaceae	Streptococcus	NA	7	18	4	107	0	0	5	0	27	0	0	0	0	20	0	1	2
SV0450	Bacteria	Firmicutes	Clostridia	Clostridiales	Clostridia_Family_XI	Ezakiella	NA	0	0	0	0	0	0	107	0	0	1	0	0	0	0	14	0	0
SV0475	Bacteria	Firmicutes	Clostridia	Clostridiales	Ruminococcaceae	Butyricicoccus	NA	0	0	0	0	107	2	0	0	0	0	0	0	0	0	0	0	0
SV0464	Bacteria	Firmicutes	Clostridia	Clostridiales	Ruminococcaceae	Ruminiclostridium_5	NA	0	0	0	0	2	0	0	0	0	6	0	0	0	0	0	1	106
SV0482	Bacteria	Firmicutes	Clostridia	Clostridiales	Christensenellaceae	Christensenellaceae_R-7_group	NA	0	0	0	0	0	0	0	0	0	0	106	0	0	0	0	0	0
SV0470	Bacteria	Firmicutes	Clostridia	Clostridiales	Lachnospiraceae	Lachnospiraceae_UCG-004	NA	0	0	0	0	8	0	0	0	0	0	0	0	0	0	104	0	0
SV0460	Bacteria	Actinobacteria	Actinobacteria	Actinomycetales	Actinomycetaceae	Actinomyces	NA	0	0	103	0	0	0	0	0	1	0	0	0	0	9	2	0	0
SV0472	Bacteria	Firmicutes	Negativicutes	Selenomonadales	Veillonellaceae	Veillonella	NA	0	0	103	0	0	0	2	0	3	2	0	0	0	0	0	0	0
SV0484	Bacteria	Firmicutes	Clostridia	Clostridiales	Lachnospiraceae	Blautia	NA	0	1	0	0	0	0	0	0	0	0	103	0	0	0	0	0	0
SV0423	Bacteria	Bacteroidetes	Bacteroidia	Bacteroidales	Bacteroidaceae	Bacteroides	NA	0	0	2	0	0	0	0	0	0	102	0	34	0	0	0	0	1
SV0487	Bacteria	Firmicutes	Erysipelotrichia	Erysipelotrichales	Erysipelotrichaceae	Erysipelotrichaceae_UCG-003	NA	0	0	0	0	1	0	0	0	0	0	0	0	0	0	0	0	102
SV0489	Bacteria	Bacteroidetes	Bacteroidia	Bacteroidales	Bacteroidaceae	Bacteroides	NA	0	0	0	0	0	0	0	0	0	1	0	0	0	0	101	0	0
SV0270	Bacteria	Firmicutes	Bacilli	Lactobacillales	Streptococcaceae	Streptococcus	NA	13	38	91	79	7	1	0	0	3	0	0	0	0	13	1	0	100
SV0383	Bacteria	Bacteroidetes	Bacteroidia	Bacteroidales	Bacteroidaceae	Bacteroides	plebeius	0	0	1	0	0	22	100	0	0	0	1	1	0	0	1	48	0
SV0438	Bacteria	Firmicutes	Clostridia	Clostridiales	Ruminococcaceae	Ruminococcus_2	bromii	0	0	1	0	0	0	24	0	0	100	0	0	0	0	0	3	0
SV0325	Bacteria	Firmicutes	Bacilli	Lactobacillales	Streptococcaceae	Streptococcus	NA	8	99	46	63	0	1	1	0	0	0	0	0	0	5	0	4	18
SV0266	Bacteria	Firmicutes	Clostridia	Clostridiales	Lachnospiraceae	Dorea	formicigenerans	0	0	0	0	97	0	59	0	0	21	71	6	0	0	98	0	0
SV0397	Bacteria	Actinobacteria	Actinobacteria	Bifidobacteriales	Bifidobacteriaceae	Bifidobacterium	NA	0	0	7	0	0	98	0	0	0	0	9	1	0	1	18	0	29
SV0347	Bacteria	Bacteroidetes	Bacteroidia	Bacteroidales	Bacteroidaceae	Bacteroides	NA	2	0	97	0	0	0	3	0	0	47	12	17	0	1	11	0	17
SV0351	Bacteria	Bacteroidetes	Bacteroidia	Bacteroidales	Rikenellaceae	Alistipes	indistinctus	1	0	0	0	35	0	71	0	0	0	0	96	0	0	0	0	0
SV0409	Bacteria	Bacteroidetes	Bacteroidia	Bacteroidales	Prevotellaceae	Prevotella	bivia	16	2	0	0	0	1	96	0	2	0	0	1	0	25	0	5	0
SV0416	Bacteria	Bacteroidetes	Bacteroidia	Bacteroidales	Tannerellaceae	Parabacteroides	distasonis	0	2	0	0	0	0	2	0	1	0	96	39	0	0	1	0	1
SV0498	Bacteria	Bacteroidetes	Bacteroidia	Bacteroidales	Bacteroidaceae	Bacteroides	NA	0	0	0	0	0	0	0	0	0	0	0	0	0	0	96	0	0
SV0431	Bacteria	Firmicutes	Negativicutes	Selenomonadales	Veillonellaceae	Veillonella	parvula	1	0	0	0	0	0	0	0	95	0	28	1	0	0	9	0	0
SV0455	Bacteria	Firmicutes	Bacilli	Bacillales	Staphylococcaceae	Staphylococcus	NA	0	0	0	0	0	0	15	0	0	0	0	0	0	95	0	7	0
SV0502	Bacteria	Bacteroidetes	Bacteroidia	Bacteroidales	Tannerellaceae	Parabacteroides	NA	0	0	0	0	0	0	95	0	0	0	0	0	0	0	0	0	0
SV0420	Bacteria	Firmicutes	Clostridia	Clostridiales	Ruminococcaceae	Ruminococcaceae_UCG-002	NA	0	0	0	0	8	0	38	0	0	0	94	0	0	0	0	0	0
SV0488	Bacteria	Firmicutes	Bacilli	Lactobacillales	Streptococcaceae	Streptococcus	pseudopneumoniae	0	0	94	7	0	0	0	0	0	0	0	0	0	1	0	0	0
SV0501	Bacteria	Firmicutes	Clostridia	Clostridiales	Lachnospiraceae	Tyzzerella_4	NA	0	0	0	0	0	94	0	0	0	0	0	0	0	0	0	0	1
SV0505	Bacteria	Bacteroidetes	Bacteroidia	Bacteroidales	Prevotellaceae	Paraprevotella	NA	0	0	0	0	94	0	0	0	0	0	0	0	0	0	0	0	0
SV0506	Bacteria	Firmicutes	Clostridia	Clostridiales	Ruminococcaceae	Butyricicoccus	NA	0	0	0	0	93	0	0	0	0	0	0	0	0	0	0	0	0
SV0507	Bacteria	Bacteroidetes	Bacteroidia	Bacteroidales	Marinifilaceae	Butyricimonas	NA	0	0	0	0	0	0	0	0	0	0	0	93	0	0	0	0	0
SV0510	Bacteria	Bacteroidetes	Bacteroidia	Bacteroidales	Marinifilaceae	Butyricimonas	NA	0	0	0	0	92	0	0	0	0	0	0	0	0	0	0	0	0
SV0428	Bacteria	Firmicutes	Clostridia	Clostridiales	Lachnospiraceae	Lachnospiraceae_ge	NA	0	0	0	0	0	0	0	0	0	0	46	0	0	0	90	0	0
SV0473	Bacteria	Firmicutes	Bacilli	Lactobacillales	Lactobacillaceae	Lactobacillus	fermentum	0	0	90	0	0	0	0	0	17	0	0	0	3	0	0	0	0
SV0474	Bacteria	Chloroflexi	Anaerolineae	Anaerolineales	Anaerolineaceae	Flexilinea	NA	0	0	0	0	0	0	19	0	0	0	0	0	0	90	0	1	0
SV0446	Bacteria	Firmicutes	Negativicutes	Selenomonadales	Veillonellaceae	Veillonella	rogosae	4	0	89	0	0	1	0	0	0	0	4	1	0	0	24	0	0
SV0480	Bacteria	Bacteroidetes	Bacteroidia	Flavobacteriales	Weeksellaceae	Chryseobacterium	NA	0	0	0	0	2	0	17	0	0	0	0	0	0	0	0	89	0
SV0320	Bacteria	Proteobacteria	Gammaproteobacteria	Enterobacteriales	Enterobacteriaceae	Escherichia/Shigella	NA	0	1	15	10	0	8	5	9	1	28	34	2	26	2	7	88	11
SV0517	Bacteria	Firmicutes	Clostridia	Clostridiales	Ruminococcaceae	Butyricicoccus	NA	0	0	0	0	88	0	0	0	0	0	0	0	0	0	0	0	0
SV0439	Bacteria	Bacteroidetes	Bacteroidia	Bacteroidales	Bacteroidaceae	Bacteroides	caccae	0	0	0	0	40	0	87	0	1	0	0	0	0	0	0	0	0
SV0520	Bacteria	Bacteroidetes	Bacteroidia	Bacteroidales	Tannerellaceae	Parabacteroides	NA	0	0	0	0	0	0	87	0	0	0	0	0	0	0	0	0	0
SV0521	Bacteria	Proteobacteria	Gammaproteobacteria	Enterobacteriales	Enterobacteriaceae	Proteus	mirabilis	0	0	0	0	0	0	0	0	0	87	0	0	0	0	0	0	0
SV0445	Bacteria	Bacteroidetes	Bacteroidia	Bacteroidales	Bacteroidaceae	Bacteroides	NA	0	0	0	0	8	0	20	0	0	86	0	7	0	0	3	0	0
SV0492	Bacteria	Actinobacteria	Actinobacteria	Actinomycetales	Actinomycetaceae	Actinomyces	NA	9	86	0	0	0	0	0	0	0	0	0	0	0	0	0	2	0
SV0457	Bacteria	Proteobacteria	Gammaproteobacteria	Enterobacteriales	Enterobacteriaceae	Enterobacter	tabaci	0	0	0	0	1	0	0	0	0	10	0	18	0	1	0	1	85
SV0524	Bacteria	Bacteroidetes	Bacteroidia	Bacteroidales	Prevotellaceae	Prevotella_9	NA	0	0	0	0	0	0	85	0	0	0	0	1	0	0	0	0	0
SV0369	Bacteria	Proteobacteria	Gammaproteobacteria	Pseudomonadales	Pseudomonadaceae	Pseudomonas	NA	3	7	2	11	0	1	84	0	8	0	0	0	0	61	2	7	2
SV0465	Bacteria	Firmicutes	Clostridia	Clostridiales	Ruminococcaceae	Oscillibacter	NA	0	0	0	0	4	0	25	0	0	84	0	1	0	0	0	0	0
SV0486	Bacteria	Firmicutes	Clostridia	Clostridiales	Ruminococcaceae	Faecalibacterium	NA	0	0	0	4	9	0	0	0	0	0	1	0	0	84	1	0	4
SV0525	Bacteria	Firmicutes	Negativicutes	Selenomonadales	Veillonellaceae	Veillonella	parvula	0	0	0	0	0	0	0	2	84	0	0	0	0	0	0	0	0
SV0449	Bacteria	Bacteroidetes	Bacteroidia	Bacteroidales	Bacteroidaceae	Bacteroides	NA	0	0	0	1	7	0	0	83	0	0	11	17	0	0	1	1	1
SV0495	Bacteria	Firmicutes	Bacilli	Bacillales	Staphylococcaceae	Staphylococcus	hominis	10	0	0	2	0	0	83	0	0	0	0	0	0	1	0	0	0
SV0512	Bacteria	Actinobacteria	Actinobacteria	Actinomycetales	Actinomycetaceae	Actinomyces	graevenitzii	0	0	83	0	0	0	0	0	0	0	1	0	0	0	0	0	6
SV0532	Bacteria	Bacteroidetes	Bacteroidia	Bacteroidales	Marinifilaceae	Butyricimonas	NA	0	0	1	0	0	0	0	0	0	0	0	83	0	0	0	0	0
SV0418	Bacteria	Firmicutes	Clostridia	Clostridiales	Lachnospiraceae	Lachnospiraceae_ge	NA	1	0	0	0	5	0	3	1	0	82	0	1	0	0	39	7	2
SV0511	Bacteria	Bacteroidetes	Bacteroidia	Bacteroidales	Muribaculaceae	Muribaculaceae_ge	NA	2	0	0	8	0	0	81	0	0	0	0	0	0	0	0	0	0
SV0533	Bacteria	Firmicutes	Clostridia	Clostridiales	Lachnospiraceae	Oribacterium	asaccharolyticum	81	0	0	0	1	0	0	0	0	0	0	0	0	0	0	0	0
SV0539	Bacteria	Firmicutes	Bacilli	Bacillales	Bacillaceae	Bacillus	NA	0	81	0	0	0	0	0	0	0	0	0	0	0	0	0	0	0
SV0540	Bacteria	Firmicutes	Clostridia	Clostridiales	Lachnospiraceae	Lachnospira	NA	0	0	0	0	0	0	81	0	0	0	0	0	0	0	0	0	0
SV0541	Bacteria	Firmicutes	Bacilli	Bacillales	Staphylococcaceae	Staphylococcus	NA	0	0	0	0	0	0	0	0	0	0	0	0	0	81	0	0	0
SV0411	Bacteria	Firmicutes	Clostridia	Clostridiales	Lachnospiraceae	Lachnoclostridium	NA	0	0	5	0	0	0	0	0	0	80	0	0	0	0	63	0	0
SV0544	Bacteria	Firmicutes	Bacilli	Bacillales	Bacillaceae	Bacillus	NA	0	80	0	0	0	0	0	0	0	0	0	0	0	0	0	0	0
SV0436	Bacteria	Firmicutes	Clostridia	Clostridiales	Lachnospiraceae	Lachnospira	NA	0	2	0	0	2	9	79	0	0	0	1	0	0	33	0	3	0
SV0545	Bacteria	Actinobacteria	Actinobacteria	Micrococcales	Micrococcaceae	Kocuria	NA	0	79	0	0	0	0	0	0	0	0	0	0	0	0	0	0	0
SV0547	Bacteria	Bacteroidetes	Bacteroidia	Bacteroidales	Marinifilaceae	Butyricimonas	NA	0	0	0	0	0	0	0	0	0	0	0	79	0	0	0	0	0
SV0384	Bacteria	Bacteroidetes	Bacteroidia	Bacteroidales	Bacteroidaceae	Bacteroides	NA	1	0	78	0	27	0	22	0	0	0	0	44	0	0	0	0	0
SV0415	Bacteria	Firmicutes	Clostridia	Clostridiales	Lachnospiraceae	Lachnospiraceae_ge	NA	0	0	0	0	17	0	0	0	0	7	78	0	43	0	0	0	0
SV0466	Bacteria	Bacteroidetes	Bacteroidia	Bacteroidales	Prevotellaceae	Prevotella	timonensis	0	0	0	0	0	0	0	0	0	1	0	0	0	78	26	8	0
SV0485	Bacteria	Firmicutes	Clostridia	Clostridiales	Lachnospiraceae	Lachnospiraceae_ge	NA	0	0	0	0	0	0	15	0	0	0	0	0	0	0	0	11	78
SV0519	Bacteria	Bacteroidetes	Bacteroidia	Bacteroidales	Bacteroidaceae	Bacteroides	NA	0	0	0	0	7	0	0	0	0	78	0	0	0	0	1	1	0
SV0413	Bacteria	Bacteroidetes	Bacteroidia	Bacteroidales	Rikenellaceae	Alistipes	NA	0	0	0	0	76	0	54	0	0	0	0	9	0	0	0	9	0
SV0452	Bacteria	Bacteroidetes	Bacteroidia	Bacteroidales	Bacteroidaceae	Bacteroides	NA	0	0	76	0	15	0	6	0	0	0	0	21	0	0	0	0	0
SV0551	Bacteria	Bacteroidetes	Bacteroidia	Bacteroidales	Prevotellaceae	Paraprevotella	NA	0	0	0	0	76	0	0	0	0	0	0	0	0	0	0	0	0
SV0552	Bacteria	Firmicutes	Clostridia	Clostridiales	Ruminococcaceae	Butyricicoccus	NA	0	0	0	0	0	0	0	0	0	0	0	76	0	0	0	0	0
SV0553	Bacteria	Firmicutes	Clostridia	Clostridiales	Clostridiaceae_1	Clostridium_sensu_stricto_1	NA	0	0	0	0	0	0	0	0	0	0	0	0	0	0	0	0	76
SV0401	Bacteria	Proteobacteria	Gammaproteobacteria	Enterobacteriales	Enterobacteriaceae	Klebsiella	NA	0	0	0	19	0	0	0	0	0	1	0	0	58	75	0	1	0
SV0493	Bacteria	Firmicutes	Bacilli	Lactobacillales	Streptococcaceae	Streptococcus	anginosus	3	0	1	0	0	0	14	0	2	0	1	0	0	75	0	0	1
SV0504	Bacteria	Actinobacteria	Actinobacteria	Corynebacteriales	Corynebacteriaceae	Corynebacterium_1	NA	0	0	0	0	0	0	9	0	0	0	0	0	0	75	0	11	0
SV0528	Bacteria	Firmicutes	Clostridia	Clostridiales	Ruminococcaceae	Flavonifractor	NA	0	0	0	0	0	1	75	0	0	0	0	0	0	0	9	0	0
SV0550	Bacteria	Firmicutes	Negativicutes	Selenomonadales	Veillonellaceae	Veillonella	NA	0	0	75	0	0	0	0	0	0	1	0	0	0	0	0	0	0
SV0557	Bacteria	Firmicutes	Erysipelotrichia	Erysipelotrichales	Erysipelotrichaceae	Erysipelatoclostridium	NA	0	0	0	0	0	0	0	0	0	0	0	0	0	0	75	0	0
SV0373	Bacteria	Proteobacteria	Gammaproteobacteria	Enterobacteriales	Enterobacteriaceae	Escherichia/Shigella	coli	0	0	13	11	0	3	2	9	0	13	29	2	19	0	5	74	4
SV0500	Bacteria	Firmicutes	Bacilli	Bacillales	Bacillaceae	Bacillus	pseudofirmus	0	1	0	0	0	0	9	0	0	0	0	0	0	74	0	11	0
SV0556	Bacteria	Actinobacteria	Actinobacteria	Corynebacteriales	Corynebacteriaceae	Corynebacterium_1	NA	0	0	0	0	0	0	74	0	0	0	0	0	0	0	0	1	0
SV0563	Bacteria	Firmicutes	Clostridia	Clostridiales	Ruminococcaceae	Ruminococcaceae_UCG-002	NA	0	0	0	0	0	0	74	0	0	0	0	0	0	0	0	0	0
SV0564	Bacteria	Bacteroidetes	Bacteroidia	Bacteroidales	Prevotellaceae	Prevotella_9	NA	0	0	0	0	0	0	0	0	0	0	0	0	0	74	0	0	0
SV0503	Bacteria	Firmicutes	Erysipelotrichia	Erysipelotrichales	Erysipelotrichaceae	Erysipelotrichaceae_ge	NA	0	0	0	0	0	0	18	0	0	1	2	0	73	0	0	0	1
SV0565	Bacteria	Firmicutes	Clostridia	Clostridiales	Ruminococcaceae	Oscillibacter	NA	0	0	0	0	0	0	73	0	0	0	0	0	0	0	0	0	0
SV0393	Bacteria	Firmicutes	Clostridia	Clostridiales	Ruminococcaceae	Faecalibacterium	NA	0	0	0	0	19	13	3	0	0	72	24	31	0	3	2	0	0
SV0483	Bacteria	Proteobacteria	Gammaproteobacteria	Betaproteobacteriales	Burkholderiaceae	Sutterella	wadsworthensis	8	0	0	0	1	0	16	0	0	0	72	0	1	0	0	7	0
SV0499	Bacteria	Bacteroidetes	Bacteroidia	Bacteroidales	Bacteroidaceae	Bacteroides	NA	13	0	10	0	0	0	0	0	0	72	0	0	0	0	0	0	0
SV0535	Bacteria	Firmicutes	Clostridia	Clostridiales	Ruminococcaceae	Faecalibacterium	NA	0	0	0	0	4	0	0	0	0	0	1	0	0	0	72	0	5
SV0559	Bacteria	Firmicutes	Clostridia	Clostridiales	Ruminococcaceae	Ruminiclostridium_5	NA	0	1	0	0	72	0	0	0	0	0	0	1	0	0	0	0	0
SV0561	Bacteria	Firmicutes	Clostridia	Clostridiales	Lachnospiraceae	Lachnospiraceae_UCG-010	NA	0	0	0	0	2	0	0	0	0	0	0	0	0	0	72	0	0
SV0566	Bacteria	Firmicutes	Clostridia	Clostridiales	Ruminococcaceae	Ruminococcaceae_UCG-005	NA	0	0	0	0	0	0	0	0	0	0	0	1	0	72	0	0	0
SV0562	Bacteria	Bacteroidetes	Bacteroidia	Bacteroidales	Bacteroidaceae	Bacteroides	NA	0	0	0	0	2	0	71	0	0	0	1	0	0	0	0	0	0
SV0400	Bacteria	Firmicutes	Bacilli	Lactobacillales	Streptococcaceae	Streptococcus	NA	2	6	1	57	0	0	0	0	18	0	0	0	0	70	0	1	0
SV0555	Bacteria	Bacteroidetes	Bacteroidia	Bacteroidales	Bacteroidaceae	Bacteroides	uniformis	0	0	0	0	0	2	70	0	0	0	0	0	1	0	0	2	0
SV0444	Bacteria	Bacteroidetes	Bacteroidia	Bacteroidales	Bacteroidaceae	Bacteroides	massiliensis	0	0	0	0	39	1	69	0	0	0	0	0	1	0	0	16	0
SV0481	Bacteria	Firmicutes	Bacilli	Lactobacillales	Streptococcaceae	Lactococcus	lactis	0	13	7	9	1	7	0	0	0	0	0	0	1	0	0	69	0
SV0497	Bacteria	Firmicutes	Clostridia	Clostridiales	Ruminococcaceae	Faecalibacterium	NA	0	0	0	0	1	1	0	0	0	1	1	69	0	23	0	0	0
SV0516	Bacteria	Actinobacteria	Actinobacteria	Bifidobacteriales	Bifidobacteriaceae	Bifidobacterium	bifidum	0	0	4	0	0	0	0	0	0	3	0	0	0	11	1	0	69
SV0570	Bacteria	Fusobacteria	Fusobacteriia	Fusobacteriales	Fusobacteriaceae	Fusobacterium	nucleatum	0	0	0	0	0	1	69	0	0	0	0	0	0	0	0	1	0
SV0577	Bacteria	Proteobacteria	Gammaproteobacteria	Betaproteobacteriales	Burkholderiaceae	Parasutterella	NA	0	0	0	0	0	0	0	0	0	0	0	0	0	0	0	0	69
SV0387	Bacteria	Actinobacteria	Actinobacteria	Actinomycetales	Actinomycetaceae	Actinomyces	odontolyticus	68	0	56	0	0	0	0	0	41	0	4	0	1	0	0	0	0
SV0419	Bacteria	Firmicutes	Erysipelotrichia	Erysipelotrichales	Erysipelotrichaceae	Turicibacter	sanguinis	10	6	0	0	2	1	68	0	2	0	12	0	2	35	0	2	0
SV0467	Bacteria	Fusobacteria	Fusobacteriia	Fusobacteriales	Fusobacteriaceae	Fusobacterium	nucleatum	44	0	0	0	0	0	68	0	0	0	0	0	0	0	0	0	0
SV0496	Bacteria	Bacteroidetes	Bacteroidia	Bacteroidales	Prevotellaceae	Prevotella_2	NA	0	5	0	1	1	0	68	0	1	0	0	2	0	0	0	18	0
SV0526	Bacteria	Fusobacteria	Fusobacteriia	Fusobacteriales	Fusobacteriaceae	Fusobacterium	NA	12	0	0	0	0	0	68	2	1	0	1	0	0	0	0	1	0
SV0548	Bacteria	Firmicutes	Bacilli	Bacillales	Staphylococcaceae	Staphylococcus	NA	0	0	0	0	0	0	0	0	0	0	0	0	0	68	0	11	0
SV0579	Bacteria	Firmicutes	Bacilli	Lactobacillales	Lactobacillaceae	Lactobacillus	NA	0	0	0	0	0	0	0	0	0	0	0	0	0	68	0	0	0
SV0527	Bacteria	Actinobacteria	Actinobacteria	Actinomycetales	Actinomycetaceae	Actinomyces	NA	2	7	8	0	0	0	0	0	67	0	0	0	0	0	0	1	0
SV0569	Bacteria	Firmicutes	Erysipelotrichia	Erysipelotrichales	Erysipelotrichaceae	Faecalitalea	NA	0	0	0	0	0	67	0	0	0	0	0	0	0	0	4	0	0
SV0508	Bacteria	Actinobacteria	Actinobacteria	Micrococcales	Micrococcaceae	Rothia	dentocariosa	66	4	22	0	0	0	0	0	0	0	0	0	0	0	0	0	0
SV0583	Bacteria	Proteobacteria	Alphaproteobacteria	Sphingomonadales	Sphingomonadaceae	Sphingobium	NA	0	0	0	0	0	0	66	0	1	0	0	0	0	0	0	0	0
SV0584	Bacteria	Firmicutes	Bacilli	Bacillales	Staphylococcaceae	Staphylococcus	NA	0	0	0	0	0	0	66	0	0	0	0	0	0	0	0	1	0
SV0586	Bacteria	Proteobacteria	Gammaproteobacteria	Enterobacteriales	Enterobacteriaceae	Enterobacteriaceae_ge	NA	0	0	0	0	0	0	0	0	0	0	0	0	0	0	0	0	66
SV0406	Bacteria	Proteobacteria	Gammaproteobacteria	Enterobacteriales	Enterobacteriaceae	Klebsiella	NA	0	0	0	5	0	0	4	52	0	0	0	1	3	65	0	18	1
SV0429	Bacteria	Proteobacteria	Gammaproteobacteria	Enterobacteriales	Enterobacteriaceae	Klebsiella	NA	0	0	0	9	0	0	2	44	0	0	0	1	0	65	0	9	5
SV0589	Bacteria	Actinobacteria	Actinobacteria	Micrococcales	Micrococcaceae	Rothia	NA	0	65	0	0	0	0	0	0	0	0	0	0	0	0	0	0	0
SV0592	Bacteria	Spirochaetes	Spirochaetia	Spirochaetales	Spirochaetaceae	Treponema_2	socranskii	0	0	0	0	0	0	65	0	0	0	0	0	0	0	0	0	0
SV0594	Bacteria	Firmicutes	Clostridia	Clostridiales	Ruminococcaceae	Ruminococcaceae_UCG-013	NA	0	0	0	0	0	0	0	0	0	0	65	0	0	0	0	0	0
SV0340	Bacteria	Firmicutes	Erysipelotrichia	Erysipelotrichales	Erysipelotrichaceae	Erysipelatoclostridium	NA	0	0	0	0	0	56	0	0	0	0	0	0	59	64	11	8	17
SV0443	Bacteria	Firmicutes	Bacilli	Lactobacillales	Streptococcaceae	Streptococcus	thermophilus	0	2	64	16	0	1	14	0	0	0	0	0	4	0	0	23	2
SV0576	Bacteria	Bacteroidetes	Bacteroidia	Bacteroidales	Bacteroidaceae	Bacteroides	NA	0	0	0	0	0	0	0	0	0	0	0	0	0	64	0	5	0
SV0597	Bacteria	Firmicutes	Clostridia	Clostridiales	Ruminococcaceae	Ruminococcaceae_ge	NA	0	0	0	0	0	0	0	0	0	0	0	0	0	64	0	0	0
SV0461	Bacteria	Proteobacteria	Gammaproteobacteria	Enterobacteriales	Enterobacteriaceae	Klebsiella	NA	0	0	0	9	0	0	0	0	0	0	0	0	42	63	0	1	0
SV0601	Bacteria	Proteobacteria	Gammaproteobacteria	Betaproteobacteriales	Neisseriaceae	Neisseriaceae_ge	NA	0	0	0	0	0	0	63	0	0	0	0	0	0	0	0	0	0
SV0603	Bacteria	Firmicutes	Clostridia	Clostridiales	Lachnospiraceae	Sellimonas	NA	0	0	0	0	0	0	0	0	0	0	0	0	0	0	63	0	0
SV0509	Bacteria	Actinobacteria	Actinobacteria	Micrococcales	Micrococcaceae	Rothia	NA	62	14	11	0	2	0	0	0	2	0	0	0	0	0	0	0	1
SV0600	Bacteria	Bacteroidetes	Bacteroidia	Bacteroidales	Rikenellaceae	Alistipes	NA	0	0	0	0	0	1	62	0	0	0	0	0	0	0	0	0	0
SV0604	Bacteria	Firmicutes	Clostridia	Clostridiales	Christensenellaceae	Christensenellaceae_R-7_group	NA	0	0	0	0	0	0	62	0	0	0	0	0	0	0	0	0	0
SV0567	Bacteria	Actinobacteria	Coriobacteriia	Coriobacteriales	Atopobiaceae	Atopobium	parvulum	5	1	2	0	0	0	0	0	0	0	0	0	0	61	0	2	0
SV0571	Bacteria	Firmicutes	Clostridia	Clostridiales	Lachnospiraceae	Lachnospiraceae_ge	NA	0	0	0	0	0	0	0	0	0	0	0	0	0	61	0	10	0
SV0608	Bacteria	Firmicutes	Clostridia	Clostridiales	Ruminococcaceae	Ruminococcaceae_ge	NA	0	0	0	0	0	0	61	0	0	0	0	0	0	0	0	0	0
SV0434	Bacteria	Firmicutes	Bacilli	Lactobacillales	Streptococcaceae	Streptococcus	NA	10	60	17	29	1	2	3	0	0	0	0	0	0	1	0	1	6
SV0437	Bacteria	Firmicutes	Bacilli	Bacillales	Staphylococcaceae	Staphylococcus	NA	0	0	0	0	0	1	60	0	0	0	0	0	0	48	0	18	2
SV0491	Bacteria	Firmicutes	Clostridia	Clostridiales	Lachnospiraceae	Sellimonas	intestinalis	0	0	0	0	0	13	0	0	0	19	0	0	6	0	60	0	0
SV0494	Bacteria	Firmicutes	Clostridia	Clostridiales	Clostridia_Family_XI	Peptoniphilus	grossensis	60	0	0	0	0	0	18	0	0	0	0	0	0	0	0	18	0
SV0610	Bacteria	Firmicutes	Clostridia	Clostridiales	Ruminococcaceae	Ruminococcaceae_UCG-004	NA	0	0	0	0	60	0	0	0	0	0	0	0	0	0	0	0	0
SV0342	Bacteria	Actinobacteria	Actinobacteria	Corynebacteriales	Corynebacteriaceae	Corynebacterium_1	simulans	26	12	1	0	1	7	59	1	7	0	1	0	1	51	0	44	0
SV0469	Bacteria	Bacteroidetes	Bacteroidia	Bacteroidales	Bacteroidaceae	Bacteroides	NA	1	0	0	0	0	0	0	0	0	0	52	59	0	0	0	0	0
SV0530	Bacteria	Firmicutes	Clostridia	Clostridiales	Peptostreptococcaceae	Peptostreptococcus	anaerobius	5	6	0	0	0	0	59	0	0	0	0	0	0	0	0	7	7
SV0616	Bacteria	Firmicutes	Clostridia	Clostridiales	Ruminococcaceae	Ruminococcus_2	NA	0	0	0	0	0	0	59	0	0	0	0	0	0	0	0	0	0
SV0617	Bacteria	Bacteroidetes	Bacteroidia	Bacteroidales	Prevotellaceae	Prevotella_9	NA	0	0	0	0	0	0	59	0	0	0	0	0	0	0	0	0	0
SV0531	Bacteria	Firmicutes	Bacilli	Lactobacillales	Lactobacillaceae	Lactobacillus	reuteri	1	0	11	1	0	0	58	0	6	1	1	0	0	0	0	3	2
SV0575	Bacteria	Actinobacteria	Actinobacteria	Actinomycetales	Actinomycetaceae	Actinomyces	NA	0	0	3	0	0	0	0	0	0	0	7	0	0	0	1	58	0
SV0578	Bacteria	Firmicutes	Erysipelotrichia	Erysipelotrichales	Erysipelotrichaceae	Erysipelatoclostridium	NA	0	0	10	0	0	0	58	0	0	0	0	0	0	0	0	0	0
SV0619	Bacteria	Proteobacteria	Gammaproteobacteria	Betaproteobacteriales	Burkholderiaceae	Lautropia	NA	58	0	0	0	0	0	0	0	0	0	0	0	0	0	0	0	0
SV0623	Bacteria	Actinobacteria	Actinobacteria	Actinomycetales	Actinomycetaceae	Actinomyces	NA	0	0	0	0	0	0	58	0	0	0	0	0	0	0	0	0	0
SV0624	Bacteria	Firmicutes	Clostridia	Clostridiales	Lachnospiraceae	Lachnospiraceae_ge	NA	0	0	0	0	0	0	58	0	0	0	0	0	0	0	0	0	0
SV0625	Bacteria	Proteobacteria	Gammaproteobacteria	Enterobacteriales	Enterobacteriaceae	Escherichia/Shigella	NA	0	0	0	0	0	0	0	0	0	0	0	0	58	0	0	0	0
SV0523	Bacteria	Firmicutes	Negativicutes	Selenomonadales	Acidaminococcaceae	Phascolarctobacterium	NA	0	0	0	0	4	0	2	0	0	10	0	57	0	0	13	0	0
SV0618	Bacteria	Firmicutes	Bacilli	Bacillales	Staphylococcaceae	Staphylococcus	NA	0	0	0	0	0	0	1	0	0	0	0	0	0	57	0	1	0
SV0632	Bacteria	Bacteroidetes	Bacteroidia	Bacteroidales	Tannerellaceae	Parabacteroides	NA	0	0	0	56	0	0	0	0	0	0	0	0	0	0	0	0	0
SV0635	Bacteria	Firmicutes	Erysipelotrichia	Erysipelotrichales	Erysipelotrichaceae	Erysipelotrichaceae_ge	NA	0	0	0	0	0	0	56	0	0	0	0	0	0	0	0	0	0
SV0518	Bacteria	Bacteroidetes	Bacteroidia	Bacteroidales	Muribaculaceae	Muribaculaceae_ge	NA	0	0	0	0	0	0	55	0	0	0	0	0	0	33	0	0	0
SV0554	Bacteria	Actinobacteria	Actinobacteria	Corynebacteriales	Corynebacteriaceae	Corynebacterium_1	NA	1	2	0	0	0	0	55	0	0	0	0	1	0	1	0	15	0
SV0605	Bacteria	Actinobacteria	Actinobacteria	Bifidobacteriales	Bifidobacteriaceae	Bifidobacterium	breve	55	3	2	0	0	0	0	0	1	0	0	0	0	0	0	0	0
SV0642	Bacteria	Firmicutes	Clostridia	Clostridiales	Ruminococcaceae	Ruminococcaceae_NK4A214_group	NA	0	0	0	0	0	0	55	0	0	0	0	0	0	0	0	0	0
SV0643	Bacteria	Firmicutes	Bacilli	Bacillales	Staphylococcaceae	Staphylococcus	NA	0	0	0	0	0	0	55	0	0	0	0	0	0	0	0	0	0
SV0396	Bacteria	Firmicutes	Erysipelotrichia	Erysipelotrichales	Erysipelotrichaceae	Dielma	fastidiosa	1	0	0	0	0	0	0	0	0	36	37	0	0	0	34	1	54
SV0613	Bacteria	Proteobacteria	Gammaproteobacteria	Xanthomonadales	Xanthomonadaceae	Stenotrophomonas	NA	2	0	0	0	0	0	54	0	0	0	0	0	1	0	0	2	0
SV0631	Bacteria	Actinobacteria	Coriobacteriia	Coriobacteriales	Atopobiaceae	Atopobium	NA	54	0	0	0	0	0	0	0	1	0	1	0	0	0	0	0	0
SV0651	Bacteria	Firmicutes	Clostridia	Clostridiales	Lachnospiraceae	Coprococcus_3	NA	0	0	0	0	0	0	0	0	0	0	54	0	0	0	0	0	0
SV0468	Bacteria	Firmicutes	Clostridia	Clostridiales	Clostridia_Family_XI	Peptoniphilus	NA	7	0	2	0	0	0	53	0	2	0	0	0	0	37	0	11	0
SV0620	Bacteria	Actinobacteria	Actinobacteria	Micrococcales	Micrococcaceae	Rothia	NA	0	53	0	3	0	0	0	0	0	0	0	0	0	2	0	0	0
SV0628	Bacteria	Bacteroidetes	Bacteroidia	Bacteroidales	Prevotellaceae	Alloprevotella	NA	0	0	0	0	3	0	53	0	0	0	0	0	0	0	0	1	0
SV0648	Bacteria	Firmicutes	Clostridia	Clostridiales	Lachnospiraceae	Lachnospiraceae_ge	NA	0	0	0	0	53	0	1	0	0	0	0	0	0	0	0	0	0
SV0602	Bacteria	Bacteroidetes	Bacteroidia	Bacteroidales	Tannerellaceae	Parabacteroides	NA	0	0	0	0	0	0	52	0	0	0	11	0	0	0	0	0	0
SV0626	Bacteria	Firmicutes	Clostridia	Clostridiales	Lachnospiraceae	Lachnoclostridium	NA	0	0	0	0	0	0	0	0	0	0	0	0	0	52	0	6	0
SV0630	Bacteria	Firmicutes	Bacilli	Lactobacillales	Enterococcaceae	Enterococcus	NA	0	0	0	0	0	0	3	1	0	0	0	0	0	52	0	1	0
SV0641	Bacteria	Firmicutes	Clostridia	Clostridiales	Peptostreptococcaceae	Terrisporobacter	NA	0	0	0	0	0	1	0	0	0	2	0	0	52	0	0	0	0
SV0655	Bacteria	Bacteroidetes	Bacteroidia	Bacteroidales	Dysgonomonadaceae	Dysgonomonas	oryzarvi	0	0	0	0	1	0	52	0	0	0	0	0	0	0	0	0	0
SV0656	Bacteria	Firmicutes	Negativicutes	Selenomonadales	Veillonellaceae	Dialister	NA	0	0	0	0	0	1	0	0	0	0	0	0	0	0	52	0	0
SV0659	Bacteria	Actinobacteria	Actinobacteria	Actinomycetales	Actinomycetaceae	Actinomyces	NA	52	0	0	0	0	0	0	0	0	0	0	0	0	0	0	0	0
SV0663	Bacteria	Firmicutes	Clostridia	Clostridiales	Ruminococcaceae	Ruminococcaceae_ge	NA	0	0	0	0	52	0	0	0	0	0	0	0	0	0	0	0	0
SV0664	Bacteria	Firmicutes	Clostridia	Clostridiales	Lachnospiraceae	Lachnoclostridium	NA	0	0	0	0	52	0	0	0	0	0	0	0	0	0	0	0	0
SV0669	Bacteria	Proteobacteria	Gammaproteobacteria	Enterobacteriales	Enterobacteriaceae	Enterobacteriaceae_ge	NA	0	0	0	0	0	0	0	0	0	0	0	0	0	52	0	0	0
SV0453	Bacteria	Proteobacteria	Gammaproteobacteria	Pseudomonadales	Moraxellaceae	Acinetobacter	baumannii	17	1	0	0	1	0	44	0	1	0	0	1	0	51	0	1	0
SV0614	Bacteria	Bacteroidetes	Bacteroidia	Bacteroidales	Prevotellaceae	Prevotella_9	copri	0	0	0	0	1	0	51	0	0	0	7	0	0	0	0	0	0
SV0650	Bacteria	Firmicutes	Clostridia	Clostridiales	Lachnospiraceae	Marvinbryantia	NA	0	0	0	0	3	0	0	0	0	0	51	0	0	0	0	0	0
SV0345	Bacteria	Firmicutes	Negativicutes	Selenomonadales	Veillonellaceae	Veillonella	parvula	50	0	7	0	0	0	48	1	0	0	18	44	0	30	0	0	11
SV0633	Bacteria	Bacteroidetes	Bacteroidia	Bacteroidales	Prevotellaceae	Prevotellaceae_NK3B31_group	NA	0	0	0	1	0	3	50	0	0	0	0	0	0	0	0	0	2
SV0639	Bacteria	Proteobacteria	Gammaproteobacteria	Betaproteobacteriales	Burkholderiaceae	Oxalobacter	formigenes	0	0	0	0	5	0	50	0	0	0	0	0	0	0	0	0	0
SV0671	Bacteria	Bacteroidetes	Bacteroidia	Bacteroidales	Prevotellaceae	Prevotella	NA	0	0	0	0	0	0	50	0	0	0	0	0	1	0	0	0	0
SV0675	Bacteria	Firmicutes	Clostridia	Clostridiales	Lachnospiraceae	Lachnospiraceae_NK4A136_group	NA	0	0	0	0	0	0	50	0	0	0	0	0	0	0	0	0	0
SV0534	Bacteria	Actinobacteria	Actinobacteria	Micrococcales	Micrococcaceae	Rothia	mucilaginosa	11	3	49	0	5	2	0	0	0	1	2	0	0	0	0	3	6
SV0560	Bacteria	Bacteroidetes	Bacteroidia	Bacteroidales	Tannerellaceae	Parabacteroides	NA	0	0	0	0	8	0	0	0	0	17	0	49	0	0	0	0	0
SV0667	Bacteria	Bacteroidetes	Bacteroidia	Bacteroidales	Bacteroidaceae	Bacteroides	NA	0	0	0	0	0	2	49	0	0	0	0	0	0	0	0	1	0
SV0405	Bacteria	Proteobacteria	Gammaproteobacteria	Enterobacteriales	Enterobacteriaceae	Klebsiella	NA	0	0	0	9	0	0	0	48	0	0	0	4	43	44	0	0	1
SV0513	Bacteria	Firmicutes	Clostridia	Clostridiales	Lachnospiraceae	Lachnospiraceae_NK4A136_group	NA	0	0	0	0	35	0	0	0	0	5	0	0	0	0	48	1	1
SV0546	Bacteria	Firmicutes	Bacilli	Lactobacillales	Streptococcaceae	Streptococcus	danieliae	0	5	0	0	1	0	0	0	2	0	0	1	1	48	0	21	0
SV0665	Bacteria	Firmicutes	Clostridia	Clostridiales	Ruminococcaceae	Ruminiclostridium_5	NA	0	0	0	0	2	0	48	0	0	0	0	0	0	0	0	0	2
SV0679	Bacteria	Actinobacteria	Actinobacteria	Actinomycetales	Actinomycetaceae	Actinomyces	NA	0	0	0	0	0	0	0	0	0	0	0	0	0	0	0	48	1
SV0683	Bacteria	Firmicutes	Clostridia	Clostridiales	Ruminococcaceae	Ruminiclostridium_6	NA	0	0	0	0	0	0	0	0	0	0	0	0	0	48	0	0	0
SV0593	Bacteria	Firmicutes	Bacilli	Bacillales	Staphylococcaceae	Staphylococcus	NA	0	0	0	0	0	0	47	1	0	0	0	0	2	13	0	2	0
SV0596	Bacteria	Firmicutes	Clostridia	Clostridiales	Lachnospiraceae	Tyzzerella_4	NA	0	0	0	0	0	5	0	0	1	3	0	0	0	0	47	0	8
SV0653	Bacteria	Firmicutes	Clostridia	Clostridiales	Lachnospiraceae	Lachnospiraceae_UCG-010	NA	0	0	0	0	6	0	0	0	0	0	0	0	0	0	47	0	0
SV0549	Bacteria	Proteobacteria	Gammaproteobacteria	Enterobacteriales	Enterobacteriaceae	Enterobacteriaceae_ge	NA	9	4	0	0	0	0	15	0	0	0	0	46	0	4	0	0	0
SV0627	Bacteria	Firmicutes	Bacilli	Lactobacillales	Lactobacillaceae	Lactobacillus	gasseri	0	0	3	0	0	0	0	0	1	7	0	0	0	46	0	0	0
SV0692	Bacteria	Firmicutes	Clostridia	Clostridiales	Clostridia_Family_XI	Parvimonas	NA	0	0	0	0	0	0	46	0	0	0	0	0	0	0	0	0	0
SV0537	Bacteria	Bacteroidetes	Bacteroidia	Bacteroidales	Bacteroidaceae	Bacteroides	cellulosilyticus	6	0	0	0	1	0	0	0	0	0	0	0	1	28	45	0	0
SV0654	Bacteria	Bacteroidetes	Bacteroidia	Bacteroidales	Bacteroidaceae	Bacteroides	NA	0	0	0	0	6	0	1	0	0	45	0	0	0	0	1	0	0
SV0441	Bacteria	Patescibacteria	Saccharimonadia	Saccharimonadales	Saccharimonadaceae	Saccharimonadaceae_ge	NA	0	4	31	4	0	18	0	0	0	0	44	0	0	0	7	13	6
SV0595	Bacteria	Firmicutes	Clostridia	Clostridiales	Lachnospiraceae	Blautia	NA	0	0	0	0	0	44	0	0	0	0	0	0	5	0	0	0	15
SV0677	Bacteria	Firmicutes	Bacilli	Lactobacillales	Leuconostocaceae	Weissella	NA	0	0	1	0	44	4	0	0	0	0	0	0	0	0	0	0	0
SV0688	Bacteria	Bacteroidetes	Bacteroidia	Bacteroidales	Bacteroidaceae	Bacteroides	NA	0	0	0	0	0	0	44	0	0	0	0	0	0	1	0	2	0
SV0694	Bacteria	Firmicutes	Clostridia	Clostridiales	Lachnospiraceae	Lachnospiraceae_ge	NA	0	0	0	0	0	0	0	0	0	44	0	0	0	0	0	0	1
SV0698	Bacteria	Firmicutes	Clostridia	Clostridiales	Peptostreptococcaceae	Terrisporobacter	NA	0	0	0	0	0	0	0	0	0	0	0	0	44	0	0	0	0
SV0699	Bacteria	Firmicutes	Clostridia	Clostridiales	Lachnospiraceae	Lachnoclostridium	NA	0	0	0	0	0	0	0	0	0	0	0	0	0	0	44	0	0
SV0607	Bacteria	Firmicutes	Clostridia	Clostridiales	Lachnospiraceae	Anaerostipes	NA	0	0	43	0	8	0	0	0	0	0	6	0	0	0	1	0	3
SV0689	Bacteria	Firmicutes	Negativicutes	Selenomonadales	Veillonellaceae	Megasphaera	NA	43	3	0	0	0	0	0	0	0	0	0	0	0	0	0	0	0
SV0697	Bacteria	Firmicutes	Clostridia	Clostridiales	Lachnospiraceae	Lachnospiraceae_NK4A136_group	NA	0	0	0	0	0	0	43	0	0	1	0	0	0	0	0	0	0
SV0700	Bacteria	Proteobacteria	Gammaproteobacteria	Betaproteobacteriales	Neisseriaceae	Kingella	oralis	43	0	0	0	0	0	0	0	0	0	0	0	0	0	0	0	0
SV0705	Bacteria	Actinobacteria	Coriobacteriia	Coriobacteriales	Eggerthellaceae	Eggerthellaceae_ge	NA	0	0	0	0	0	0	0	0	0	0	43	0	0	0	0	0	0
SV0682	Bacteria	Bacteroidetes	Bacteroidia	Bacteroidales	Bacteroidaceae	Bacteroides	NA	0	0	0	0	0	0	0	0	0	0	0	42	0	0	6	0	0
SV0684	Bacteria	Firmicutes	Negativicutes	Selenomonadales	Veillonellaceae	Allisonella	NA	0	0	0	0	42	5	0	0	0	0	0	0	0	0	0	0	0
SV0696	Bacteria	Bacteroidetes	Bacteroidia	Bacteroidales	Prevotellaceae	Prevotellaceae_UCG-001	NA	0	0	1	0	0	0	42	1	0	0	0	0	0	0	0	0	0
SV0707	Bacteria	Bacteroidetes	Bacteroidia	Bacteroidales	Marinifilaceae	Butyricimonas	NA	0	0	0	0	0	0	42	0	0	0	0	0	0	0	0	0	0
SV0708	Bacteria	Firmicutes	Clostridia	Clostridiales	Lachnospiraceae	Lachnospiraceae_ge	NA	0	0	0	0	0	0	42	0	0	0	0	0	0	0	0	0	0
SV0709	Bacteria	Actinobacteria	Actinobacteria	Corynebacteriales	Corynebacteriaceae	Corynebacterium_1	NA	0	0	0	0	0	0	42	0	0	0	0	0	0	0	0	0	0
SV0459	Bacteria	Bacteroidetes	Bacteroidia	Bacteroidales	Bacteroidaceae	Bacteroides	vulgatus	1	0	0	0	21	1	8	41	0	1	8	24	0	0	6	1	3
SV0681	Bacteria	Firmicutes	Clostridia	Clostridiales	Lachnospiraceae	Lachnoclostridium	NA	0	0	0	0	0	0	0	0	0	0	6	0	0	1	41	0	0
SV0702	Bacteria	Firmicutes	Clostridia	Clostridiales	Lachnospiraceae	Lachnospiraceae_ge	NA	0	0	0	0	41	1	0	0	0	0	0	0	0	1	0	0	0
SV0713	Bacteria	Firmicutes	Clostridia	Clostridiales	Ruminococcaceae	Flavonifractor	NA	0	0	0	0	41	0	0	0	0	0	0	0	0	0	0	0	0
SV0424	Bacteria	Firmicutes	Clostridia	Clostridiales	Ruminococcaceae	Faecalibacterium	NA	0	0	0	0	19	17	3	0	0	40	20	30	0	2	7	1	0
SV0598	Bacteria	Bacteroidetes	Bacteroidia	Bacteroidales	Bacteroidaceae	Bacteroides	coprocola	9	0	0	0	1	2	7	0	0	0	1	2	0	40	0	1	0
SV0609	Bacteria	Proteobacteria	Gammaproteobacteria	Enterobacteriales	Enterobacteriaceae	Klebsiella	NA	0	0	0	8	0	0	0	0	0	0	0	0	12	40	0	0	0
SV0666	Bacteria	Proteobacteria	Gammaproteobacteria	Enterobacteriales	Enterobacteriaceae	Enterobacteriaceae_ge	NA	0	0	0	0	0	40	0	0	0	12	0	0	0	0	0	0	0
SV0706	Bacteria	Actinobacteria	Actinobacteria	Corynebacteriales	Corynebacteriaceae	Corynebacterium	NA	1	0	1	0	0	0	40	0	0	0	0	0	0	0	0	0	0
SV0714	Bacteria	Firmicutes	Clostridia	Clostridiales	Ruminococcaceae	Ruminococcaceae_ge	NA	0	0	0	0	40	0	0	0	0	0	0	0	0	0	0	1	0
SV0719	Bacteria	Bacteroidetes	Bacteroidia	Bacteroidales	Tannerellaceae	Parabacteroides	NA	0	0	0	0	0	40	0	0	0	0	0	0	0	0	0	0	0
SV0722	Bacteria	Firmicutes	Bacilli	Bacillales	Staphylococcaceae	Staphylococcus	NA	0	0	0	0	0	0	40	0	0	0	0	0	0	0	0	0	0
SV0724	Bacteria	Proteobacteria	Gammaproteobacteria	Enterobacteriales	Enterobacteriaceae	Escherichia/Shigella	NA	0	0	0	0	0	0	0	0	0	0	0	0	40	0	0	0	0
SV0725	Bacteria	Bacteroidetes	Bacteroidia	Bacteroidales	Bacteroidaceae	Bacteroides	NA	0	0	0	0	0	0	0	0	0	0	0	0	0	40	0	0	0
SV0582	Bacteria	Proteobacteria	Gammaproteobacteria	Enterobacteriales	Enterobacteriaceae	Klebsiella	pneumoniae	0	0	0	9	0	0	0	1	0	5	0	0	13	39	0	0	0
SV0588	Bacteria	Fusobacteria	Fusobacteriia	Fusobacteriales	Fusobacteriaceae	Fusobacterium	nucleatum	20	0	1	0	1	0	39	0	0	0	0	0	0	0	4	0	0
SV0611	Bacteria	Bacteroidetes	Bacteroidia	Bacteroidales	Prevotellaceae	Prevotella_7	melaninogenica	17	39	1	0	0	0	0	0	0	1	0	0	0	0	0	1	0
SV0674	Bacteria	Bacteroidetes	Bacteroidia	Bacteroidales	Prevotellaceae	Prevotella	bivia	4	0	0	0	1	0	39	1	2	0	0	0	1	0	0	1	1
SV0715	Bacteria	Firmicutes	Clostridia	Clostridiales	Lachnospiraceae	Lachnospiraceae_ge	NA	0	0	0	0	2	0	0	0	0	0	39	0	0	0	0	0	0
SV0723	Bacteria	Firmicutes	Clostridia	Clostridiales	Ruminococcaceae	Ruminiclostridium_6	NA	0	0	0	0	0	0	39	0	0	0	0	0	0	0	0	1	0
SV0730	Bacteria	Firmicutes	Clostridia	Clostridiales	Ruminococcaceae	Ruminiclostridium_9	NA	0	0	0	0	0	0	39	0	0	0	0	0	0	0	0	0	0
SV0732	Bacteria	Firmicutes	Clostridia	Clostridiales	Clostridia_Family_XIII	Family_XIII_AD3011_group	NA	0	0	0	0	0	0	0	0	0	0	39	0	0	0	0	0	0
SV0733	Bacteria	Bacteroidetes	Bacteroidia	Bacteroidales	Prevotellaceae	Alloprevotella	NA	0	0	0	0	0	0	0	0	0	0	0	0	0	39	0	0	0
SV0649	Bacteria	Firmicutes	Clostridia	Clostridiales	Ruminococcaceae	Faecalibacterium	NA	0	0	0	0	38	0	1	0	0	0	0	0	0	0	5	0	10
SV0693	Bacteria	Firmicutes	Bacilli	Lactobacillales	Streptococcaceae	Streptococcus	NA	0	3	1	38	0	0	0	0	0	0	0	0	0	0	0	2	1
SV0728	Bacteria	Bacteroidetes	Bacteroidia	Bacteroidales	Bacteroidaceae	Bacteroides	salyersiae	1	0	0	0	0	0	38	0	0	0	0	0	0	0	0	0	0
SV0738	Bacteria	Actinobacteria	Actinobacteria	Actinomycetales	Actinomycetaceae	Actinomyces	NA	0	0	0	0	0	0	38	0	0	0	0	0	0	0	0	0	0
SV0739	Bacteria	Firmicutes	Bacilli	Lactobacillales	Streptococcaceae	Streptococcus	NA	0	0	0	0	0	0	38	0	0	0	0	0	0	0	0	0	0
SV0740	Bacteria	Bacteroidetes	Bacteroidia	Bacteroidales	Marinifilaceae	Butyricimonas	NA	0	0	0	0	0	0	38	0	0	0	0	0	0	0	0	0	0
SV0440	Bacteria	Actinobacteria	Actinobacteria	Actinomycetales	Actinomycetaceae	Actinomyces	NA	30	0	0	4	0	0	33	0	0	0	0	0	0	23	0	37	0
SV0573	Bacteria	Firmicutes	Clostridia	Clostridiales	Lachnospiraceae	Lachnospiraceae_NK4A136_group	NA	0	0	0	0	0	0	0	0	0	0	37	0	0	0	0	0	33
SV0574	Bacteria	Bacteroidetes	Bacteroidia	Bacteroidales	Bacteroidaceae	Bacteroides	NA	0	0	8	0	13	0	4	1	0	0	5	37	0	0	1	0	0
SV0587	Bacteria	Actinobacteria	Coriobacteriia	Coriobacteriales	Coriobacteriaceae	Collinsella	NA	20	0	2	3	1	0	0	0	0	1	0	0	1	0	0	37	0
SV0701	Bacteria	Actinobacteria	Actinobacteria	Actinomycetales	Actinomycetaceae	Actinomyces	NA	5	37	0	0	0	0	0	0	0	0	0	0	0	0	0	1	0
SV0721	Bacteria	Bacteroidetes	Bacteroidia	Bacteroidales	Prevotellaceae	Prevotella_9	NA	0	0	0	0	0	1	37	1	0	0	0	0	0	0	0	0	1
SV0746	Bacteria	Fusobacteria	Fusobacteriia	Fusobacteriales	Fusobacteriaceae	Fusobacterium	NA	0	0	0	0	0	0	37	0	0	0	0	0	0	0	0	0	0
SV0749	Bacteria	Firmicutes	Clostridia	Clostridiales	Lachnospiraceae	Blautia	NA	0	0	0	0	0	0	0	0	0	0	0	0	0	0	0	0	37
SV0591	Bacteria	Firmicutes	Clostridia	Clostridiales	Lachnospiraceae	Lachnoclostridium	NA	0	0	0	0	0	25	3	0	0	0	36	0	1	0	0	0	0
SV0599	Bacteria	Bacteroidetes	Bacteroidia	Bacteroidales	Tannerellaceae	Parabacteroides	NA	0	0	0	0	6	0	3	0	0	18	0	36	0	0	0	0	0
SV0660	Bacteria	Firmicutes	Bacilli	Bacillales	Staphylococcaceae	Staphylococcus	sciuri	13	0	0	0	1	2	36	0	0	0	0	0	0	0	0	0	0
SV0678	Bacteria	Firmicutes	Clostridia	Clostridiales	Lachnospiraceae	Lachnospiraceae_ge	NA	0	0	0	0	1	0	0	0	0	12	0	0	0	0	36	0	0
SV0753	Bacteria	Bacteroidetes	Bacteroidia	Bacteroidales	Prevotellaceae	Alloprevotella	NA	0	0	0	0	36	0	0	0	0	0	0	0	0	0	0	0	0
SV0755	Bacteria	Firmicutes	Erysipelotrichia	Erysipelotrichales	Erysipelotrichaceae	Faecalitalea	NA	0	0	0	0	0	36	0	0	0	0	0	0	0	0	0	0	0
SV0756	Bacteria	Firmicutes	Clostridia	Clostridiales	Ruminococcaceae	Ruminococcaceae_ge	NA	0	0	0	0	0	0	36	0	0	0	0	0	0	0	0	0	0
SV0757	Bacteria	Firmicutes	Erysipelotrichia	Erysipelotrichales	Erysipelotrichaceae	Holdemania	NA	0	0	0	0	0	0	36	0	0	0	0	0	0	0	0	0	0
SV0612	Bacteria	Firmicutes	Bacilli	Lactobacillales	Streptococcaceae	Streptococcus	NA	7	5	35	0	2	1	0	0	1	0	5	0	2	0	0	0	1
SV0703	Bacteria	Firmicutes	Erysipelotrichia	Erysipelotrichales	Erysipelotrichaceae	Erysipelotrichaceae_ge	NA	0	0	0	0	0	2	1	0	0	0	0	0	0	0	5	0	35
SV0735	Bacteria	Bacteroidetes	Bacteroidia	Flavobacteriales	Flavobacteriaceae	Capnocytophaga	leadbetteri	3	0	0	0	0	0	35	0	0	0	0	0	0	0	0	0	0
SV0766	Bacteria	Bacteroidetes	Bacteroidia	Bacteroidales	Prevotellaceae	Prevotella_9	NA	0	0	0	0	0	0	0	0	0	0	0	0	0	35	0	0	0
SV0637	Bacteria	Bacteroidetes	Bacteroidia	Bacteroidales	Bacteroidaceae	Bacteroides	fragilis	0	0	2	0	1	2	10	0	0	34	5	1	0	0	0	0	0
SV0680	Bacteria	Actinobacteria	Actinobacteria	Corynebacteriales	Corynebacteriaceae	Corynebacterium	NA	8	1	1	0	0	0	34	0	0	0	0	0	2	0	0	0	2
SV0731	Bacteria	Firmicutes	Erysipelotrichia	Erysipelotrichales	Erysipelotrichaceae	Erysipelotrichaceae_ge	NA	0	0	0	0	0	0	34	0	0	1	4	0	0	0	0	0	0
SV0771	Bacteria	Actinobacteria	Coriobacteriia	Coriobacteriales	Eggerthellaceae	Eggerthella	NA	0	0	0	0	0	34	0	0	0	0	0	0	0	0	0	0	0
SV0772	Bacteria	Bacteroidetes	Bacteroidia	Bacteroidales	Prevotellaceae	Paraprevotella	xylaniphila	0	0	0	0	0	34	0	0	0	0	0	0	0	0	0	0	0
SV0773	Bacteria	Bacteroidetes	Bacteroidia	Bacteroidales	Bacteroidaceae	Bacteroides	NA	0	0	0	0	0	0	34	0	0	0	0	0	0	0	0	0	0
SV0775	Bacteria	Firmicutes	Clostridia	Clostridiales	Lachnospiraceae	Lachnospiraceae_ge	NA	0	0	0	0	0	0	0	0	0	0	34	0	0	0	0	0	0
SV0776	Bacteria	Firmicutes	Clostridia	Clostridiales	Clostridia_Family_XI	Peptoniphilus	asaccharolyticus	0	0	0	0	0	0	0	0	0	0	0	0	0	34	0	0	0
SV0670	Bacteria	Fusobacteria	Fusobacteriia	Fusobacteriales	Fusobacteriaceae	Fusobacterium	NA	0	0	33	0	0	0	0	0	0	17	0	1	0	0	0	0	0
SV0764	Bacteria	Bacteroidetes	Bacteroidia	Bacteroidales	Prevotellaceae	Alloprevotella	NA	0	0	0	1	33	0	1	0	0	0	0	0	0	0	0	0	0
SV0784	Bacteria	Firmicutes	Clostridia	Clostridiales	Clostridia_Family_XI	Peptoniphilus	NA	0	0	0	0	0	0	33	0	0	0	0	0	0	0	0	0	0
SV0787	Bacteria	Firmicutes	Clostridia	Clostridiales	Lachnospiraceae	Lachnospiraceae_FCS020_group	NA	0	0	0	0	0	0	0	0	0	0	33	0	0	0	0	0	0
SV0788	Bacteria	Firmicutes	Clostridia	Clostridiales	Clostridia_Family_XI	Finegoldia	NA	0	0	0	0	0	0	0	0	0	0	0	0	0	33	0	0	0
SV0581	Bacteria	Firmicutes	Bacilli	Bacillales	Staphylococcaceae	Staphylococcus	NA	0	0	1	0	2	0	32	0	1	0	0	0	0	13	0	18	0
SV0718	Bacteria	Bacteroidetes	Bacteroidia	Bacteroidales	Prevotellaceae	Prevotella	ihumii	6	0	1	0	0	1	32	0	0	0	0	0	0	0	0	0	0
SV0767	Bacteria	Proteobacteria	Gammaproteobacteria	Cardiobacteriales	Cardiobacteriaceae	Cardiobacterium	hominis	32	0	0	0	0	1	0	0	0	0	1	0	0	0	0	0	0
SV0780	Bacteria	Actinobacteria	Actinobacteria	Micrococcales	Microbacteriaceae	Microbacterium	flavum	1	0	0	0	0	0	0	0	0	0	0	0	0	0	0	32	0
SV0795	Bacteria	Firmicutes	Clostridia	Clostridiales	Clostridia_Family_XI	Peptoniphilus	NA	0	0	0	0	0	0	32	0	0	0	0	0	0	0	0	0	0
SV0797	Bacteria	Bacteroidetes	Bacteroidia	Bacteroidales	Muribaculaceae	Muribaculaceae_ge	NA	0	0	0	0	0	0	32	0	0	0	0	0	0	0	0	0	0
SV0514	Bacteria	Firmicutes	Negativicutes	Selenomonadales	Veillonellaceae	Veillonella	NA	27	10	31	0	0	0	0	0	21	0	0	0	0	0	0	0	0
SV0590	Bacteria	Firmicutes	Negativicutes	Selenomonadales	Veillonellaceae	Dialister	NA	0	0	2	0	0	0	27	0	0	0	0	0	0	31	0	5	0
SV0606	Bacteria	Firmicutes	Clostridia	Clostridiales	Ruminococcaceae	Faecalibacterium	prausnitzii	0	4	0	1	31	0	0	0	7	0	2	1	0	0	0	14	1
SV0640	Bacteria	Bacteroidetes	Bacteroidia	Bacteroidales	Bacteroidaceae	Bacteroides	NA	0	0	0	0	0	2	0	0	0	16	6	31	0	0	0	0	0
SV0647	Bacteria	Firmicutes	Clostridia	Clostridiales	Lachnospiraceae	Lachnospiraceae_ND3007_group	NA	0	0	1	0	14	0	0	0	0	0	31	0	0	0	8	0	0
SV0717	Bacteria	Proteobacteria	Gammaproteobacteria	Betaproteobacteriales	Neisseriaceae	Neisseria	NA	31	3	5	0	0	0	0	0	0	0	0	1	0	0	0	0	0
SV0744	Bacteria	Firmicutes	Clostridia	Clostridiales	Eubacteriaceae	Eubacterium	callanderi	0	0	0	0	5	31	0	0	0	1	0	0	0	0	0	0	0
SV0759	Bacteria	Firmicutes	Clostridia	Clostridiales	Ruminococcaceae	Ruminococcaceae_ge	NA	0	0	0	0	0	0	31	0	0	0	0	0	0	0	0	5	0
SV0802	Bacteria	Firmicutes	Clostridia	Clostridiales	Ruminococcaceae	Ruminococcus_2	NA	0	0	0	0	0	0	31	0	0	0	0	0	0	0	0	0	0
SV0803	Bacteria	Bacteroidetes	Bacteroidia	Bacteroidales	Prevotellaceae	Prevotella_2	NA	0	0	0	0	0	0	31	0	0	0	0	0	0	0	0	0	0
SV0804	Bacteria	Firmicutes	Clostridia	Clostridiales	Lachnospiraceae	GCA-900066575	NA	0	0	0	0	0	0	31	0	0	0	0	0	0	0	0	0	0
SV0808	Bacteria	Firmicutes	Bacilli	Lactobacillales	Enterococcaceae	Enterococcus	NA	0	0	0	0	0	0	0	0	0	0	0	0	0	31	0	0	0
SV0572	Bacteria	Firmicutes	Clostridia	Clostridiales	Lachnospiraceae	Lachnospiraceae_ge	NA	4	0	0	0	3	23	0	0	0	0	9	0	1	0	0	0	30
SV0716	Bacteria	Proteobacteria	Gammaproteobacteria	Enterobacteriales	Enterobacteriaceae	Enterobacteriaceae_ge	NA	0	0	0	0	0	0	0	0	0	0	0	7	0	4	0	0	30
SV0782	Bacteria	Fusobacteria	Fusobacteriia	Fusobacteriales	Fusobacteriaceae	Fusobacterium	mortiferum	0	0	0	0	2	0	30	0	1	0	0	0	0	0	0	0	0
SV0794	Bacteria	Actinobacteria	Actinobacteria	Bifidobacteriales	Bifidobacteriaceae	Bifidobacterium	NA	0	0	0	0	0	30	0	0	0	0	0	0	0	0	2	0	0
SV0817	Bacteria	Firmicutes	Clostridia	Clostridiales	Ruminococcaceae	Butyricicoccus	NA	0	0	0	0	30	0	0	0	0	0	0	0	0	0	0	0	0
SV0818	Bacteria	Firmicutes	Negativicutes	Selenomonadales	Veillonellaceae	Selenomonas	NA	0	0	0	0	0	0	30	0	0	0	0	0	0	0	0	0	0
SV0819	Bacteria	Firmicutes	Clostridia	Clostridiales	Christensenellaceae	Christensenellaceae_ge	NA	0	0	0	0	0	0	30	0	0	0	0	0	0	0	0	0	0
SV0821	Bacteria	Synergistetes	Synergistia	Synergistales	Synergistaceae	Synergistes	NA	0	0	0	0	0	0	30	0	0	0	0	0	0	0	0	0	0
SV0827	Bacteria	Firmicutes	Clostridia	Clostridiales	Lachnospiraceae	Lachnospiraceae_ge	NA	0	0	0	0	0	0	0	0	0	0	30	0	0	0	0	0	0
SV0828	Bacteria	Proteobacteria	Gammaproteobacteria	Enterobacteriales	Enterobacteriaceae	Escherichia/Shigella	NA	0	0	0	0	0	0	0	0	0	0	0	0	30	0	0	0	0
SV0558	Bacteria	Actinobacteria	Actinobacteria	Propionibacteriales	Propionibacteriaceae	Cutibacterium	acnes	11	4	0	2	0	0	29	0	2	0	0	0	1	23	0	2	0
SV0652	Bacteria	Firmicutes	Clostridia	Clostridiales	Clostridia_Family_XI	Ezakiella	NA	29	0	0	0	0	0	0	0	0	0	0	0	0	24	0	0	0
SV0658	Bacteria	Bacteroidetes	Bacteroidia	Bacteroidales	Bacteroidaceae	Bacteroides	NA	0	0	0	0	0	0	29	0	0	0	24	0	0	0	0	0	0
SV0711	Bacteria	Bacteroidetes	Bacteroidia	Bacteroidales	Prevotellaceae	Alloprevotella	NA	9	0	0	0	0	0	29	0	1	1	0	0	0	0	1	0	0
SV0726	Bacteria	Fusobacteria	Fusobacteriia	Fusobacteriales	Fusobacteriaceae	Fusobacterium	NA	7	0	0	0	0	2	29	0	0	0	0	1	0	0	0	0	0
SV0743	Bacteria	Bacteroidetes	Bacteroidia	Bacteroidales	Bacteroidaceae	Bacteroides	NA	0	0	1	0	5	0	0	0	0	0	0	29	0	0	2	0	0
SV0762	Bacteria	Actinobacteria	Actinobacteria	Actinomycetales	Actinomycetaceae	Actinomyces	NA	6	0	0	0	0	0	29	0	0	0	0	0	0	0	0	0	0
SV0770	Bacteria	Actinobacteria	Actinobacteria	Corynebacteriales	Corynebacteriaceae	Corynebacterium_1	NA	0	0	0	0	1	0	4	0	0	0	0	0	0	29	0	0	0
SV0774	Bacteria	Bacteroidetes	Bacteroidia	Bacteroidales	Tannerellaceae	Parabacteroides	NA	0	0	0	0	0	0	29	0	0	4	0	1	0	0	0	0	0
SV0777	Bacteria	Firmicutes	Negativicutes	Selenomonadales	Veillonellaceae	Veillonella	NA	29	0	0	0	1	0	0	0	3	0	0	0	0	0	0	0	0
SV0811	Bacteria	Bacteroidetes	Bacteroidia	Bacteroidales	Porphyromonadaceae	Porphyromonas	NA	0	29	0	0	0	0	0	0	0	1	0	0	0	0	0	0	0
SV0823	Bacteria	Bacteroidetes	Bacteroidia	Bacteroidales	Prevotellaceae	Prevotella_9	NA	0	0	0	0	0	0	29	0	0	0	0	0	0	0	0	1	0
SV0830	Bacteria	Firmicutes	Clostridia	Clostridiales	Lachnospiraceae	Sellimonas	NA	0	0	0	0	0	0	0	0	0	0	0	0	1	0	29	0	0
SV0838	Bacteria	Bacteroidetes	Bacteroidia	Bacteroidales	Prevotellaceae	Prevotella_9	NA	0	0	0	0	0	0	29	0	0	0	0	0	0	0	0	0	0
SV0839	Bacteria	Actinobacteria	Actinobacteria	Corynebacteriales	Corynebacteriaceae	Corynebacterium_1	NA	0	0	0	0	0	0	29	0	0	0	0	0	0	0	0	0	0
SV0634	Bacteria	Firmicutes	Clostridia	Clostridiales	Lachnospiraceae	Lachnospiraceae_ge	NA	0	0	0	0	0	22	0	0	0	1	4	0	0	0	28	0	1
SV0636	Bacteria	Actinobacteria	Actinobacteria	Actinomycetales	Actinomycetaceae	Actinomyces	odontolyticus	0	0	28	0	0	0	0	0	0	0	1	0	0	0	0	26	0
SV0690	Bacteria	Bacteroidetes	Bacteroidia	Bacteroidales	Prevotellaceae	Prevotellaceae_ge	NA	2	0	1	0	2	4	1	0	7	0	0	0	0	1	0	28	0
SV0800	Bacteria	Bacteroidetes	Bacteroidia	Bacteroidales	Prevotellaceae	Prevotella_9	NA	0	0	0	2	0	0	28	0	0	0	0	0	0	0	0	1	0
SV0807	Bacteria	Proteobacteria	Gammaproteobacteria	Betaproteobacteriales	Burkholderiaceae	Sutterella	NA	0	0	0	0	0	0	0	0	0	0	0	28	0	3	0	0	0
SV0837	Bacteria	Firmicutes	Clostridia	Clostridiales	Ruminococcaceae	Ruminococcaceae_UCG-005	NA	0	0	0	0	1	0	28	0	0	0	0	0	0	0	0	0	0
SV0850	Bacteria	Bacteroidetes	Bacteroidia	Bacteroidales	Rikenellaceae	Alistipes	NA	0	0	0	0	0	0	28	0	0	0	0	0	0	0	0	0	0
SV0852	Bacteria	Bacteroidetes	Bacteroidia	Flavobacteriales	Flavobacteriaceae	Capnocytophaga	NA	0	0	0	0	0	0	28	0	0	0	0	0	0	0	0	0	0
SV0853	Bacteria	Bacteroidetes	Bacteroidia	Bacteroidales	Prevotellaceae	Prevotella_9	NA	0	0	0	0	0	0	28	0	0	0	0	0	0	0	0	0	0
SV0856	Bacteria	Firmicutes	Clostridia	Clostridiales	Lachnospiraceae	Lachnospiraceae_ge	NA	0	0	0	0	0	0	0	0	0	28	0	0	0	0	0	0	0
SV0857	Bacteria	Proteobacteria	Gammaproteobacteria	Enterobacteriales	Enterobacteriaceae	Enterobacter	NA	0	0	0	0	0	0	0	0	0	0	0	28	0	0	0	0	0
SV0858	Bacteria	Actinobacteria	Actinobacteria	Corynebacteriales	Nocardiaceae	Rhodococcus	NA	0	0	0	0	0	0	0	0	0	0	0	0	0	28	0	0	0
SV0859	Bacteria	Fusobacteria	Fusobacteriia	Fusobacteriales	Fusobacteriaceae	Fusobacterium	NA	0	0	0	0	0	0	0	0	0	0	0	0	0	0	28	0	0
SV0727	Bacteria	Proteobacteria	Gammaproteobacteria	Betaproteobacteriales	Burkholderiaceae	Comamonas	NA	4	2	0	2	0	0	0	0	0	1	0	2	0	27	0	1	0
SV0742	Bacteria	Proteobacteria	Alphaproteobacteria	Rhizobiales	Rhizobiaceae	Allorhizobium-Neorhizobium-Pararhizobium-Rhizobium	NA	3	0	0	0	0	0	5	0	0	0	0	0	0	27	1	1	0
SV0765	Bacteria	Firmicutes	Clostridia	Clostridiales	Lachnospiraceae	Blautia	NA	0	0	0	0	0	27	0	0	0	0	0	0	2	0	0	0	6
SV0829	Bacteria	Firmicutes	Clostridia	Clostridiales	Clostridiaceae_1	Clostridium_sensu_stricto_1	NA	0	0	0	0	0	0	0	0	0	0	0	0	3	0	27	0	0
SV0860	Bacteria	Bacteroidetes	Bacteroidia	Flavobacteriales	Flavobacteriaceae	Capnocytophaga	NA	27	0	0	0	0	0	0	0	0	0	0	0	0	0	0	0	0
SV0868	Bacteria	Bacteroidetes	Bacteroidia	Bacteroidales	Tannerellaceae	Parabacteroides	NA	0	0	0	0	0	27	0	0	0	0	0	0	0	0	0	0	0
SV0869	Bacteria	Bacteroidetes	Bacteroidia	Bacteroidales	Muribaculaceae	Muribaculaceae_ge	NA	0	0	0	0	0	0	27	0	0	0	0	0	0	0	0	0	0
SV0870	Bacteria	Firmicutes	Clostridia	Clostridiales	Ruminococcaceae	Butyricicoccus	NA	0	0	0	0	0	0	27	0	0	0	0	0	0	0	0	0	0
SV0871	Bacteria	Bacteroidetes	Bacteroidia	Bacteroidales	Rikenellaceae	Alistipes	NA	0	0	0	0	0	0	27	0	0	0	0	0	0	0	0	0	0
SV0879	Bacteria	Firmicutes	Clostridia	Clostridiales	Lachnospiraceae	Lachnospiraceae_ge	NA	0	0	0	0	0	0	0	0	0	0	0	0	0	0	27	0	0
SV0880	Bacteria	Proteobacteria	Gammaproteobacteria	Betaproteobacteriales	Burkholderiaceae	Parasutterella	NA	0	0	0	0	0	0	0	0	0	0	0	0	0	0	0	0	27
SV0748	Bacteria	Firmicutes	Clostridia	Clostridiales	Lachnospiraceae	Lachnospiraceae_ge	NA	0	0	0	0	0	0	26	0	0	0	8	0	0	0	3	0	0
SV0813	Bacteria	Firmicutes	Clostridia	Clostridiales	Lachnospiraceae	Lachnospiraceae_ge	NA	0	0	2	0	1	0	0	0	0	0	26	1	0	0	0	0	0
SV0843	Bacteria	Firmicutes	Clostridia	Clostridiales	Clostridiaceae_1	Clostridium_sensu_stricto_1	paraputrificum	0	0	0	0	0	0	0	0	0	0	0	0	3	26	0	0	0
SV0865	Bacteria	Bacteroidetes	Bacteroidia	Bacteroidales	Prevotellaceae	Prevotella_9	NA	0	0	1	0	0	0	0	0	0	0	0	0	0	26	0	0	0
SV0872	Bacteria	Firmicutes	Clostridia	Clostridiales	Ruminococcaceae	Ruminococcaceae_ge	NA	0	0	0	0	0	0	26	0	0	0	0	0	0	0	0	1	0
SV0883	Bacteria	Firmicutes	Clostridia	Clostridiales	Ruminococcaceae	Ruminococcus_1	NA	0	0	0	0	26	0	0	0	0	0	0	0	0	0	0	0	0
SV0887	Bacteria	Firmicutes	Bacilli	Bacillales	Staphylococcaceae	Staphylococcus	NA	0	0	0	0	0	0	26	0	0	0	0	0	0	0	0	0	0
SV0888	Bacteria	Bacteroidetes	Bacteroidia	Bacteroidales	Rikenellaceae	Alistipes	NA	0	0	0	0	0	0	26	0	0	0	0	0	0	0	0	0	0
SV0889	Bacteria	Firmicutes	Clostridia	Clostridiales	Christensenellaceae	Christensenellaceae_ge	NA	0	0	0	0	0	0	26	0	0	0	0	0	0	0	0	0	0
SV0890	Bacteria	Firmicutes	Clostridia	Clostridiales	Lachnospiraceae	Lachnospiraceae_ge	NA	0	0	0	0	0	0	26	0	0	0	0	0	0	0	0	0	0
SV0891	Bacteria	Firmicutes	Clostridia	Clostridiales	Ruminococcaceae	Ruminococcaceae_ge	NA	0	0	0	0	0	0	26	0	0	0	0	0	0	0	0	0	0
SV0892	Bacteria	Firmicutes	Bacilli	Bacillales	Staphylococcaceae	Staphylococcus	NA	0	0	0	0	0	0	26	0	0	0	0	0	0	0	0	0	0
SV0893	Bacteria	Bacteroidetes	Bacteroidia	Bacteroidales	Prevotellaceae	Prevotella_9	NA	0	0	0	0	0	0	26	0	0	0	0	0	0	0	0	0	0
SV0898	Bacteria	Firmicutes	Clostridia	Clostridiales	Clostridia_Family_XI	Peptoniphilus	NA	0	0	0	0	0	0	0	0	0	0	0	0	0	26	0	0	0
SV0899	Bacteria	Firmicutes	Clostridia	Clostridiales	Ruminococcaceae	Ruminococcaceae_ge	NA	0	0	0	0	0	0	0	0	0	0	0	0	0	0	26	0	0
SV0710	Bacteria	Firmicutes	Clostridia	Clostridiales	Clostridia_Family_XI	Peptoniphilus	lacrimalis	16	0	0	0	0	0	25	0	0	0	0	0	0	0	0	0	0
SV0737	Bacteria	Proteobacteria	Gammaproteobacteria	Enterobacteriales	Enterobacteriaceae	Escherichia/Shigella	NA	0	0	5	2	0	2	25	1	0	0	1	0	0	0	0	2	0
SV0836	Bacteria	Firmicutes	Clostridia	Clostridiales	Lachnospiraceae	Lachnospiraceae_ge	NA	0	0	0	0	25	0	0	0	0	1	2	0	0	0	1	0	0
SV0840	Bacteria	Actinobacteria	Coriobacteriia	Coriobacteriales	Coriobacteriaceae	Collinsella	NA	0	0	0	0	0	0	0	0	3	0	0	0	0	0	0	25	1
SV0842	Bacteria	Firmicutes	Clostridia	Clostridiales	Lachnospiraceae	Lachnospiraceae_ge	NA	0	0	0	0	0	0	0	0	0	0	4	0	0	0	25	0	0
SV0867	Bacteria	Firmicutes	Clostridia	Clostridiales	Clostridia_Family_XI	Anaerococcus	senegalensis	0	0	0	0	1	0	25	0	0	0	0	0	0	0	0	1	0
SV0905	Bacteria	Firmicutes	Clostridia	Clostridiales	Ruminococcaceae	Ruminiclostridium_9	NA	0	0	0	0	0	0	25	0	0	0	0	0	0	0	0	0	0
SV0906	Bacteria	Bacteroidetes	Bacteroidia	Bacteroidales	Bacteroidaceae	Bacteroides	NA	0	0	0	0	0	0	25	0	0	0	0	0	0	0	0	0	0
SV0908	Bacteria	Firmicutes	Clostridia	Clostridiales	Lachnospiraceae	Blautia	NA	0	0	0	0	0	0	25	0	0	0	0	0	0	0	0	0	0
SV0909	Bacteria	Bacteroidetes	Bacteroidia	Bacteroidales	Prevotellaceae	Prevotella_7	NA	0	0	0	0	0	0	25	0	0	0	0	0	0	0	0	0	0
SV0580	Bacteria	Proteobacteria	Gammaproteobacteria	Aeromonadales	Succinivibrionaceae	Succinivibrio	NA	4	3	2	1	0	0	23	2	1	0	0	0	0	24	1	5	1
SV0638	Bacteria	Proteobacteria	Gammaproteobacteria	Enterobacteriales	Enterobacteriaceae	Escherichia/Shigella	NA	0	0	1	2	0	0	0	9	0	2	0	3	24	0	1	13	0
SV0712	Bacteria	Proteobacteria	Gammaproteobacteria	Enterobacteriales	Enterobacteriaceae	Klebsiella	NA	0	0	0	1	0	0	1	15	0	0	0	0	0	24	0	0	0
SV0760	Bacteria	Bacteroidetes	Bacteroidia	Bacteroidales	Bacteroidaceae	Bacteroides	NA	0	0	0	0	0	0	0	0	0	0	24	6	0	0	4	0	2
SV0789	Bacteria	Epsilonbacteraeota	Campylobacteria	Campylobacterales	Campylobacteraceae	Campylobacter	NA	0	0	0	0	0	0	0	0	0	0	0	0	0	24	0	8	1
SV0812	Bacteria	Bacteroidetes	Bacteroidia	Bacteroidales	Tannerellaceae	Parabacteroides	NA	0	1	0	1	0	0	1	0	0	0	3	24	0	0	0	0	0
SV0815	Bacteria	Actinobacteria	Actinobacteria	Corynebacteriales	Corynebacteriaceae	Corynebacterium	argentoratense	0	0	0	2	0	1	0	0	0	0	0	0	3	0	0	24	0
SV0816	Bacteria	Bacteroidetes	Bacteroidia	Bacteroidales	Muribaculaceae	Muribaculaceae_ge	NA	0	0	0	1	0	0	24	0	0	1	0	0	0	0	0	4	0
SV0848	Bacteria	Firmicutes	Clostridia	Clostridiales	Lachnospiraceae	Sellimonas	NA	0	0	0	0	4	0	0	0	0	0	0	0	0	0	24	0	0
SV0854	Bacteria	Bacteroidetes	Bacteroidia	Bacteroidales	Muribaculaceae	Muribaculaceae_ge	NA	0	0	0	0	0	0	24	0	4	0	0	0	0	0	0	0	0
SV0884	Bacteria	Firmicutes	Clostridia	Clostridiales	Ruminococcaceae	Butyricicoccus	NA	0	0	0	0	24	0	0	0	0	0	0	2	0	0	0	0	0
SV0900	Bacteria	Epsilonbacteraeota	Campylobacteria	Campylobacterales	Campylobacteraceae	Campylobacter	concisus	0	24	1	0	0	0	0	0	0	0	0	0	0	0	0	0	0
SV0926	Bacteria	Bacteroidetes	Bacteroidia	Bacteroidales	Tannerellaceae	Parabacteroides	NA	0	0	0	0	0	0	24	0	0	0	0	0	0	0	0	0	0
SV0928	Bacteria	Firmicutes	Clostridia	Clostridiales	Ruminococcaceae	Ruminococcaceae_ge	NA	0	0	0	0	0	0	24	0	0	0	0	0	0	0	0	0	0
SV0930	Bacteria	Firmicutes	Clostridia	Clostridiales	Lachnospiraceae	Coprococcus_2	NA	0	0	0	0	0	0	24	0	0	0	0	0	0	0	0	0	0
SV0644	Bacteria	Proteobacteria	Gammaproteobacteria	Enterobacteriales	Enterobacteriaceae	Enterobacteriaceae_ge	NA	23	6	0	0	2	0	21	0	0	0	0	1	0	0	0	1	0
SV0662	Bacteria	Bacteroidetes	Bacteroidia	Bacteroidales	Bacteroidaceae	Bacteroides	NA	0	0	1	0	23	0	0	0	0	23	0	5	0	0	0	0	0
SV0741	Bacteria	Actinobacteria	Actinobacteria	Bifidobacteriales	Bifidobacteriaceae	Gardnerella	vaginalis	0	0	0	0	0	0	23	0	0	0	0	0	1	0	0	14	0
SV0845	Bacteria	Firmicutes	Clostridia	Clostridiales	Clostridia_Family_XI	Anaerococcus	vaginalis	4	0	0	0	0	0	23	0	0	0	0	0	0	0	0	0	1
SV0902	Bacteria	Actinobacteria	Actinobacteria	Corynebacteriales	Corynebacteriaceae	Corynebacterium_1	NA	0	1	0	0	0	0	23	0	0	0	0	0	0	0	0	1	0
SV0910	Bacteria	Proteobacteria	Gammaproteobacteria	Pseudomonadales	Moraxellaceae	Acinetobacter	NA	0	0	0	0	0	0	23	1	1	0	0	0	0	0	0	0	0
SV0925	Bacteria	Firmicutes	Clostridia	Clostridiales	Ruminococcaceae	Ruminococcaceae_ge	NA	0	0	0	0	0	1	23	0	0	0	0	0	0	0	0	0	0
SV0940	Bacteria	Bacteroidetes	Bacteroidia	Bacteroidales	Marinifilaceae	Butyricimonas	NA	0	0	0	0	0	0	23	0	0	0	0	0	0	0	0	0	0
SV0943	Bacteria	Firmicutes	Clostridia	Clostridiales	Lachnospiraceae	Lachnospiraceae_NK4A136_group	NA	0	0	0	0	0	0	23	0	0	0	0	0	0	0	0	0	0
SV0944	Bacteria	Firmicutes	Clostridia	Clostridiales	Ruminococcaceae	DTU089	NA	0	0	0	0	0	0	23	0	0	0	0	0	0	0	0	0	0
SV0947	Bacteria	Fusobacteria	Fusobacteriia	Fusobacteriales	Fusobacteriaceae	Fusobacterium	NA	0	0	0	0	0	0	0	0	0	23	0	0	0	0	0	0	0
SV0676	Bacteria	Proteobacteria	Gammaproteobacteria	Enterobacteriales	Enterobacteriaceae	Escherichia/Shigella	NA	0	0	3	0	0	2	0	0	0	7	22	1	2	1	6	1	4
SV0704	Bacteria	Firmicutes	Negativicutes	Selenomonadales	Acidaminococcaceae	Phascolarctobacterium	NA	0	0	0	0	0	0	22	0	2	0	0	0	0	0	0	19	0
SV0720	Bacteria	Firmicutes	Clostridia	Clostridiales	Lachnospiraceae	Lachnospiraceae_ge	NA	0	0	0	0	0	15	0	0	0	1	0	0	0	0	22	0	2
SV0769	Bacteria	Firmicutes	Clostridia	Clostridiales	Lachnospiraceae	Agathobacter	NA	0	0	0	0	10	0	22	0	0	2	0	0	0	0	0	0	0
SV0786	Bacteria	Bacteroidetes	Bacteroidia	Bacteroidales	Bacteroidaceae	Bacteroides	NA	0	0	0	0	0	0	0	0	0	22	4	7	0	0	0	0	0
SV0790	Bacteria	Firmicutes	Clostridia	Clostridiales	Lachnospiraceae	Lachnoanaerobaculum	NA	8	22	0	0	0	0	0	0	0	0	0	0	0	0	0	0	2
SV0805	Bacteria	Actinobacteria	Actinobacteria	Bifidobacteriales	Bifidobacteriaceae	Bifidobacterium	dentium	0	0	0	0	0	0	22	0	5	4	0	0	0	0	0	0	0
SV0861	Bacteria	Bacteroidetes	Bacteroidia	Bacteroidales	Prevotellaceae	Prevotella_7	histicola	22	4	0	0	0	0	0	0	0	0	0	0	0	0	0	1	0
SV0863	Bacteria	Bacteroidetes	Bacteroidia	Bacteroidales	Bacteroidaceae	Bacteroides	NA	5	0	0	0	0	0	0	0	0	0	0	0	0	0	0	22	0
SV0912	Bacteria	Firmicutes	Negativicutes	Selenomonadales	Veillonellaceae	Selenomonas_3	NA	0	0	0	0	0	0	22	0	0	3	0	0	0	0	0	0	0
SV0917	Bacteria	Proteobacteria	Gammaproteobacteria	Betaproteobacteriales	Burkholderiaceae	Sutterella	NA	1	0	0	0	0	0	0	0	0	0	22	0	0	0	0	1	0
SV0954	Bacteria	Firmicutes	Clostridia	Clostridiales	Ruminococcaceae	Pseudoflavonifractor	NA	0	0	0	0	22	0	0	0	0	0	0	0	0	0	0	0	0
SV0957	Bacteria	Actinobacteria	Actinobacteria	Corynebacteriales	Mycobacteriaceae	Mycobacterium	NA	0	0	0	0	0	0	22	0	0	0	0	0	0	0	0	0	0
SV0959	Bacteria	Bacteroidetes	Bacteroidia	Bacteroidales	Marinifilaceae	Butyricimonas	NA	0	0	0	0	0	0	22	0	0	0	0	0	0	0	0	0	0
SV0960	Bacteria	Firmicutes	Bacilli	Bacillales	Staphylococcaceae	Staphylococcus	NA	0	0	0	0	0	0	22	0	0	0	0	0	0	0	0	0	0
SV0961	Bacteria	Firmicutes	Clostridia	Clostridiales	Lachnospiraceae	Lachnospiraceae_NK4A136_group	bacterium	0	0	0	0	0	0	22	0	0	0	0	0	0	0	0	0	0
SV0962	Bacteria	Firmicutes	Negativicutes	Selenomonadales	Acidaminococcaceae	Acidaminococcus	NA	0	0	0	0	0	0	22	0	0	0	0	0	0	0	0	0	0
SV0833	Bacteria	Proteobacteria	Gammaproteobacteria	Betaproteobacteriales	Neisseriaceae	Neisseria	oralis	0	8	0	0	0	0	21	0	0	0	0	0	0	0	0	0	0
SV0847	Bacteria	Proteobacteria	Gammaproteobacteria	Pasteurellales	Pasteurellaceae	Haemophilus	NA	0	0	6	0	21	0	0	0	0	0	0	0	0	0	0	0	1
SV0913	Bacteria	Firmicutes	Clostridia	Clostridiales	Ruminococcaceae	Ruminococcaceae_UCG-002	NA	0	0	0	0	0	0	21	0	0	0	0	0	0	0	0	4	0
SV0950	Bacteria	Firmicutes	Bacilli	Lactobacillales	Streptococcaceae	Streptococcus	agalactiae	0	0	1	0	0	0	0	0	0	0	0	0	0	21	0	0	0
SV0963	Bacteria	Firmicutes	Clostridia	Clostridiales	Lachnospiraceae	Coprococcus_2	NA	0	0	0	0	0	0	21	0	0	0	0	0	0	0	0	0	1
SV0974	Bacteria	Firmicutes	Clostridia	Clostridiales	Christensenellaceae	Christensenellaceae_R-7_group	NA	0	0	0	0	0	0	21	0	0	0	0	0	0	0	0	0	0
SV0976	Bacteria	Firmicutes	Clostridia	Clostridiales	Lachnospiraceae	Sellimonas	NA	0	0	0	0	0	0	0	0	0	0	0	0	0	0	21	0	0
SV0645	Bacteria	Firmicutes	Bacilli	Lactobacillales	Carnobacteriaceae	Granulicatella	NA	15	20	14	0	0	1	0	0	0	0	0	0	0	1	0	2	1
SV0691	Bacteria	Proteobacteria	Gammaproteobacteria	Enterobacteriales	Enterobacteriaceae	Klebsiella	pneumoniae	0	0	0	3	0	0	3	20	0	0	0	0	2	18	0	0	0
SV0806	Bacteria	Firmicutes	Clostridia	Clostridiales	Ruminococcaceae	Oscillibacter	NA	0	0	0	0	0	0	20	0	0	6	0	0	0	0	5	0	0
SV0864	Bacteria	Actinobacteria	Actinobacteria	Corynebacteriales	Corynebacteriaceae	Corynebacteriaceae_ge	NA	5	0	0	0	0	0	20	0	0	0	0	0	0	0	0	2	0
SV0877	Bacteria	Bacteroidetes	Bacteroidia	Bacteroidales	Bacteroidaceae	Bacteroides	NA	0	0	0	0	0	0	0	0	0	1	4	20	0	0	2	0	0
SV0966	Bacteria	Fusobacteria	Fusobacteriia	Fusobacteriales	Fusobacteriaceae	Fusobacterium	NA	20	0	1	0	0	0	0	0	0	0	0	0	0	0	0	0	0
SV0967	Bacteria	Actinobacteria	Actinobacteria	Corynebacteriales	Corynebacteriaceae	Corynebacterium_1	NA	1	0	0	0	0	0	0	0	0	0	0	0	0	20	0	0	0
SV0980	Bacteria	Firmicutes	Bacilli	Bacillales	Bacillaceae	Bacillus	NA	0	20	0	0	0	0	0	0	0	0	0	0	0	0	0	0	0
SV0989	Bacteria	Proteobacteria	Gammaproteobacteria	Enterobacteriales	Enterobacteriaceae	Enterobacteriaceae_ge	NA	0	0	0	0	0	0	20	0	0	0	0	0	0	0	0	0	0
SV0990	Bacteria	Firmicutes	Bacilli	Lactobacillales	Lactobacillaceae	Lactobacillus	NA	0	0	0	0	0	0	20	0	0	0	0	0	0	0	0	0	0
SV0886	Bacteria	Firmicutes	Clostridia	Clostridiales	Lachnospiraceae	Lachnospiraceae_ge	NA	0	0	0	0	0	4	0	0	0	0	0	1	0	0	2	0	19
SV0935	Bacteria	Bacteroidetes	Bacteroidia	Bacteroidales	Muribaculaceae	Muribaculaceae_ge	NA	0	0	0	3	0	0	0	0	0	0	0	0	0	0	0	19	1
SV0937	Bacteria	Firmicutes	Clostridia	Clostridiales	Lachnospiraceae	Lachnospira	NA	0	0	0	0	3	0	19	0	0	0	0	0	0	0	0	0	1
SV0988	Bacteria	Firmicutes	Negativicutes	Selenomonadales	Veillonellaceae	Megasphaera	elsdenii	0	0	0	0	0	1	19	0	0	0	0	0	0	0	0	0	0
SV0993	Bacteria	Firmicutes	Clostridia	Clostridiales	Lachnospiraceae	Lachnospiraceae_NK4A136_group	NA	0	0	0	0	0	0	19	0	0	0	0	0	0	0	0	1	0
SV1007	Bacteria	Firmicutes	Clostridia	Clostridiales	Lachnospiraceae	Lachnospiraceae_ge	NA	0	0	0	0	0	0	19	0	0	0	0	0	0	0	0	0	0
SV1009	Bacteria	Firmicutes	Clostridia	Clostridiales	Lachnospiraceae	Lachnospiraceae_ge	NA	0	0	0	0	0	0	19	0	0	0	0	0	0	0	0	0	0
SV1010	Bacteria	Actinobacteria	Actinobacteria	Corynebacteriales	Corynebacteriaceae	Lawsonella	NA	0	0	0	0	0	0	19	0	0	0	0	0	0	0	0	0	0
SV1011	Bacteria	Firmicutes	Clostridia	Clostridiales	Ruminococcaceae	Ruminiclostridium	NA	0	0	0	0	0	0	19	0	0	0	0	0	0	0	0	0	0
SV1012	Bacteria	Synergistetes	Synergistia	Synergistales	Synergistaceae	Pyramidobacter	piscolens	0	0	0	0	0	0	19	0	0	0	0	0	0	0	0	0	0
SV1017	Bacteria	Bacteroidetes	Bacteroidia	Cytophagales	Spirosomaceae	Spirosomaceae_ge	NA	0	0	0	0	0	0	0	0	0	0	0	0	0	19	0	0	0
SV0923	Bacteria	Firmicutes	Clostridia	Clostridiales	Lachnospiraceae	Blautia	NA	0	0	0	0	3	0	0	0	0	3	0	0	0	0	18	0	0
SV0972	Bacteria	Firmicutes	Clostridia	Clostridiales	Ruminococcaceae	Ruminococcus_1	NA	0	0	0	0	3	0	18	0	0	0	0	0	0	0	0	0	0
SV0981	Bacteria	Firmicutes	Clostridia	Clostridiales	Clostridia_Family_XI	Anaerococcus	NA	0	2	0	0	0	0	18	0	0	0	0	0	0	0	0	0	0
SV1003	Bacteria	Bacteroidetes	Bacteroidia	Bacteroidales	Prevotellaceae	Prevotella_9	NA	0	0	1	0	0	0	0	0	0	0	0	0	0	0	0	18	0
SV1014	Bacteria	Bacteroidetes	Bacteroidia	Bacteroidales	Bacteroidaceae	Bacteroides	NA	0	0	0	0	0	0	18	0	0	0	0	1	0	0	0	0	0
SV1029	Bacteria	Firmicutes	Negativicutes	Selenomonadales	Veillonellaceae	Megamonas	NA	0	0	0	0	0	0	18	0	0	0	0	0	0	0	0	0	0
SV1030	Bacteria	Actinobacteria	Actinobacteria	Corynebacteriales	Corynebacteriaceae	Corynebacterium	NA	0	0	0	0	0	0	18	0	0	0	0	0	0	0	0	0	0
SV1031	Bacteria	Bacteroidetes	Bacteroidia	Bacteroidales	Prevotellaceae	Prevotella_9	NA	0	0	0	0	0	0	18	0	0	0	0	0	0	0	0	0	0
SV1032	Bacteria	Firmicutes	Negativicutes	Selenomonadales	Veillonellaceae	Veillonella	NA	0	0	0	0	0	0	18	0	0	0	0	0	0	0	0	0	0
SV1033	Bacteria	Firmicutes	Clostridia	Clostridiales	Lachnospiraceae	Lachnospiraceae_NK4A136_group	NA	0	0	0	0	0	0	18	0	0	0	0	0	0	0	0	0	0
SV1038	Bacteria	Proteobacteria	Gammaproteobacteria	Betaproteobacteriales	Burkholderiaceae	Sutterella	NA	0	0	0	0	0	0	0	0	0	0	0	18	0	0	0	0	0
SV1039	Bacteria	Firmicutes	Clostridia	Clostridiales	Lachnospiraceae	Lachnospiraceae_ge	NA	0	0	0	0	0	0	0	0	0	0	0	0	0	0	18	0	0
SV0810	Bacteria	Bacteroidetes	Bacteroidia	Bacteroidales	Prevotellaceae	Prevotella_9	NA	9	4	0	0	0	0	0	0	0	0	0	0	0	0	0	17	0
SV0862	Bacteria	Proteobacteria	Gammaproteobacteria	Pseudomonadales	Pseudomonadaceae	Pseudomonas	NA	7	1	0	0	0	0	17	0	1	0	0	0	0	0	0	0	1
SV0878	Bacteria	Actinobacteria	Actinobacteria	Micrococcales	Micrococcaceae	Nesterenkonia	NA	0	0	0	0	0	0	0	0	0	0	0	0	0	17	0	10	0
SV0882	Bacteria	Firmicutes	Bacilli	Bacillales	Bacilli_Family_XI	Gemella	NA	0	0	2	0	0	0	0	0	0	0	1	0	0	0	1	5	17
SV0919	Bacteria	Firmicutes	Bacilli	Lactobacillales	Enterococcaceae	Enterococcus	NA	0	0	4	0	0	3	0	0	0	0	0	0	0	17	0	0	0
SV0936	Bacteria	Bacteroidetes	Bacteroidia	Bacteroidales	Tannerellaceae	Parabacteroides	NA	0	0	0	0	17	0	0	0	1	4	0	0	1	0	0	0	0
SV0956	Bacteria	Firmicutes	Negativicutes	Selenomonadales	Veillonellaceae	Dialister	NA	0	0	0	0	0	17	0	0	0	0	0	0	0	0	5	0	0
SV0970	Bacteria	Firmicutes	Bacilli	Lactobacillales	Enterococcaceae	Enterococcus	NA	0	0	17	0	0	4	0	0	0	0	0	0	0	0	0	0	0
SV1015	Bacteria	Bacteroidetes	Bacteroidia	Bacteroidales	Porphyromonadaceae	Porphyromonas	NA	0	0	0	0	0	0	17	0	0	0	0	0	0	0	2	0	0
SV1034	Bacteria	Epsilonbacteraeota	Campylobacteria	Campylobacterales	Campylobacteraceae	Campylobacter	gracilis	0	0	0	0	0	0	17	0	0	0	0	0	0	0	1	0	0
SV1049	Bacteria	Firmicutes	Clostridia	Clostridiales	Ruminococcaceae	Ruminiclostridium	NA	0	0	0	0	0	0	17	0	0	0	0	0	0	0	0	0	0
SV1050	Bacteria	Firmicutes	Clostridia	Clostridiales	Ruminococcaceae	DTU089	NA	0	0	0	0	0	0	17	0	0	0	0	0	0	0	0	0	0
SV1052	Bacteria	Firmicutes	Clostridia	Clostridiales	Ruminococcaceae	Ruminococcaceae_UCG-005	NA	0	0	0	0	0	0	17	0	0	0	0	0	0	0	0	0	0
SV1053	Bacteria	Bacteroidetes	Bacteroidia	Bacteroidales	Prevotellaceae	Alloprevotella	NA	0	0	0	0	0	0	17	0	0	0	0	0	0	0	0	0	0
SV1054	Bacteria	Bacteroidetes	Bacteroidia	Bacteroidales	Rikenellaceae	Alistipes	NA	0	0	0	0	0	0	17	0	0	0	0	0	0	0	0	0	0
SV1060	Bacteria	Proteobacteria	Gammaproteobacteria	Enterobacteriales	Enterobacteriaceae	Lelliottia	NA	0	0	0	0	0	0	0	0	0	0	0	17	0	0	0	0	0
SV0734	Bacteria	Firmicutes	Clostridia	Clostridiales	Lachnospiraceae	Oribacterium	sinus	16	10	1	0	3	1	0	0	0	0	0	2	0	0	0	0	5
SV0754	Bacteria	Actinobacteria	Coriobacteriia	Coriobacteriales	Eggerthellaceae	Adlercreutzia	NA	0	0	0	0	6	0	0	0	0	0	14	0	0	0	16	0	0
SV0881	Bacteria	Firmicutes	Bacilli	Bacillales	Bacilli_Family_XI	Gemella	morbillorum	0	0	16	0	0	0	0	0	0	0	1	0	0	0	3	6	0
SV0951	Bacteria	Firmicutes	Clostridia	Clostridiales	Lachnospiraceae	Lachnospiraceae_NK4A136_group	NA	0	0	0	5	1	0	0	0	0	0	0	0	0	0	0	16	0
SV0984	Bacteria	Firmicutes	Clostridia	Clostridiales	Ruminococcaceae	Ruminiclostridium_5	NA	0	0	0	0	16	0	0	0	0	0	0	0	0	0	4	0	0
SV0985	Bacteria	Firmicutes	Clostridia	Clostridiales	Ruminococcaceae	Intestinimonas	butyriciproducens	0	0	0	0	4	0	0	0	0	0	0	0	0	0	16	0	0
SV1046	Bacteria	Bacteroidetes	Bacteroidia	Bacteroidales	Prevotellaceae	Alloprevotella	NA	0	0	0	0	16	0	0	0	0	0	0	0	0	0	0	1	0
SV1057	Bacteria	Firmicutes	Negativicutes	Selenomonadales	Veillonellaceae	Dialister	pneumosintes	0	0	0	0	0	0	16	0	0	0	0	0	0	0	1	0	0
SV1061	Bacteria	Actinobacteria	Coriobacteriia	Coriobacteriales	Atopobiaceae	Olsenella	NA	0	0	0	0	0	0	0	0	0	0	0	0	0	16	1	0	0
SV1066	Bacteria	Bacteroidetes	Bacteroidia	Bacteroidales	Marinifilaceae	Butyricimonas	NA	0	0	0	0	16	0	0	0	0	0	0	0	0	0	0	0	0
SV1067	Bacteria	Firmicutes	Negativicutes	Selenomonadales	Acidaminococcaceae	Phascolarctobacterium	NA	0	0	0	0	16	0	0	0	0	0	0	0	0	0	0	0	0
SV1068	Bacteria	Actinobacteria	Coriobacteriia	Coriobacteriales	Eggerthellaceae	Slackia	isoflavoniconvertens	0	0	0	0	16	0	0	0	0	0	0	0	0	0	0	0	0
SV1072	Bacteria	Firmicutes	Negativicutes	Selenomonadales	Acidaminococcaceae	Acidaminococcus	NA	0	0	0	0	0	16	0	0	0	0	0	0	0	0	0	0	0
SV1076	Bacteria	Firmicutes	Clostridia	Clostridiales	Lachnospiraceae	Lactonifactor	NA	0	0	0	0	0	0	16	0	0	0	0	0	0	0	0	0	0
SV1082	Bacteria	Firmicutes	Clostridia	Clostridiales	Clostridia_Family_XIII	Family_XIII_AD3011_group	NA	0	0	0	0	0	0	0	0	0	0	0	0	0	0	16	0	0
SV0750	Bacteria	Firmicutes	Clostridia	Clostridiales	Clostridia_Family_XI	Murdochiella	NA	15	0	0	0	0	0	5	0	3	0	3	0	0	0	8	0	2
SV0793	Bacteria	Bacteroidetes	Bacteroidia	Bacteroidales	Bacteroidaceae	Bacteroides	NA	0	0	0	0	4	0	15	0	0	1	12	0	0	0	0	0	0
SV0798	Bacteria	Firmicutes	Clostridia	Clostridiales	Ruminococcaceae	Oscillibacter	NA	0	0	0	0	0	0	15	0	0	12	0	0	0	0	5	0	0
SV0809	Bacteria	Epsilonbacteraeota	Campylobacteria	Campylobacterales	Helicobacteraceae	Helicobacter	typhlonius	15	0	0	0	0	1	7	0	0	1	0	0	0	0	0	6	0
SV0814	Bacteria	Firmicutes	Clostridia	Clostridiales	Lachnospiraceae	Lachnoclostridium	NA	0	0	2	0	0	4	0	0	0	0	0	15	2	0	7	0	0
SV0849	Bacteria	Bacteroidetes	Bacteroidia	Bacteroidales	Bacteroidaceae	Bacteroides	NA	0	0	0	0	1	0	0	0	0	0	2	7	0	0	3	0	15
SV0875	Bacteria	Bacteroidetes	Bacteroidia	Bacteroidales	Muribaculaceae	Muribaculaceae_ge	NA	0	0	0	0	0	0	15	0	0	0	0	0	0	0	0	12	0
SV0922	Bacteria	Firmicutes	Clostridia	Clostridiales	Ruminococcaceae	Flavonifractor	NA	0	0	0	0	4	0	0	0	0	0	15	5	0	0	0	0	0
SV0946	Bacteria	Proteobacteria	Deltaproteobacteria	Desulfovibrionales	Desulfovibrionaceae	Desulfovibrio	NA	0	0	0	0	0	0	15	0	4	0	0	0	0	0	0	3	1
SV0968	Bacteria	Proteobacteria	Gammaproteobacteria	Betaproteobacteriales	Neisseriaceae	Neisseria	NA	0	2	15	0	0	3	0	0	0	0	0	0	0	0	0	1	0
SV0983	Bacteria	Proteobacteria	Gammaproteobacteria	Betaproteobacteriales	Burkholderiaceae	Parasutterella	NA	0	0	0	1	0	0	15	0	1	0	0	3	0	0	0	0	0
SV1018	Bacteria	Firmicutes	Bacilli	Bacillales	Staphylococcaceae	Staphylococcus	NA	15	0	0	0	0	0	0	0	0	0	0	0	0	0	0	3	0
SV1048	Bacteria	Firmicutes	Clostridia	Clostridiales	Eubacteriaceae	Anaerofustis	NA	0	0	0	0	0	15	0	0	0	0	0	0	0	0	2	0	0
SV1058	Bacteria	Actinobacteria	Actinobacteria	Corynebacteriales	Corynebacteriaceae	Corynebacterium	NA	0	0	0	0	0	0	15	0	0	0	0	0	2	0	0	0	0
SV1062	Bacteria	Proteobacteria	Gammaproteobacteria	Enterobacteriales	Enterobacteriaceae	Enterobacteriaceae_ge	NA	15	0	0	0	0	0	0	0	0	0	0	0	0	0	0	1	0
SV1078	Bacteria	Proteobacteria	Gammaproteobacteria	Betaproteobacteriales	Burkholderiaceae	Delftia	acidovorans	0	0	0	0	0	0	15	0	0	0	0	0	0	1	0	0	0
SV1088	Bacteria	Firmicutes	Clostridia	Clostridiales	Ruminococcaceae	Ruminococcaceae_ge	NA	0	0	0	0	0	15	0	0	0	0	0	0	0	0	0	0	0
SV1089	Bacteria	Bacteroidetes	Bacteroidia	Bacteroidales	Barnesiellaceae	Barnesiella	NA	0	0	0	0	0	15	0	0	0	0	0	0	0	0	0	0	0
SV1093	Bacteria	Fusobacteria	Fusobacteriia	Fusobacteriales	Fusobacteriaceae	Fusobacterium	NA	0	0	0	0	0	0	15	0	0	0	0	0	0	0	0	0	0
SV1095	Bacteria	Firmicutes	Bacilli	Bacillales	Staphylococcaceae	Staphylococcus	NA	0	0	0	0	0	0	15	0	0	0	0	0	0	0	0	0	0
SV1096	Bacteria	Bacteroidetes	Bacteroidia	Bacteroidales	Prevotellaceae	Prevotella_2	NA	0	0	0	0	0	0	15	0	0	0	0	0	0	0	0	0	0
SV1099	Bacteria	Firmicutes	Clostridia	Clostridiales	Clostridiaceae_1	Clostridium_sensu_stricto_1	NA	0	0	0	0	0	0	0	0	0	0	0	0	0	15	0	0	0
SV0778	Bacteria	Firmicutes	Clostridia	Clostridiales	Lachnospiraceae	Anaerostipes	NA	1	0	0	0	2	0	3	0	0	0	12	0	0	0	1	0	14
SV0785	Bacteria	Bacteroidetes	Bacteroidia	Bacteroidales	Bacteroidaceae	Bacteroides	NA	0	0	0	0	0	0	0	3	0	8	7	14	0	1	0	0	0
SV0844	Bacteria	Bacteroidetes	Bacteroidia	Bacteroidales	Prevotellaceae	Prevotella_6	salivae	14	13	1	0	0	0	0	0	0	0	0	0	0	0	0	0	0
SV0876	Bacteria	Firmicutes	Clostridia	Clostridiales	Ruminococcaceae	Ruminococcaceae_UCG-004	NA	0	0	0	0	0	0	14	0	0	4	6	0	0	0	0	0	3
SV0920	Bacteria	Proteobacteria	Gammaproteobacteria	Enterobacteriales	Enterobacteriaceae	Escherichia/Shigella	NA	0	0	1	0	0	1	0	0	0	1	1	1	1	0	2	2	14
SV0924	Bacteria	Firmicutes	Bacilli	Lactobacillales	Streptococcaceae	Streptococcus	NA	0	0	0	0	0	14	0	0	0	0	0	0	0	0	0	7	3
SV0948	Bacteria	Firmicutes	Bacilli	Lactobacillales	Streptococcaceae	Streptococcus	intermedius	2	0	14	0	0	1	0	0	5	0	0	0	0	0	0	0	0
SV0997	Bacteria	Firmicutes	Clostridia	Clostridiales	Lachnospiraceae	Coprococcus_1	catus	0	0	0	0	0	0	6	0	0	0	0	0	0	0	0	14	0
SV0998	Bacteria	Bacteroidetes	Bacteroidia	Flavobacteriales	Flavobacteriaceae	Capnocytophaga	sputigena	14	3	0	0	0	0	0	0	0	0	0	2	0	0	0	0	0
SV1021	Bacteria	Proteobacteria	Alphaproteobacteria	Rhizobiales	Beijerinckiaceae	Methylobacterium	NA	4	0	0	0	0	0	14	0	0	0	0	0	0	0	0	0	0
SV1027	Bacteria	Firmicutes	Clostridia	Clostridiales	Ruminococcaceae	Ruminococcus_2	NA	0	0	0	0	0	14	0	0	0	4	0	0	0	0	0	0	0
SV1040	Bacteria	Firmicutes	Clostridia	Clostridiales	Clostridia_Family_XIII	Clostridia_Family_XIII_ge	NA	14	0	0	0	0	0	0	0	1	0	2	0	0	0	0	0	0
SV1064	Bacteria	Firmicutes	Clostridia	Clostridiales	Ruminococcaceae	Ruminococcaceae_UCG-002	NA	1	0	0	0	14	0	1	0	0	0	0	0	0	0	0	0	0
SV1069	Bacteria	Bacteroidetes	Bacteroidia	Bacteroidales	Bacteroidaceae	Bacteroides	NA	0	0	0	0	14	0	0	0	0	0	1	0	0	0	1	0	0
SV1101	Bacteria	Proteobacteria	Gammaproteobacteria	Betaproteobacteriales	Neisseriaceae	Neisseria	bacilliformis	14	0	0	0	0	0	0	0	0	0	0	0	0	0	0	0	0
SV1102	Bacteria	Actinobacteria	Actinobacteria	Corynebacteriales	Corynebacteriaceae	Corynebacterium	NA	14	0	0	0	0	0	0	0	0	0	0	0	0	0	0	0	0
SV1103	Bacteria	Firmicutes	Bacilli	Lactobacillales	Enterococcaceae	Enterococcus	cecorum	14	0	0	0	0	0	0	0	0	0	0	0	0	0	0	0	0
SV1104	Bacteria	Firmicutes	Bacilli	Lactobacillales	Lactobacillaceae	Lactobacillus	NA	14	0	0	0	0	0	0	0	0	0	0	0	0	0	0	0	0
SV1109	Bacteria	Firmicutes	Bacilli	Lactobacillales	Lactobacillaceae	Lactobacillus	NA	0	0	14	0	0	0	0	0	0	0	0	0	0	0	0	0	0
SV1112	Bacteria	Firmicutes	Clostridia	Clostridiales	Christensenellaceae	Christensenellaceae_R-7_group	NA	0	0	0	0	0	0	14	0	0	0	0	0	0	0	0	0	0
SV1113	Bacteria	Bacteroidetes	Bacteroidia	Bacteroidales	Muribaculaceae	Muribaculaceae_ge	NA	0	0	0	0	0	0	14	0	0	0	0	0	0	0	0	0	0
SV1114	Bacteria	Firmicutes	Clostridia	Clostridiales	Christensenellaceae	Christensenellaceae_R-7_group	NA	0	0	0	0	0	0	14	0	0	0	0	0	0	0	0	0	0
SV1116	Bacteria	Firmicutes	Clostridia	Clostridiales	Lachnospiraceae	Marvinbryantia	NA	0	0	0	0	0	0	0	0	0	0	14	0	0	0	0	0	0
SV0885	Bacteria	Firmicutes	Clostridia	Clostridiales	Ruminococcaceae	Oscillibacter	NA	0	0	0	0	1	0	13	0	0	11	0	0	0	0	1	0	0
SV0895	Bacteria	Firmicutes	Clostridia	Clostridiales	Ruminococcaceae	Ruminococcaceae_UCG-004	NA	0	0	0	0	0	0	13	0	0	3	8	0	0	0	0	0	2
SV0896	Bacteria	Firmicutes	Clostridia	Clostridiales	Ruminococcaceae	Subdoligranulum	NA	0	0	0	0	0	0	0	0	0	13	2	7	0	0	4	0	0
SV0933	Bacteria	Bacteroidetes	Bacteroidia	Bacteroidales	Prevotellaceae	Prevotella_9	NA	2	0	1	0	5	0	0	0	1	0	0	0	0	0	1	13	0
SV0999	Bacteria	Firmicutes	Clostridia	Clostridiales	Clostridia_Family_XI	Parvimonas	micra	13	2	0	0	0	0	0	0	4	0	0	0	0	0	0	0	0
SV1006	Bacteria	Firmicutes	Clostridia	Clostridiales	Ruminococcaceae	Anaerotruncus	NA	0	0	0	0	1	1	13	0	0	3	0	0	0	0	1	0	0
SV1023	Bacteria	Firmicutes	Bacilli	Lactobacillales	Carnobacteriaceae	Granulicatella	elegans	0	13	2	0	0	0	0	0	1	0	0	0	0	0	0	0	2
SV1026	Bacteria	Proteobacteria	Deltaproteobacteria	Desulfovibrionales	Desulfovibrionaceae	Bilophila	NA	0	0	0	0	1	0	0	0	0	0	0	0	0	0	13	0	4
SV1041	Bacteria	Actinobacteria	Actinobacteria	Micrococcales	Micrococcaceae	Micrococcus	NA	3	0	0	0	0	0	1	0	0	0	0	0	0	13	0	0	0
SV1045	Bacteria	Patescibacteria	Saccharimonadia	Saccharimonadales	Saccharimonadaceae	Saccharimonadaceae_ge	NA	0	0	13	0	0	0	0	0	0	0	3	0	0	0	1	0	0
SV1090	Bacteria	Patescibacteria	Saccharimonadia	Saccharimonadales	Saccharimonadaceae	Saccharimonadaceae_ge	NA	0	0	0	0	0	2	0	0	0	0	0	0	0	0	0	0	13
SV1118	Bacteria	Firmicutes	Bacilli	Bacillales	Bacillaceae	Anoxybacillus	NA	13	0	0	0	0	0	0	0	0	0	0	0	0	0	0	0	0
SV1130	Bacteria	Bacteroidetes	Bacteroidia	Bacteroidales	Tannerellaceae	Parabacteroides	NA	0	0	0	0	0	0	13	0	0	0	0	0	0	0	0	0	0
SV1131	Bacteria	Firmicutes	Clostridia	Clostridiales	Lachnospiraceae	Roseburia	NA	0	0	0	0	0	0	13	0	0	0	0	0	0	0	0	0	0
SV1133	Bacteria	Bacteroidetes	Bacteroidia	Bacteroidales	Prevotellaceae	Prevotellaceae_UCG-001	NA	0	0	0	0	0	0	13	0	0	0	0	0	0	0	0	0	0
SV1134	Bacteria	Bacteroidetes	Bacteroidia	Bacteroidales	Bacteroidaceae	Bacteroides	NA	0	0	0	0	0	0	0	0	0	0	0	13	0	0	0	0	0
SV1137	Bacteria	Firmicutes	Clostridia	Clostridiales	Clostridiaceae_1	Clostridium_sensu_stricto_1	NA	0	0	0	0	0	0	0	0	0	0	0	0	0	13	0	0	0
SV1138	Bacteria	Firmicutes	Bacilli	Bacillales	Staphylococcaceae	Staphylococcus	NA	0	0	0	0	0	0	0	0	0	0	0	0	0	0	0	13	0
SV1139	Bacteria	Firmicutes	Clostridia	Clostridiales	Lachnospiraceae	Lachnospiraceae_ge	NA	0	0	0	0	0	0	0	0	0	0	0	0	0	0	0	0	13
SV0779	Bacteria	Firmicutes	Clostridia	Clostridiales	Clostridia_Family_XI	Finegoldia	NA	1	0	0	0	0	0	11	0	0	0	0	0	0	9	0	12	0
SV0832	Bacteria	Proteobacteria	Gammaproteobacteria	Enterobacteriales	Enterobacteriaceae	Escherichia/Shigella	NA	1	0	5	2	0	12	0	0	0	1	3	0	0	0	1	3	1
SV0952	Bacteria	Bacteroidetes	Bacteroidia	Bacteroidales	Prevotellaceae	Prevotella_9	NA	0	0	0	4	1	0	0	0	4	0	0	1	0	0	0	12	0
SV0977	Bacteria	Proteobacteria	Deltaproteobacteria	Desulfovibrionales	Desulfovibrionaceae	Bilophila	NA	0	0	0	0	0	0	0	0	0	0	0	0	0	0	12	0	9
SV1004	Bacteria	Firmicutes	Clostridia	Clostridiales	Lachnospiraceae	Lachnospiraceae_ge	NA	0	0	0	0	12	0	0	0	0	2	5	0	0	0	0	0	0
SV1024	Bacteria	Proteobacteria	Gammaproteobacteria	Pasteurellales	Pasteurellaceae	Pasteurellaceae_ge	NA	0	0	12	0	1	1	0	0	0	0	0	0	0	0	0	0	4
SV1037	Bacteria	Proteobacteria	Gammaproteobacteria	Enterobacteriales	Enterobacteriaceae	Escherichia/Shigella	NA	0	0	0	0	0	0	0	3	0	1	1	0	12	0	1	0	0
SV1070	Bacteria	Firmicutes	Clostridia	Clostridiales	Lachnospiraceae	Lachnospiraceae_ge	NA	0	0	0	0	12	0	0	0	0	0	4	0	0	0	0	0	0
SV1119	Bacteria	Bacteroidetes	Bacteroidia	Flavobacteriales	Flavobacteriaceae	Capnocytophaga	NA	12	0	0	0	0	0	0	0	0	0	0	0	0	0	0	0	1
SV1144	Bacteria	Bacteroidetes	Bacteroidia	Bacteroidales	Bacteroidaceae	Bacteroides	NA	0	0	12	0	0	0	0	0	0	0	0	0	0	0	0	0	0
SV1146	Bacteria	Firmicutes	Clostridia	Clostridiales	Ruminococcaceae	Butyricicoccus	NA	0	0	0	0	12	0	0	0	0	0	0	0	0	0	0	0	0
SV1147	Bacteria	Firmicutes	Clostridia	Clostridiales	Ruminococcaceae	Ruminococcaceae_ge	NA	0	0	0	0	12	0	0	0	0	0	0	0	0	0	0	0	0
SV1152	Bacteria	Bacteroidetes	Bacteroidia	Bacteroidales	Bacteroidaceae	Bacteroides	NA	0	0	0	0	0	0	12	0	0	0	0	0	0	0	0	0	0
SV1153	Bacteria	Bacteroidetes	Bacteroidia	Bacteroidales	Prevotellaceae	Prevotellaceae_ge	NA	0	0	0	0	0	0	12	0	0	0	0	0	0	0	0	0	0
SV1154	Bacteria	Bacteroidetes	Bacteroidia	Bacteroidales	Muribaculaceae	Muribaculaceae_ge	NA	0	0	0	0	0	0	12	0	0	0	0	0	0	0	0	0	0
SV1158	Bacteria	Firmicutes	Clostridia	Clostridiales	Clostridia_Family_XIII	Clostridia_Family_XIII_ge	NA	0	0	0	0	0	0	0	0	0	12	0	0	0	0	0	0	0
SV1162	Bacteria	Bacteroidetes	Bacteroidia	Bacteroidales	Prevotellaceae	Prevotella_9	NA	0	0	0	0	0	0	0	0	0	0	0	0	0	0	0	12	0
SV0949	Bacteria	Bacteroidetes	Bacteroidia	Bacteroidales	Prevotellaceae	Prevotella_9	NA	1	0	0	1	11	0	1	1	0	0	0	0	1	0	0	6	0
SV0978	Bacteria	Firmicutes	Clostridia	Clostridiales	Clostridia_Family_XIII	Clostridia_Family_XIII_ge	NA	11	0	0	0	0	0	0	0	9	0	0	0	0	0	0	0	0
SV0996	Bacteria	Firmicutes	Negativicutes	Selenomonadales	Veillonellaceae	Dialister	NA	0	0	0	0	0	0	11	0	1	0	0	0	0	0	6	1	1
SV1044	Bacteria	Proteobacteria	Gammaproteobacteria	Enterobacteriales	Enterobacteriaceae	Enterobacteriaceae_ge	NA	0	1	1	2	0	0	0	0	0	0	0	0	0	0	0	11	2
SV1065	Bacteria	Firmicutes	Bacilli	Lactobacillales	Aerococcaceae	Abiotrophia	NA	0	11	0	0	0	0	2	0	0	0	0	0	0	0	0	3	0
SV1110	Bacteria	Bacteroidetes	Bacteroidia	Bacteroidales	Bacteroidaceae	Bacteroides	NA	0	0	0	0	1	11	0	0	0	0	0	2	0	0	0	0	0
SV1143	Bacteria	Bacteroidetes	Bacteroidia	Bacteroidales	Prevotellaceae	Prevotella_2	NA	0	1	0	0	0	0	11	0	0	0	0	0	0	0	0	0	0
SV1149	Bacteria	Proteobacteria	Alphaproteobacteria	Rhizobiales	Rhizobiaceae	Allorhizobium-Neorhizobium-Pararhizobium-Rhizobium	NA	0	0	0	0	0	1	0	0	0	0	0	0	0	0	0	11	0
SV1155	Bacteria	Proteobacteria	Gammaproteobacteria	Betaproteobacteriales	Burkholderiaceae	Sutterella	NA	0	0	0	0	0	0	11	0	0	0	0	0	0	0	0	1	0
SV1159	Bacteria	Firmicutes	Clostridia	Clostridiales	Lachnospiraceae	Oribacterium	parvum	0	0	0	0	0	0	0	0	0	0	11	1	0	0	0	0	0
SV1172	Bacteria	Firmicutes	Clostridia	Clostridiales	Christensenellaceae	Catabacter	hongkongensis	0	0	0	0	11	0	0	0	0	0	0	0	0	0	0	0	0
SV1173	Bacteria	Firmicutes	Clostridia	Clostridiales	Ruminococcaceae	Ruminococcus_1	NA	0	0	0	0	11	0	0	0	0	0	0	0	0	0	0	0	0
SV1176	Bacteria	Firmicutes	Bacilli	Lactobacillales	Lactobacillaceae	Lactobacillus	NA	0	0	0	0	0	0	11	0	0	0	0	0	0	0	0	0	0
SV1177	Bacteria	Firmicutes	Clostridia	Clostridiales	Ruminococcaceae	Ruminococcaceae_ge	NA	0	0	0	0	0	0	11	0	0	0	0	0	0	0	0	0	0
SV1178	Bacteria	Firmicutes	Clostridia	Clostridiales	Ruminococcaceae	Ruminococcaceae_ge	NA	0	0	0	0	0	0	11	0	0	0	0	0	0	0	0	0	0
SV1182	Bacteria	Firmicutes	Clostridia	Clostridiales	Lachnospiraceae	Lachnospiraceae_ge	NA	0	0	0	0	0	0	0	0	0	0	11	0	0	0	0	0	0
SV1183	Bacteria	Actinobacteria	Coriobacteriia	Coriobacteriales	Atopobiaceae	Olsenella	NA	0	0	0	0	0	0	0	0	0	0	0	0	0	11	0	0	0
SV1184	Bacteria	Firmicutes	Clostridia	Clostridiales	Ruminococcaceae	Ruminococcus_1	NA	0	0	0	0	0	0	0	0	0	0	0	0	0	0	0	11	0
SV0791	Bacteria	Bacteroidetes	Bacteroidia	Bacteroidales	Prevotellaceae	Prevotella_9	NA	5	6	0	0	1	3	10	0	1	0	0	0	0	0	0	5	1
SV0866	Bacteria	Bacteroidetes	Bacteroidia	Bacteroidales	Bacteroidaceae	Bacteroides	NA	0	0	0	0	6	0	0	2	0	0	7	10	0	0	1	0	1
SV0953	Bacteria	Firmicutes	Clostridia	Clostridiales	Lachnospiraceae	Blautia	NA	0	0	0	2	0	9	0	0	0	1	0	0	0	0	0	10	0
SV0955	Bacteria	Bacteroidetes	Bacteroidia	Bacteroidales	Bacteroidaceae	Bacteroides	NA	0	0	0	0	10	0	0	8	0	0	1	2	0	0	0	0	1
SV0969	Bacteria	Firmicutes	Bacilli	Lactobacillales	Leuconostocaceae	Leuconostoc	lactis	0	1	4	0	4	0	0	10	1	0	1	0	0	0	0	0	0
SV1019	Bacteria	Proteobacteria	Gammaproteobacteria	Enterobacteriales	Enterobacteriaceae	Serratia	proteamaculans	10	3	0	0	0	0	5	0	0	0	0	0	0	0	0	0	0
SV1120	Bacteria	Actinobacteria	Actinobacteria	Actinomycetales	Actinomycetaceae	Actinomyces	NA	10	0	2	0	0	0	0	0	1	0	0	0	0	0	0	0	0
SV1136	Bacteria	Proteobacteria	Gammaproteobacteria	Enterobacteriales	Enterobacteriaceae	Enterobacteriaceae_ge	NA	0	0	0	0	0	0	0	0	0	0	0	0	1	10	0	2	0
SV1140	Bacteria	Firmicutes	Clostridia	Clostridiales	Clostridia_Family_XI	Anaerococcus	NA	10	0	0	0	0	0	0	0	0	0	0	0	0	0	0	2	0
SV1145	Bacteria	Firmicutes	Bacilli	Lactobacillales	Lactobacillaceae	Lactobacillus	acidophilus	0	0	1	0	0	0	0	0	0	1	0	0	0	0	0	0	10
SV1180	Bacteria	Firmicutes	Negativicutes	Selenomonadales	Acidaminococcaceae	Acidaminococcus	massiliensis	0	0	0	0	0	0	10	1	0	0	0	0	0	0	0	0	0
SV1181	Bacteria	Bacteroidetes	Bacteroidia	Bacteroidales	Prevotellaceae	Prevotella_2	saccharolytica	0	0	0	0	0	0	10	0	0	0	0	0	0	0	0	1	0
SV1187	Bacteria	Proteobacteria	Alphaproteobacteria	Rhizobiales	Xanthobacteraceae	Xanthobacteraceae_ge	NA	0	10	0	0	0	0	0	0	0	0	0	0	0	0	0	0	0
SV1192	Bacteria	Bacteroidetes	Bacteroidia	Bacteroidales	Bacteroidaceae	Bacteroides	NA	0	0	10	0	0	0	0	0	0	0	0	0	0	0	0	0	0
SV1194	Bacteria	Actinobacteria	Coriobacteriia	Coriobacteriales	Eggerthellaceae	Senegalimassilia	NA	0	0	0	0	10	0	0	0	0	0	0	0	0	0	0	0	0
SV1196	Bacteria	Firmicutes	Negativicutes	Selenomonadales	Veillonellaceae	Megasphaera	NA	0	0	0	0	0	0	10	0	0	0	0	0	0	0	0	0	0
SV1197	Bacteria	Firmicutes	Clostridia	Clostridiales	Ruminococcaceae	Ruminococcaceae_ge	NA	0	0	0	0	0	0	10	0	0	0	0	0	0	0	0	0	0
SV1199	Bacteria	Firmicutes	Clostridia	Clostridiales	Lachnospiraceae	Lachnospiraceae_ge	NA	0	0	0	0	0	0	10	0	0	0	0	0	0	0	0	0	0
SV1209	Bacteria	Firmicutes	Clostridia	Clostridiales	Lachnospiraceae	Lactonifactor	longoviformis	0	0	0	0	0	0	0	0	0	0	0	0	0	0	10	0	0
SV1210	Bacteria	Acidobacteria	Acidobacteriia	Solibacterales	Solibacteraceae_(Subgroup_3)	Bryobacter	NA	0	0	0	0	0	0	0	0	0	0	0	0	0	0	0	10	0
SV0768	Bacteria	Proteobacteria	Gammaproteobacteria	Enterobacteriales	Enterobacteriaceae	Enterobacteriaceae_ge	NA	0	0	9	2	0	1	0	0	0	4	7	0	0	0	4	6	1
SV0901	Bacteria	Firmicutes	Bacilli	Lactobacillales	Streptococcaceae	Streptococcus	parasanguinis	0	2	0	0	1	0	3	1	0	0	1	0	0	0	1	7	9
SV1005	Bacteria	Firmicutes	Clostridia	Clostridiales	Ruminococcaceae	Faecalibacterium	NA	0	0	0	0	7	0	0	0	0	0	0	0	0	0	9	0	3
SV1085	Bacteria	Proteobacteria	Gammaproteobacteria	Betaproteobacteriales	Burkholderiaceae	Janthinobacterium	NA	0	3	0	0	0	0	2	0	1	0	0	0	0	9	0	0	0
SV1087	Bacteria	Bacteroidetes	Bacteroidia	Bacteroidales	Bacteroidaceae	Bacteroides	NA	0	0	0	0	9	0	3	0	0	0	0	0	0	1	0	2	0
SV1091	Bacteria	Bacteroidetes	Bacteroidia	Bacteroidales	Marinifilaceae	Odoribacter	splanchnicus	0	0	0	0	0	1	9	0	0	0	0	4	1	0	0	0	0
SV1106	Bacteria	Actinobacteria	Actinobacteria	Corynebacteriales	Corynebacteriaceae	Lawsonella	NA	3	0	1	0	0	1	0	0	0	0	0	0	0	0	0	9	0
SV1107	Bacteria	Proteobacteria	Gammaproteobacteria	Enterobacteriales	Enterobacteriaceae	Enterobacteriaceae_ge	NA	1	0	9	0	0	0	0	0	1	0	0	0	0	0	0	3	0
SV1117	Bacteria	Firmicutes	Clostridia	Clostridiales	Lachnospiraceae	Lachnospiraceae_NK4A136_group	NA	0	0	0	0	0	0	0	0	0	0	1	0	0	0	9	0	4
SV1123	Bacteria	Bacteroidetes	Bacteroidia	Bacteroidales	Barnesiellaceae	Barnesiella	NA	0	4	0	0	0	0	0	0	0	0	0	0	0	0	0	9	0
SV1142	Bacteria	Firmicutes	Clostridia	Clostridiales	Lachnospiraceae	Stomatobaculum	longum	3	0	0	0	0	0	0	0	9	0	0	0	0	0	0	0	0
SV1157	Bacteria	Firmicutes	Clostridia	Clostridiales	Lachnospiraceae	Lachnospiraceae_ge	NA	0	0	0	0	0	0	1	0	0	2	0	9	0	0	0	0	0
SV1193	Bacteria	Firmicutes	Bacilli	Bacillales	Staphylococcaceae	Staphylococcus	NA	0	0	1	0	0	0	0	0	0	0	0	0	0	0	0	9	0
SV1211	Bacteria	Firmicutes	Bacilli	Lactobacillales	Streptococcaceae	Streptococcus	NA	0	0	0	0	0	0	0	0	0	0	0	0	0	0	0	9	1
SV1212	Bacteria	Firmicutes	Negativicutes	Selenomonadales	Veillonellaceae	Selenomonas_3	NA	9	0	0	0	0	0	0	0	0	0	0	0	0	0	0	0	0
SV1218	Bacteria	Firmicutes	Negativicutes	Selenomonadales	Veillonellaceae	Megamonas	NA	0	0	0	0	9	0	0	0	0	0	0	0	0	0	0	0	0
SV1224	Bacteria	Bacteroidetes	Bacteroidia	Bacteroidales	Prevotellaceae	Prevotellaceae_ge	NA	0	0	0	0	0	0	9	0	0	0	0	0	0	0	0	0	0
SV1226	Bacteria	Bacteroidetes	Bacteroidia	Bacteroidales	Muribaculaceae	Muribaculaceae_ge	NA	0	0	0	0	0	0	9	0	0	0	0	0	0	0	0	0	0
SV1227	Bacteria	Firmicutes	Negativicutes	Selenomonadales	Veillonellaceae	Megamonas	NA	0	0	0	0	0	0	9	0	0	0	0	0	0	0	0	0	0
SV1228	Bacteria	Firmicutes	Clostridia	Clostridiales	Christensenellaceae	Christensenellaceae_R-7_group	NA	0	0	0	0	0	0	9	0	0	0	0	0	0	0	0	0	0
SV1234	Bacteria	Actinobacteria	Actinobacteria	Corynebacteriales	Corynebacteriaceae	Corynebacterium_1	kroppenstedtii	0	0	0	0	0	0	0	0	0	0	0	0	0	9	0	0	0
SV0921	Bacteria	Firmicutes	Negativicutes	Selenomonadales	Veillonellaceae	Megasphaera	NA	0	0	1	0	0	8	8	0	0	0	0	0	0	0	0	7	0
SV1083	Bacteria	Bacteroidetes	Bacteroidia	Bacteroidales	Prevotellaceae	Alloprevotella	NA	6	8	0	0	0	0	0	0	0	0	0	1	0	0	0	0	0
SV1086	Bacteria	Firmicutes	Bacilli	Lactobacillales	Lactobacillaceae	Lactobacillus	NA	0	1	0	0	0	0	8	0	0	0	0	0	0	2	0	4	0
SV1135	Bacteria	Proteobacteria	Gammaproteobacteria	Enterobacteriales	Enterobacteriaceae	Klebsiella	pneumoniae	0	0	0	0	0	0	0	0	0	0	0	1	8	4	0	0	0
SV1161	Bacteria	Bacteroidetes	Bacteroidia	Bacteroidales	Porphyromonadaceae	Porphyromonas	uenonis	0	0	0	0	0	0	0	0	0	0	0	0	0	0	8	4	0
SV1168	Bacteria	Firmicutes	Clostridia	Clostridiales	Lachnospiraceae	Stomatobaculum	NA	0	3	0	0	0	0	0	0	0	0	0	0	0	0	0	0	8
SV1175	Bacteria	Firmicutes	Clostridia	Clostridiales	Ruminococcaceae	UBA1819	NA	0	0	0	0	0	1	0	0	0	0	1	0	0	0	8	0	1
SV1188	Bacteria	Firmicutes	Bacilli	Lactobacillales	Streptococcaceae	Lactococcus	raffinolactis	0	8	0	2	0	0	0	0	0	0	0	0	0	0	0	0	0
SV1205	Bacteria	Proteobacteria	Gammaproteobacteria	Pseudomonadales	Pseudomonadaceae	Pseudomonas	protegens	0	0	0	0	0	0	0	0	2	0	0	0	0	8	0	0	0
SV1214	Bacteria	Bacteroidetes	Bacteroidia	Bacteroidales	Prevotellaceae	Prevotellaceae_ge	NA	1	0	0	0	0	0	8	0	0	0	0	0	0	0	0	0	0
SV1232	Bacteria	Bacteroidetes	Bacteroidia	Bacteroidales	Bacteroidaceae	Bacteroides	NA	0	0	0	0	0	0	0	8	0	0	0	1	0	0	0	0	0
SV1237	Bacteria	Firmicutes	Clostridia	Clostridiales	Lachnospiraceae	Lachnospiraceae_ge	NA	8	0	0	0	0	0	0	0	0	0	0	0	0	0	0	0	0
SV1238	Bacteria	Actinobacteria	Actinobacteria	Corynebacteriales	Mycobacteriaceae	Mycobacterium	NA	8	0	0	0	0	0	0	0	0	0	0	0	0	0	0	0	0
SV1239	Bacteria	Actinobacteria	Actinobacteria	Actinomycetales	Actinomycetaceae	Arcanobacterium	NA	8	0	0	0	0	0	0	0	0	0	0	0	0	0	0	0	0
SV1243	Bacteria	Proteobacteria	Gammaproteobacteria	Betaproteobacteriales	Burkholderiaceae	Lautropia	mirabilis	0	8	0	0	0	0	0	0	0	0	0	0	0	0	0	0	0
SV1245	Bacteria	Bacteroidetes	Bacteroidia	Bacteroidales	Bacteroidaceae	Bacteroides	NA	0	0	8	0	0	0	0	0	0	0	0	0	0	0	0	0	0
SV1246	Bacteria	Firmicutes	Clostridia	Clostridiales	Ruminococcaceae	Intestinimonas	NA	0	0	0	0	8	0	0	0	0	0	0	0	0	0	0	0	0
SV1251	Bacteria	Bacteroidetes	Bacteroidia	Bacteroidales	Prevotellaceae	Prevotella_9	NA	0	0	0	0	0	0	8	0	0	0	0	0	0	0	0	0	0
SV1253	Bacteria	Proteobacteria	Alphaproteobacteria	Sphingomonadales	Sphingomonadaceae	Sphingomonas	NA	0	0	0	0	0	0	8	0	0	0	0	0	0	0	0	0	0
SV1254	Bacteria	Spirochaetes	Spirochaetia	Spirochaetales	Spirochaetaceae	Treponema_2	NA	0	0	0	0	0	0	8	0	0	0	0	0	0	0	0	0	0
SV1256	Bacteria	Firmicutes	Clostridia	Clostridiales	Christensenellaceae	Christensenellaceae_ge	NA	0	0	0	0	0	0	8	0	0	0	0	0	0	0	0	0	0
SV1257	Bacteria	Actinobacteria	Actinobacteria	Actinomycetales	Actinomycetaceae	Varibaculum	NA	0	0	0	0	0	0	8	0	0	0	0	0	0	0	0	0	0
SV1264	Bacteria	Bacteroidetes	Bacteroidia	Bacteroidales	Tannerellaceae	Parabacteroides	NA	0	0	0	0	0	0	0	0	0	0	0	8	0	0	0	0	0
SV1265	Bacteria	Firmicutes	Clostridia	Clostridiales	Lachnospiraceae	Lachnospiraceae_UCG-010	NA	0	0	0	0	0	0	0	0	0	0	0	0	0	0	8	0	0
SV0903	Bacteria	Firmicutes	Clostridia	Clostridiales	Ruminococcaceae	Faecalibacterium	NA	0	0	0	0	6	3	0	0	0	7	1	2	0	0	6	0	0
SV0971	Bacteria	Bacteroidetes	Bacteroidia	Bacteroidales	Bacteroidaceae	Bacteroides	NA	0	0	1	0	2	0	0	0	0	0	6	4	0	0	1	7	0
SV0979	Bacteria	Proteobacteria	Alphaproteobacteria	Caulobacterales	Caulobacteraceae	Brevundimonas	NA	7	0	0	1	0	0	4	0	2	0	0	1	0	1	0	3	1
SV1020	Bacteria	Proteobacteria	Gammaproteobacteria	Pseudomonadales	Moraxellaceae	Enhydrobacter	NA	6	2	0	0	0	0	0	0	0	0	0	0	0	0	0	7	3
SV1098	Bacteria	Firmicutes	Clostridia	Clostridiales	Lachnospiraceae	Blautia	NA	0	0	0	0	0	0	0	0	0	0	5	0	0	2	0	1	7
SV1105	Bacteria	Firmicutes	Negativicutes	Selenomonadales	Veillonellaceae	Veillonella	NA	7	0	1	0	0	0	0	1	2	0	2	0	0	0	0	1	0
SV1124	Bacteria	Firmicutes	Clostridia	Clostridiales	Lachnospiraceae	Blautia	NA	0	0	0	0	6	0	0	0	0	0	7	0	0	0	0	0	0
SV1125	Bacteria	Firmicutes	Clostridia	Clostridiales	Lachnospiraceae	Anaerostipes	NA	0	0	0	0	2	0	1	0	0	0	2	0	0	0	1	0	7
SV1169	Bacteria	Patescibacteria	Saccharimonadia	Saccharimonadales	Saccharimonadaceae	Candidatus_Saccharimonas	NA	0	0	7	0	3	0	0	0	0	0	1	0	0	0	0	0	0
SV1171	Bacteria	Firmicutes	Bacilli	Lactobacillales	Streptococcaceae	Streptococcus	NA	0	0	3	0	1	0	0	0	0	0	0	0	0	0	0	7	0
SV1220	Bacteria	Bacteroidetes	Bacteroidia	Bacteroidales	Bacteroidaceae	Bacteroides	NA	0	0	0	0	2	0	0	0	0	0	7	0	0	0	0	0	0
SV1233	Bacteria	Firmicutes	Clostridia	Clostridiales	Lachnospiraceae	Lachnospiraceae_NK4A136_group	NA	0	0	0	0	0	0	0	0	2	0	0	0	0	0	0	7	0
SV1240	Bacteria	Actinobacteria	Actinobacteria	Actinomycetales	Actinomycetaceae	Actinomyces	naeslundii	7	0	1	0	0	0	0	0	0	0	0	0	0	0	0	0	0
SV1242	Bacteria	Firmicutes	Erysipelotrichia	Erysipelotrichales	Erysipelotrichaceae	Solobacterium	NA	1	7	0	0	0	0	0	0	0	0	0	0	0	0	0	0	0
SV1275	Bacteria	Proteobacteria	Alphaproteobacteria	Acetobacterales	Acetobacteraceae	Gluconobacter	oxydans	0	7	0	0	0	0	0	0	0	0	0	0	0	0	0	0	0
SV1276	Bacteria	Proteobacteria	Alphaproteobacteria	Acetobacterales	Acetobacteraceae	Gluconobacter	NA	0	7	0	0	0	0	0	0	0	0	0	0	0	0	0	0	0
SV1277	Bacteria	Actinobacteria	Actinobacteria	Actinomycetales	Actinomycetaceae	Actinomyces	NA	0	0	7	0	0	0	0	0	0	0	0	0	0	0	0	0	0
SV1283	Bacteria	Firmicutes	Clostridia	Clostridiales	Ruminococcaceae	GCA-900066225	NA	0	0	0	0	7	0	0	0	0	0	0	0	0	0	0	0	0
SV1284	Bacteria	Firmicutes	Clostridia	Clostridiales	Ruminococcaceae	Ruminococcaceae_UCG-009	NA	0	0	0	0	7	0	0	0	0	0	0	0	0	0	0	0	0
SV1285	Bacteria	Bacteroidetes	Bacteroidia	Bacteroidales	Prevotellaceae	Prevotella_9	NA	0	0	0	0	7	0	0	0	0	0	0	0	0	0	0	0	0
SV1290	Bacteria	Firmicutes	Clostridia	Clostridiales	Ruminococcaceae	Ruminococcaceae_ge	NA	0	0	0	0	0	0	7	0	0	0	0	0	0	0	0	0	0
SV1293	Bacteria	Firmicutes	Bacilli	Bacillales	Staphylococcaceae	Staphylococcus	NA	0	0	0	0	0	0	7	0	0	0	0	0	0	0	0	0	0
SV1297	Bacteria	Firmicutes	Clostridia	Clostridiales	Ruminococcaceae	Ruminococcaceae_UCG-013	NA	0	0	0	0	0	0	0	0	0	7	0	0	0	0	0	0	0
SV1298	Bacteria	Patescibacteria	Saccharimonadia	Saccharimonadales	Saccharimonadaceae	Saccharimonadaceae_ge	NA	0	0	0	0	0	0	0	0	0	0	7	0	0	0	0	0	0
SV1299	Bacteria	Bacteroidetes	Bacteroidia	Bacteroidales	Tannerellaceae	Parabacteroides	NA	0	0	0	0	0	0	0	0	0	0	7	0	0	0	0	0	0
SV1301	Bacteria	Firmicutes	Clostridia	Clostridiales	Ruminococcaceae	Ruminococcus_2	NA	0	0	0	0	0	0	0	0	0	0	0	0	0	0	7	0	0
SV0982	Bacteria	Bacteroidetes	Bacteroidia	Bacteroidales	Bacteroidaceae	Bacteroides	NA	0	0	1	0	2	0	1	0	0	5	6	1	0	1	3	0	0
SV0986	Bacteria	Firmicutes	Clostridia	Clostridiales	Lachnospiraceae	Lachnospiraceae_ge	NA	0	0	0	0	1	4	0	0	0	1	1	6	0	0	2	0	5
SV1000	Bacteria	Actinobacteria	Actinobacteria	Actinomycetales	Actinomycetaceae	Actinomyces	NA	5	5	6	3	0	0	0	0	0	0	0	0	0	0	0	0	0
SV1167	Bacteria	Bacteroidetes	Bacteroidia	Bacteroidales	Bacteroidaceae	Bacteroides	NA	1	0	0	0	0	3	6	0	0	0	0	0	0	0	0	1	0
SV1206	Bacteria	Firmicutes	Clostridia	Clostridiales	Ruminococcaceae	Candidatus_Soleaferrea	NA	0	0	0	0	0	0	0	0	0	6	0	0	0	0	4	0	0
SV1216	Bacteria	Firmicutes	Bacilli	Lactobacillales	Streptococcaceae	Streptococcus	gordonii	0	0	6	0	0	0	0	0	0	0	0	1	0	0	0	0	2
SV1219	Bacteria	Bacteroidetes	Bacteroidia	Bacteroidales	Prevotellaceae	Prevotella_9	NA	0	0	0	0	6	0	1	0	0	0	0	0	0	1	0	1	0
SV1247	Bacteria	Firmicutes	Clostridia	Clostridiales	Ruminococcaceae	Ruminiclostridium_9	NA	0	0	0	0	6	0	0	0	0	0	2	0	0	0	0	0	0
SV1262	Bacteria	Firmicutes	Clostridia	Clostridiales	Lachnospiraceae	Lachnospiraceae_ge	NA	0	0	0	0	0	0	0	0	0	2	6	0	0	0	0	0	0
SV1269	Bacteria	Firmicutes	Bacilli	Bacillales	Bacilli_Family_XI	Gemella	asaccharolytica	6	0	0	0	0	0	0	0	1	0	0	0	0	0	0	0	0
SV1270	Bacteria	Firmicutes	Clostridia	Clostridiales	Peptostreptococcaceae	Peptostreptococcaceae_ge	NA	6	0	1	0	0	0	0	0	0	0	0	0	0	0	0	0	0
SV1271	Bacteria	Actinobacteria	Actinobacteria	Pseudonocardiales	Pseudonocardiaceae	Pseudonocardiaceae_ge	NA	6	1	0	0	0	0	0	0	0	0	0	0	0	0	0	0	0
SV1280	Bacteria	Proteobacteria	Gammaproteobacteria	Betaproteobacteriales	Burkholderiaceae	Parasutterella	NA	0	0	1	0	0	0	6	0	0	0	0	0	0	0	0	0	0
SV1303	Bacteria	Actinobacteria	Actinobacteria	Actinomycetales	Actinomycetaceae	F0332	NA	6	0	0	0	0	0	0	0	0	0	0	0	0	0	0	0	0
SV1305	Bacteria	Firmicutes	Clostridia	Clostridiales	Clostridia_Family_XI	Ezakiella	NA	6	0	0	0	0	0	0	0	0	0	0	0	0	0	0	0	0
SV1311	Bacteria	Firmicutes	Clostridia	Clostridiales	Ruminococcaceae	Ruminococcaceae_ge	NA	0	0	0	0	6	0	0	0	0	0	0	0	0	0	0	0	0
SV1315	Bacteria	Firmicutes	Clostridia	Clostridiales	Clostridiales_vadinBB60_group	Clostridiales_vadinBB60_group_ge	NA	0	0	0	0	0	0	6	0	0	0	0	0	0	0	0	0	0
SV1316	Bacteria	Bacteroidetes	Bacteroidia	Bacteroidales	Prevotellaceae	Alloprevotella	NA	0	0	0	0	0	0	6	0	0	0	0	0	0	0	0	0	0
SV1318	Bacteria	Firmicutes	Erysipelotrichia	Erysipelotrichales	Erysipelotrichaceae	Erysipelotrichaceae_ge	NA	0	0	0	0	0	0	6	0	0	0	0	0	0	0	0	0	0
SV1320	Bacteria	Bacteroidetes	Bacteroidia	Bacteroidales	Bacteroidaceae	Bacteroides	NA	0	0	0	0	0	0	6	0	0	0	0	0	0	0	0	0	0
SV1321	Bacteria	Firmicutes	Clostridia	Clostridiales	Clostridiales_vadinBB60_group	Clostridiales_vadinBB60_group_ge	NA	0	0	0	0	0	0	6	0	0	0	0	0	0	0	0	0	0
SV1325	Bacteria	Bacteroidetes	Bacteroidia	Bacteroidales	Bacteroidaceae	Bacteroides	NA	0	0	0	0	0	0	0	6	0	0	0	0	0	0	0	0	0
SV1327	Bacteria	Firmicutes	Clostridia	Clostridiales	Clostridiaceae_1	Clostridium_sensu_stricto_2	NA	0	0	0	0	0	0	0	0	0	0	0	0	6	0	0	0	0
SV1328	Bacteria	Firmicutes	Negativicutes	Selenomonadales	Veillonellaceae	Veillonella	parvula	0	0	0	0	0	0	0	0	0	0	0	0	0	6	0	0	0
SV1329	Bacteria	Bacteroidetes	Bacteroidia	Sphingobacteriales	Sphingobacteriaceae	Pedobacter	boryungensis	0	0	0	0	0	0	0	0	0	0	0	0	0	6	0	0	0
SV1330	Bacteria	Firmicutes	Clostridia	Clostridiales	Ruminococcaceae	Ruminiclostridium_9	NA	0	0	0	0	0	0	0	0	0	0	0	0	0	0	6	0	0
SV1331	Bacteria	Firmicutes	Clostridia	Clostridiales	Ruminococcaceae	Ruminococcaceae_UCG-003	NA	0	0	0	0	0	0	0	0	0	0	0	0	0	0	6	0	0
SV1332	Bacteria	Bacteroidetes	Bacteroidia	Bacteroidales	Rikenellaceae	Alistipes	NA	0	0	0	0	0	0	0	0	0	0	0	0	0	0	6	0	0
SV1333	Bacteria	Proteobacteria	Gammaproteobacteria	Legionellales	Legionellaceae	Legionella	NA	0	0	0	0	0	0	0	0	0	0	0	0	0	0	0	6	0
SV1334	Bacteria	Proteobacteria	Gammaproteobacteria	Enterobacteriales	Enterobacteriaceae	Enterobacteriaceae_ge	NA	0	0	0	0	0	0	0	0	0	0	0	0	0	0	0	6	0
SV1335	Bacteria	Actinobacteria	Actinobacteria	Micrococcales	Dermabacteraceae	Dermabacter	NA	0	0	0	0	0	0	0	0	0	0	0	0	0	0	0	6	0
SV1338	Bacteria	Firmicutes	Negativicutes	Selenomonadales	Veillonellaceae	Megasphaera	NA	0	0	0	0	0	0	0	0	0	0	0	0	0	0	0	6	0

## Sheet: expr.relative_abundance.all
OTU	Kingdom	Phylum	Class	Order	Family	Genus	Species	S0002	S0003	S0004	S0005	S0006	S0007	S0008	S0009	S0010	S0011	S0012	S0013	S0014	S0015	S0016	S0018	S0019
SV0001	Bacteria	Proteobacteria	Gammaproteobacteria	Enterobacteriales	Enterobacteriaceae	Escherichia/Shigella	NA	0.00494695	0.00755779	0.203122	0.1087	0.000798138	0.0555864	0.0252021	0.104971	0.000704209	0.151079	0.323514	0.0122525	0.294823	0.0124853	0.11827	0.836603	0.113988
SV0003	Bacteria	Firmicutes	Negativicutes	Selenomonadales	Veillonellaceae	Veillonella	dispar	0.0986209	0.037048	0.049234	3.33895e-05	0.000249418	6.34911e-05	0.00124908	0.000387284	0.635901	0.000116764	0.000380858	0	0	3.18097e-05	0	0.000519118	0.00100453
SV0002	Bacteria	Firmicutes	Bacilli	Lactobacillales	Streptococcaceae	Streptococcus	NA	0.0192311	0.071725	0.00463188	0.550527	0.000365813	0.000301583	0.00283615	8.41921e-05	0.166943	4.37867e-05	0.00034774	0.000159689	0.000731612	0.0759774	5.37509e-05	0.0030252	0.00301359
SV0004	Bacteria	Verrucomicrobia	Verrucomicrobiae	Verrucomicrobiales	Akkermansiaceae	Akkermansia	muciniphila	0.000222692	0	1.61954e-05	0	1.66279e-05	0.36355	1.46951e-05	0	2.27164e-05	1.45956e-05	0	0	4.87741e-05	3.18097e-05	0.150556	0	1.76233e-05
SV0005	Bacteria	Bacteroidetes	Bacteroidia	Bacteroidales	Bacteroidaceae	Bacteroides	vulgatus	0.00065217	0.00018524	0.000161954	8.34738e-05	0.0145826	0	0.0103306	0.355055	0.000136299	1.45956e-05	0.0336148	0.0649788	1.6258e-05	4.77145e-05	0.0194399	0.000644422	0.0110322
SV0016	Bacteria	Proteobacteria	Gammaproteobacteria	Enterobacteriales	Enterobacteriaceae	Escherichia/Shigella	coli	4.77198e-05	0	0.000291517	1.66948e-05	8.31393e-05	3.17455e-05	0	1.68384e-05	0	0.000116764	0.000264945	1.45172e-05	0.237546	0.000827051	1.7917e-05	0.000626522	5.287e-05
SV0012	Bacteria	Actinobacteria	Coriobacteriia	Coriobacteriales	Atopobiaceae	Atopobium	parvulum	0.236229	0.036622	0.00417841	0	1.66279e-05	0	0.00282145	0	0	1.45956e-05	0	0	0	0	0	0	0.000299596
SV0017	Bacteria	Actinobacteria	Actinobacteria	Actinomycetales	Actinomycetaceae	Actinomyces	NA	0.22476	3.7048e-05	0	0	0	0	0	0	0.000159015	0	9.93542e-05	0	0	0	0	5.37018e-05	0.000334843
SV0007	Bacteria	Proteobacteria	Gammaproteobacteria	Enterobacteriales	Enterobacteriaceae	Klebsiella	NA	0	0	0	0.0444916	1.66279e-05	4.76183e-05	0.000293902	3.36768e-05	0	0.000583822	1.6559e-05	2.90343e-05	0.134779	0.216544	0	0.00155735	5.287e-05
SV0008	Bacteria	Bacteroidetes	Bacteroidia	Bacteroidales	Bacteroidaceae	Bacteroides	thetaiotaomicron	0.000190879	5.5572e-05	0	6.67791e-05	0.00661789	0	0.00524614	0.0230686	0	0.0175731	0.0415301	0.214418	4.87741e-05	0.00162229	0.00333256	0.000268509	3.52466e-05
SV0018	Bacteria	Firmicutes	Clostridia	Clostridiales	Ruminococcaceae	Ruminococcaceae_ge	NA	0	0	0	0	1.66279e-05	0	0.0011903	0	4.54329e-05	0	0	0	0	0.000715717	0.204988	0	0
SV0006	Bacteria	Firmicutes	Bacilli	Lactobacillales	Streptococcaceae	Streptococcus	salivarius	0.0170837	0.200393	0.0706766	0.135511	0.00171267	0.000539674	0.00240999	6.73537e-05	0.000408896	0.000204338	0.000281504	0	0	0.00399211	0.000627094	0.00843119	0.0299068
SV0020	Bacteria	Firmicutes	Clostridia	Clostridiales	Peptostreptococcaceae	Romboutsia	timonensis	0	1.8524e-05	0	0	9.97672e-05	6.34911e-05	0	0	4.54329e-05	5.83822e-05	3.31181e-05	1.45172e-05	0.000634064	0.000445335	0.00141544	1.79006e-05	0.197399
SV0015	Bacteria	Firmicutes	Clostridia	Clostridiales	Ruminococcaceae	Faecalibacterium	NA	0.000302225	1.8524e-05	1.61954e-05	0	0.0506651	1.58728e-05	0.00151359	1.68384e-05	4.54329e-05	2.91911e-05	0.00445438	0	4.87741e-05	0.00101791	0.0184724	0.000393814	0.190825
SV0024	Bacteria	Bacteroidetes	Bacteroidia	Bacteroidales	Bacteroidaceae	Bacteroides	NA	0	1.8524e-05	3.23908e-05	5.00843e-05	1.66279e-05	0	4.40852e-05	0.164326	0	0	3.31181e-05	0	0	0	1.7917e-05	0	0
SV0011	Bacteria	Bacteroidetes	Bacteroidia	Bacteroidales	Bacteroidaceae	Bacteroides	dorei	0.000349945	9.262e-05	0.16333	6.67791e-05	0.0344529	1.58728e-05	0.0226598	5.05153e-05	2.27164e-05	0	8.27952e-05	0.070205	1.6258e-05	0.000127239	1.7917e-05	1.79006e-05	5.287e-05
SV0010	Bacteria	Proteobacteria	Gammaproteobacteria	Enterobacteriales	Enterobacteriaceae	Klebsiella	NA	0.000143159	1.8524e-05	1.61954e-05	0.0225546	3.32557e-05	1.58728e-05	0.00110213	0.119839	2.27164e-05	0.000423271	3.31181e-05	0.00251147	0.000569032	0.156981	0	0.000447515	3.52466e-05
SV0013	Bacteria	Bacteroidetes	Bacteroidia	Bacteroidales	Bacteroidaceae	Bacteroides	NA	0.000302225	5.5572e-05	0.00121465	1.66948e-05	3.32557e-05	3.17455e-05	0.000293902	0	2.27164e-05	0.156012	0.00016559	0.0767377	1.6258e-05	0.00109743	0.00041209	5.37018e-05	0.000881166
SV0022	Bacteria	Bacteroidetes	Bacteroidia	Bacteroidales	Bacteroidaceae	Bacteroides	fragilis	7.9533e-05	1.8524e-05	0.150795	1.66948e-05	4.98836e-05	0	0.00216018	3.36768e-05	6.81493e-05	0.000423271	0.0122868	0.000261309	6.50322e-05	0.000970194	0.00852848	7.16025e-05	0.00021148
SV0026	Bacteria	Actinobacteria	Actinobacteria	Micrococcales	Micrococcaceae	Rothia	NA	0	0.145914	3.23908e-05	0	0	0	0	0	0	1.45956e-05	0	0	0	0	0	0	0
SV0009	Bacteria	Proteobacteria	Gammaproteobacteria	Enterobacteriales	Enterobacteriaceae	Klebsiella	variicola	0	0	0	0.0257266	1.66279e-05	6.34911e-05	0.000411462	0.125345	0	0.000379484	1.6559e-05	0.00306312	0.1061	0.0530267	0	0.00109194	0
SV0025	Bacteria	Firmicutes	Clostridia	Clostridiales	Ruminococcaceae	Oscillibacter	NA	0	0	0	0	0	1.58728e-05	0.117061	0	0	0	0	0	0	0	0	0	0
SV0014	Bacteria	Firmicutes	Clostridia	Clostridiales	Ruminococcaceae	Faecalibacterium	CM04-06	0.000381758	3.7048e-05	0	0	0.0313269	0.0294757	0.00520206	0	4.54329e-05	0.0972502	0.0333665	0.0347105	0	0.00451697	0.010141	0.000125304	0
SV0023	Bacteria	Actinobacteria	Actinobacteria	Bifidobacteriales	Bifidobacteriaceae	Bifidobacterium	longum	0.000190879	0	0.0100249	0	0.000764882	0.0953001	2.93902e-05	0	2.27164e-05	0.00157632	0.00745156	4.35515e-05	0	0.000556669	0.0211241	3.58012e-05	0.0315281
SV0028	Bacteria	Bacteroidetes	Bacteroidia	Bacteroidales	Bacteroidaceae	Bacteroides	NA	0.000413572	1.8524e-05	3.23908e-05	0	0.0106418	3.17455e-05	0.000191036	0	0	0.0931634	3.31181e-05	8.7103e-05	1.6258e-05	0.00111334	0.00354756	0.000250609	1.76233e-05
SV0030	Bacteria	Verrucomicrobia	Verrucomicrobiae	Verrucomicrobiales	Akkermansiaceae	Akkermansia	muciniphila	0.000143159	3.7048e-05	6.47815e-05	0	0	0	0.000749449	0	6.81493e-05	0.0916747	0	0	0	0.00138372	1.7917e-05	0.000626522	1.76233e-05
SV0038	Bacteria	Actinobacteria	Actinobacteria	Actinomycetales	Actinomycetaceae	Actinomyces	NA	0.00750791	0.0819502	0.00021054	0	0	0	0	0	0	0	0	0	0	0	0	0.000483317	0
SV0019	Bacteria	Proteobacteria	Gammaproteobacteria	Enterobacteriales	Enterobacteriaceae	Escherichia/Shigella	NA	1.59066e-05	0.000259336	0.041282	8.34738e-05	8.31393e-05	0.0194124	0.000484938	0.0173099	0	7.29778e-05	0.00034774	0.00181464	0.0809163	3.18097e-05	0.000501675	0.000250609	0.0252366
SV0037	Bacteria	Proteobacteria	Gammaproteobacteria	Enterobacteriales	Enterobacteriaceae	Klebsiella	NA	0	0	0	0.000150253	0	4.76183e-05	0	0.000555668	0	0	0	1.45172e-05	0.00016258	0.0792378	0	0	0
SV0041	Bacteria	Proteobacteria	Gammaproteobacteria	Enterobacteriales	Enterobacteriaceae	Klebsiella	NA	0	0	0	3.33895e-05	0	0	0	0.000269415	0	1.45956e-05	0	0	0.000276387	0.0739733	0	0	0
SV0044	Bacteria	Firmicutes	Bacilli	Lactobacillales	Enterococcaceae	Enterococcus	NA	0	0	0.000518252	0	0	3.17455e-05	0	0	0	0	0	0	0	0.0687407	0	0	0
SV0032	Bacteria	Firmicutes	Negativicutes	Selenomonadales	Acidaminococcaceae	Phascolarctobacterium	faecium	1.59066e-05	0	0	0.000100169	0.00433987	0	0.00152829	0	0	0.0062323	0.00183805	0.0648336	3.25161e-05	1.59048e-05	0.0130973	0.000214807	0
SV0029	Bacteria	Actinobacteria	Actinobacteria	Micrococcales	Micrococcaceae	Rothia	NA	0	0	0	0.0640578	0	0	0	0	0	0	0	0	0	0.0404142	0	0.0132286	0
SV0047	Bacteria	Bacteroidetes	Bacteroidia	Bacteroidales	Tannerellaceae	Parabacteroides	NA	0	0	0	1.66948e-05	0	0.0637768	0	0	0	0	0	0	0	4.77145e-05	0	0	0
SV0027	Bacteria	Firmicutes	Bacilli	Lactobacillales	Streptococcaceae	Streptococcus	NA	0.0629583	0.0277675	0.0130049	0.0143408	0.00176255	0.000904748	0	0.000202061	9.08657e-05	4.37867e-05	9.93542e-05	0	0	1.59048e-05	3.58339e-05	0.00669483	0.000176233
SV0043	Bacteria	Bacteroidetes	Bacteroidia	Bacteroidales	Bacteroidaceae	Bacteroides	fragilis	1.59066e-05	0	0	0	1.66279e-05	0	1.46951e-05	0	0	1.45956e-05	1.6559e-05	1.45172e-05	0	0	0.0157669	0	0.062087
SV0046	Bacteria	Actinobacteria	Actinobacteria	Actinomycetales	Actinomycetaceae	Actinomyces	NA	0.0598883	0.00216731	0.00042108	0	0	1.58728e-05	8.81705e-05	0	0.00549738	0	6.62361e-05	0	0	0	0	0	0.000669686
SV0040	Bacteria	Bacteroidetes	Bacteroidia	Bacteroidales	Rikenellaceae	Alistipes	putredinis	0.000238599	0	0	0	0.0591121	0	0.0173402	0	0	0	1.6559e-05	1.45172e-05	1.6258e-05	0	0	0.000179006	1.76233e-05
SV0051	Bacteria	Bacteroidetes	Bacteroidia	Bacteroidales	Tannerellaceae	Parabacteroides	NA	0	0	0	0	0	0.0571578	0	0	0	0	0	0	0	1.59048e-05	0	0	0
SV0021	Bacteria	Firmicutes	Clostridia	Clostridiales	Lachnospiraceae	Lachnoclostridium	NA	0.000127253	0	0	3.33895e-05	0.000565348	0.0551737	0.0363115	0	9.08657e-05	0.00404297	0.000612684	0.0364961	0	0	0.00625302	0	0.0291842
SV0048	Bacteria	Bacteroidetes	Bacteroidia	Bacteroidales	Bacteroidaceae	Bacteroides	NA	0	5.5572e-05	0	1.66948e-05	3.32557e-05	0	0	5.05153e-05	0	1.45956e-05	0.00016559	0.0542942	0	0	3.58339e-05	0	1.76233e-05
SV0056	Bacteria	Firmicutes	Clostridia	Clostridiales	Ruminococcaceae	Faecalibacterium	NA	1.59066e-05	0	0	0	0.052993	0	0	0	0	0	0	0	0	1.59048e-05	0	0	0.000229103
SV0062	Bacteria	Fusobacteria	Fusobacteriia	Fusobacteriales	Fusobacteriaceae	Fusobacterium	varium	0.000302225	0	0	0	0	0	0	0	0	1.45956e-05	0	0	0	0	0.0516546	0	0
SV0067	Bacteria	Actinobacteria	Coriobacteriia	Coriobacteriales	Atopobiaceae	Atopobium	NA	0	0.0487181	1.61954e-05	0	0	1.58728e-05	0	0	0	0	0.000215267	0	0	0	0	0	0.00010574
SV0049	Bacteria	Firmicutes	Clostridia	Clostridiales	Ruminococcaceae	Ruminiclostridium_5	NA	0	0	0	0	0.00116395	0.00074602	0.0485672	0	0	0.000671396	0.000132472	0	1.6258e-05	0	0.000430007	5.37018e-05	0.00269637
SV0054	Bacteria	Bacteroidetes	Bacteroidia	Bacteroidales	Bacteroidaceae	Bacteroides	uniformis	4.77198e-05	1.8524e-05	0	0	6.65115e-05	1.58728e-05	0.000337987	0	0	2.91911e-05	0.0462991	0.00020324	0	0	0.0108398	0	1.76233e-05
SV0035	Bacteria	Firmicutes	Clostridia	Clostridiales	Ruminococcaceae	UBA1819	NA	3.18132e-05	0	0	0	0.00194546	0.0105713	0.0455253	0	0	2.91911e-05	0.00374234	1.45172e-05	0	0	0.0181857	1.79006e-05	0.00648538
SV0068	Bacteria	Actinobacteria	Actinobacteria	Actinomycetales	Actinomycetaceae	Actinomyces	odontolyticus	0	0.0450319	0.000971723	0	0	0	0.00201323	0	2.27164e-05	0	1.6559e-05	0	0	0	0	0	8.81166e-05
SV0061	Bacteria	Firmicutes	Negativicutes	Selenomonadales	Veillonellaceae	Megamonas	NA	0.000159066	3.7048e-05	0	0	0.0430163	1.58728e-05	0.00104335	0	0	0	0.00394105	0	0	0.000445335	0	0	0
SV0070	Bacteria	Actinobacteria	Actinobacteria	Actinomycetales	Actinomycetaceae	Actinomyces	NA	3.18132e-05	0.000981772	0.00782237	0	0	0	0.000352682	0	0.042457	0	0	0	0	0	0	0	1.76233e-05
SV0055	Bacteria	Firmicutes	Erysipelotrichia	Erysipelotrichales	Erysipelotrichaceae	Erysipelotrichaceae_UCG-003	NA	0	0	0	0	0.0034586	0	0	0	0	0	0.0388972	0	0	0	0	0.000375913	0.0117019
SV0069	Bacteria	Actinobacteria	Actinobacteria	Actinomycetales	Actinomycetaceae	Actinomyces	lingnae	0.00551959	0.038604	0.000404885	0	0	0	0.00121969	0.000151546	9.08657e-05	0	0.000115913	0	0	0	1.7917e-05	0.000465416	0.000246726
SV0045	Bacteria	Bacteroidetes	Bacteroidia	Bacteroidales	Bacteroidaceae	Bacteroides	uniformis	1.59066e-05	0.000148192	0	0	0.000182907	6.34911e-05	0.000426157	0	2.27164e-05	0	0.0381189	0.0261019	0	3.18097e-05	0.000877932	1.79006e-05	0.00149798
SV0063	Bacteria	Bacteroidetes	Bacteroidia	Bacteroidales	Bacteroidaceae	Bacteroides	NA	3.18132e-05	0	0	0	0	0	0.00221896	0.036994	6.81493e-05	0.000189742	0.00834575	5.80686e-05	4.87741e-05	1.59048e-05	0	1.79006e-05	0
SV0058	Bacteria	Firmicutes	Negativicutes	Selenomonadales	Veillonellaceae	Dialister	invisus	0	0	0	0.000116863	0	0.036174	0.000367377	0	0	7.29778e-05	0	0	0	0	0.0140648	0.000143205	0
SV0033	Bacteria	Firmicutes	Bacilli	Lactobacillales	Carnobacteriaceae	Granulicatella	NA	0.0248302	0.0360292	0.026107	0.000133558	0.000149651	9.52366e-05	0.000470242	6.73537e-05	2.27164e-05	2.91911e-05	6.62361e-05	2.90343e-05	0.000178839	0.00275153	8.95849e-05	0.00409924	0.00227341
SV0073	Bacteria	Firmicutes	Bacilli	Bacillales	Staphylococcaceae	Staphylococcus	NA	0.000127253	0	0	3.33895e-05	3.32557e-05	0	7.34754e-05	0	0	0	0	1.45172e-05	0	0.03577	1.7917e-05	0.000984534	0
SV0071	Bacteria	Bacteroidetes	Bacteroidia	Bacteroidales	Tannerellaceae	Parabacteroides	NA	0	0	0	5.00843e-05	0	0	8.81705e-05	0	0	0	0	0.0346815	0	7.95241e-05	0	0	0
SV0065	Bacteria	Firmicutes	Erysipelotrichia	Erysipelotrichales	Erysipelotrichaceae	Erysipelatoclostridium	ramosum	0	0	0.0340913	0	0	0.00488881	0	0	0	0.000963307	0.00051333	0.000420998	0	0	0.00127211	0.000107404	0.00246726
SV0072	Bacteria	Proteobacteria	Gammaproteobacteria	Enterobacteriales	Enterobacteriaceae	Escherichia/Shigella	coli	4.77198e-05	5.5572e-05	3.23908e-05	1.66948e-05	0	3.17455e-05	0	0	0	0.0335406	4.96771e-05	5.80686e-05	8.12902e-05	0.000445335	0.00041209	0.000143205	3.52466e-05
SV0064	Bacteria	Firmicutes	Negativicutes	Selenomonadales	Veillonellaceae	Veillonella	atypica	0.00922583	0.00546458	0.00809769	0	0	0	0	0	0.0329161	2.91911e-05	0	0	0	0	0	0.000161106	5.287e-05
SV0083	Bacteria	Firmicutes	Bacilli	Lactobacillales	Lactobacillaceae	Lactobacillus	NA	0.000174973	0.0328245	0.000404885	0	0	0	4.40852e-05	0	6.81493e-05	8.75733e-05	0	0	0	9.5429e-05	0	0	7.04933e-05
SV0074	Bacteria	Bacteroidetes	Bacteroidia	Bacteroidales	Bacteroidaceae	Bacteroides	vulgatus	9.54396e-05	5.5572e-05	0	0.000100169	0	0	0.000837619	0.000235738	0	0	0.0322901	7.25858e-05	1.6258e-05	9.5429e-05	0.00444341	0.000196907	0
SV0052	Bacteria	Firmicutes	Clostridia	Clostridiales	Ruminococcaceae	Faecalibacterium	prausnitzii	0.000445385	3.7048e-05	6.47815e-05	0	0.0301131	1.58728e-05	0.00193975	0	4.54329e-05	1.45956e-05	0.0248882	1.45172e-05	9.75483e-05	0	0	0.000411714	7.04933e-05
SV0036	Bacteria	Bacteroidetes	Bacteroidia	Bacteroidales	Bacteroidaceae	Bacteroides	xylanisolvens	0	3.7048e-05	0	0	1.66279e-05	3.17455e-05	0.000529023	0.0138917	6.81493e-05	0.011297	0.0298063	0.02285	3.25161e-05	0.00108153	3.58339e-05	0.000179006	1.76233e-05
SV0079	Bacteria	Proteobacteria	Gammaproteobacteria	Betaproteobacteriales	Burkholderiaceae	Sutterella	wadsworthensis	0	0	0	0	0.000133023	0	7.34754e-05	0	0	0	0	0.029586	0	0.000318097	0	0	0
SV0077	Bacteria	Firmicutes	Clostridia	Clostridiales	Lachnospiraceae	Blautia	obeum	0	0	0	0	0.000166279	0	0.0295518	0	0	0	0.00304686	1.45172e-05	0	0	0	0	0
SV0042	Bacteria	Firmicutes	Clostridia	Clostridiales	Lachnospiraceae	Lachnoclostridium	NA	0	1.8524e-05	0	0	0.000332557	0.00206346	0	0	0	0.0279359	0.00167246	0	0.0288418	1.59048e-05	0.00426424	1.79006e-05	0.00438821
SV0085	Bacteria	Proteobacteria	Gammaproteobacteria	Enterobacteriales	Enterobacteriaceae	Escherichia/Shigella	coli	0	0	0.0287468	3.33895e-05	0	0	0	3.36768e-05	0	0	1.6559e-05	0	0	4.77145e-05	1.7917e-05	1.79006e-05	0
SV0081	Bacteria	Fusobacteria	Fusobacteriia	Fusobacteriales	Fusobacteriaceae	Fusobacterium	ulcerans	0	0	0	0	0	0	0	0	0	0.0283592	0.000298063	0	0	0	0	0	0
SV0060	Bacteria	Actinobacteria	Actinobacteria	Micrococcales	Micrococcaceae	Rothia	NA	0.0282342	5.5572e-05	0	0	0	0.000111109	0	0	0	0	0	0	0	0	0	0	0.0203726
SV0088	Bacteria	Proteobacteria	Gammaproteobacteria	Enterobacteriales	Enterobacteriaceae	Klebsiella	pneumoniae	0	0	0	0	0	0	0	0	0	0	0	0	0.0280939	9.5429e-05	0	0	0
SV0078	Bacteria	Firmicutes	Clostridia	Clostridiales	Lachnospiraceae	Roseburia	inulinivorans	0.000254506	5.5572e-05	0	0	0.0273695	1.58728e-05	0.00226304	0	0	0.0049333	3.31181e-05	0	1.6258e-05	0	0.000340422	0.000125304	0
SV0086	Bacteria	Firmicutes	Clostridia	Clostridiales	Lachnospiraceae	Lachnoclostridium	urinimassiliense	0	0	0	0	0	0	0.0261572	0	0	0	0	0	0	0	0	0	0
SV0108	Bacteria	Actinobacteria	Actinobacteria	Micrococcales	Micrococcaceae	Rothia	NA	7.9533e-05	0.0255261	0	0	0	0	0	0.000185223	0	0	0	0	0	0	0	0	1.76233e-05
SV0101	Bacteria	Firmicutes	Clostridia	Clostridiales	Ruminococcaceae	Ruminococcaceae_UCG-014	NA	0	0	0	0	0.0250083	0	0	0	0	0	0	1.45172e-05	0	0	0	0	0
SV0102	Bacteria	Firmicutes	Clostridia	Clostridiales	Ruminococcaceae	Ruminococcaceae_UCG-014	NA	0	0	0	0	0.0243432	0	0.000337987	0	0	0	0	0	0	0	0	1.79006e-05	0
SV0098	Bacteria	Firmicutes	Clostridia	Clostridiales	Clostridiaceae_1	Clostridium_sensu_stricto_1	butyricum	0	0	0	0	0	0	0	0	0	0	0	0	0	0.0241117	0	0.000125304	0
SV0091	Bacteria	Bacteroidetes	Bacteroidia	Bacteroidales	Prevotellaceae	Prevotella_9	NA	3.18132e-05	9.262e-05	1.61954e-05	6.67791e-05	0.023146	9.52366e-05	0.00224835	0	0	1.45956e-05	9.93542e-05	2.90343e-05	1.6258e-05	0.000636193	0	0.00103824	0
SV0109	Bacteria	Firmicutes	Clostridia	Clostridiales	Ruminococcaceae	Ruminococcus_1	NA	1.59066e-05	0	0	0	0.0229797	0	0	0	0	0	0	0	1.6258e-05	0	0	0	0
SV0103	Bacteria	Firmicutes	Clostridia	Clostridiales	Lachnospiraceae	Agathobacter	NA	0	3.7048e-05	3.23908e-05	0	0.0228467	3.17455e-05	0.000161646	0	0	0	0.00016559	0	1.6258e-05	0.000938385	0	0	0.00031722
SV0092	Bacteria	Actinobacteria	Actinobacteria	Bifidobacteriales	Bifidobacteriaceae	Bifidobacterium	longum	9.54396e-05	0	9.71723e-05	1.66948e-05	0	0.0224917	0	0	2.27164e-05	0	0.00134128	0	4.87741e-05	0.00092248	0	0	3.52466e-05
SV0144	Bacteria	Actinobacteria	Actinobacteria	Actinomycetales	Actinomycetaceae	Actinomyces	NA	1.59066e-05	0	3.23908e-05	0	0	3.17455e-05	4.40852e-05	0	0.022353	0	0	0	0	0	0	0.000411714	0
SV0114	Bacteria	Firmicutes	Clostridia	Clostridiales	Ruminococcaceae	Faecalibacterium	NA	0	0	0	0	0.0223146	0	0	0	0	0	0	0	0	0	0	0	0
SV0053	Bacteria	Actinobacteria	Actinobacteria	Bifidobacteriales	Bifidobacteriaceae	Bifidobacterium	NA	1.59066e-05	0	0	0	0.00123046	0	0.000396767	0	0	0.00665557	0.0222719	0	0	0	0.0121477	1.79006e-05	0.0154909
SV0059	Bacteria	Firmicutes	Clostridia	Clostridiales	Lachnospiraceae	Lachnospiraceae_ge	NA	0.000127253	0	0	0	0	0	0.0038795	0	0	0.0219371	0.0118066	0.0016114	0	0.0023062	0.000161253	5.37018e-05	0.00563946
SV0075	Bacteria	Bacteroidetes	Bacteroidia	Bacteroidales	Tannerellaceae	Parabacteroides	NA	0	0	3.23908e-05	0	0.00302627	0	0	3.36768e-05	0	0.00786701	0	0.0216886	0	0.000174953	0	0	0
SV0119	Bacteria	Firmicutes	Clostridia	Clostridiales	Lachnospiraceae	Lachnospiraceae_UCG-010	NA	0	0	0	0	0.00128035	0	0	0	0	0	1.6559e-05	0	0	0	0.021572	0	0
SV0084	Bacteria	Actinobacteria	Coriobacteriia	Coriobacteriales	Coriobacteriaceae	Collinsella	aerofaciens	4.77198e-05	0	0	0	0.0215497	0	0.000279206	0	0	0	0	0	0	0.000127239	0.00847473	0	1.76233e-05
SV0115	Bacteria	Firmicutes	Clostridia	Clostridiales	Peptostreptococcaceae	Terrisporobacter	NA	0	0	0	0	1.66279e-05	0.000142855	0	0	0	0	0	0	0.0213793	0	1.7917e-05	0	0
SV0057	Bacteria	Firmicutes	Negativicutes	Selenomonadales	Veillonellaceae	Veillonella	atypica	0.0171791	0.00390857	0.0213131	0	0	1.58728e-05	0	1.68384e-05	0.0116308	1.45956e-05	1.6559e-05	0	0	0	0	7.16025e-05	1.76233e-05
SV0089	Bacteria	Actinobacteria	Coriobacteriia	Coriobacteriales	Eggerthellaceae	Eggerthella	lenta	0	0	0	0	1.66279e-05	0.00266662	0.0212491	0	0	5.83822e-05	6.62361e-05	0	0	0	0.00120044	1.79006e-05	0.00037009
SV0105	Bacteria	Firmicutes	Clostridia	Clostridiales	Ruminococcaceae	DTU089	NA	0	0	0	0	3.32557e-05	0	0.0211903	0	0	0	0	0	0	0	1.7917e-05	0	0
SV0066	Bacteria	Firmicutes	Clostridia	Clostridiales	Ruminococcaceae	Oscillibacter	NA	0	0	0	0	0.000315929	0	0.0211609	0	0	0.0112678	0	0	0	0	0.00790138	0	0.000281973
SV0039	Bacteria	Firmicutes	Clostridia	Clostridiales	Lachnospiraceae	Lachnospiraceae_ge	NA	6.36264e-05	0	0.0119846	3.33895e-05	0.00269371	0.0186346	0	0	6.81493e-05	0.00640745	0.00447094	0.000841995	0.0210542	0	0.000824181	0.000375913	0.0110146
SV0082	Bacteria	Proteobacteria	Gammaproteobacteria	Enterobacteriales	Enterobacteriaceae	Enterobacteriaceae_ge	NA	0	0.000111144	0	1.66948e-05	3.32557e-05	0	4.40852e-05	0.000471476	0	0.00151794	1.6559e-05	0.000479066	0.000471483	0.000763432	0	0.02089	0.00902314
SV0118	Bacteria	Bacteroidetes	Bacteroidia	Bacteroidales	Prevotellaceae	Alloprevotella	NA	7.9533e-05	0	1.61954e-05	3.33895e-05	0.0206851	3.17455e-05	0	1.68384e-05	6.81493e-05	0	0	0	0	0	1.7917e-05	0.000429615	0
SV0117	Bacteria	Firmicutes	Clostridia	Clostridiales	Lachnospiraceae	Lachnospiraceae_ge	NA	0	1.8524e-05	3.23908e-05	0.000100169	0	3.17455e-05	0.000793534	0	2.27164e-05	0	0.0198212	1.45172e-05	3.25161e-05	0	1.7917e-05	0.000608621	0
SV0106	Bacteria	Firmicutes	Clostridia	Clostridiales	Lachnospiraceae	Dorea	longicatena	1.59066e-05	0	0	0	0.0197705	0	0.000117561	0	0	0	0.00400729	0	0	0	0	0	0
SV0112	Bacteria	Bacteroidetes	Bacteroidia	Bacteroidales	Tannerellaceae	Parabacteroides	NA	0	0	0	3.33895e-05	0	0	4.40852e-05	0	0	4.37867e-05	0	0.0196562	0	0	0	0	0
SV0099	Bacteria	Bacteroidetes	Bacteroidia	Bacteroidales	Tannerellaceae	Parabacteroides	distasonis	0	0	0	0	0.00197872	0	0	0	0	0.000554631	3.31181e-05	0.0196272	0	0	0	0	0
SV0090	Bacteria	Bacteroidetes	Bacteroidia	Bacteroidales	Bacteroidaceae	Bacteroides	stercoris	3.18132e-05	3.7048e-05	0	0.000100169	3.32557e-05	0	0.0194269	0	0.000113582	8.75733e-05	1.6559e-05	0.00502294	1.6258e-05	0	1.7917e-05	7.16025e-05	5.287e-05
SV0050	Bacteria	Bacteroidetes	Bacteroidia	Bacteroidales	Rikenellaceae	Alistipes	onderdonkii	0.000111346	9.262e-05	1.61954e-05	0	0.0182408	0	0.0190301	0	2.27164e-05	0.0175293	0	0	0	0.000334001	0	8.95031e-05	0
SV0122	Bacteria	Firmicutes	Negativicutes	Selenomonadales	Veillonellaceae	Megasphaera	NA	0.0188493	0.0009262	0.000145758	0	0	0	2.93902e-05	0	0.000181731	0	0	0	0	0	0	0	0
SV0142	Bacteria	Firmicutes	Bacilli	Bacillales	Bacillaceae	Bacillus	NA	0	0.0188389	0	0	0	0	0	0	0	0	0	0	0	0	0	0	0
SV0116	Bacteria	Bacteroidetes	Bacteroidia	Bacteroidales	Tannerellaceae	Parabacteroides	NA	0	5.5572e-05	0	1.66948e-05	8.31393e-05	0	0.000293902	0	0	0.000102169	1.6559e-05	0.0183642	0	1.59048e-05	3.58339e-05	0	0.000140987
SV0107	Bacteria	Bacteroidetes	Bacteroidia	Bacteroidales	Tannerellaceae	Parabacteroides	distasonis	0	0	0	0	0.00201197	1.58728e-05	0.000852314	1.68384e-05	0	7.29778e-05	0	0.0178416	0	1.59048e-05	0	1.79006e-05	0
SV0133	Bacteria	Firmicutes	Negativicutes	Selenomonadales	Veillonellaceae	Megamonas	funiformis	0	0	0	0	0.0170768	0	0	0	0	0	0.000662361	0	0	0	0	0	0
SV0080	Bacteria	Firmicutes	Clostridia	Clostridiales	Ruminococcaceae	Ruminococcaceae_UCG-004	NA	0	0	0	0	0	0	0.0169287	0	0	0.00345915	0.00842855	0	0	0.000604383	0	0	0.00195619
SV0087	Bacteria	Firmicutes	Bacilli	Bacillales	Staphylococcaceae	Staphylococcus	NA	0.000556731	9.262e-05	0.000161954	0.000283811	0.000116395	0.000190473	0.0166789	8.41921e-05	0.000204448	5.83822e-05	1.6559e-05	0.00010162	6.50322e-05	0.00343544	0	0.00551339	3.52466e-05
SV0139	Bacteria	Bacteroidetes	Bacteroidia	Bacteroidales	Tannerellaceae	Parabacteroides	NA	0	0	0	0	0	0.0158728	0.000455547	0	0	0	0	0	0	0	0	0	0
SV0132	Bacteria	Firmicutes	Clostridia	Clostridiales	Ruminococcaceae	Ruminococcaceae_ge	NA	0	0	0	0	0	0	0.015856	0	0	0	0	0	0	0	0	0	0
SV0148	Bacteria	Firmicutes	Negativicutes	Selenomonadales	Veillonellaceae	Megamonas	NA	0	0	0	0	0.0157798	0	0	0	0	0	1.6559e-05	0	0	0	0	0	0
SV0140	Bacteria	Firmicutes	Negativicutes	Selenomonadales	Veillonellaceae	Megasphaera	micronuciformis	0.0157634	1.8524e-05	0.000275321	0	0	3.17455e-05	0	0	0.000249881	0	0	0	0	0	0	0	0
SV0125	Bacteria	Proteobacteria	Gammaproteobacteria	Pasteurellales	Pasteurellaceae	Haemophilus	parainfluenzae	4.77198e-05	9.262e-05	0.000923137	1.66948e-05	0.0154639	3.17455e-05	0	0	0	0	0	1.45172e-05	0	0	0.000125419	0	0.00408861
SV0127	Bacteria	Proteobacteria	Gammaproteobacteria	Enterobacteriales	Enterobacteriaceae	Escherichia/Shigella	NA	0	0	0.000113368	0.000100169	0	6.34911e-05	2.93902e-05	8.41921e-05	0	0.0154129	0.000182149	2.90343e-05	0.000211355	3.18097e-05	0.000125419	0.000716025	3.52466e-05
SV0095	Bacteria	Firmicutes	Clostridia	Clostridiales	Ruminococcaceae	Anaerotruncus	colihominis	0	0	0	0	0.000182907	0.000936493	0.0153417	0	0	0.00220393	0.000215267	0	0	0	0.00275921	0	0.0018857
SV0136	Bacteria	Bacteroidetes	Bacteroidia	Bacteroidales	Tannerellaceae	Parabacteroides	distasonis	0	0	0	1.66948e-05	0	0	0.0152682	0	0	0	0	0	0	0	0	0	0.00031722
SV0111	Bacteria	Bacteroidetes	Bacteroidia	Bacteroidales	Bacteroidaceae	Bacteroides	ovatus	0	0	1.61954e-05	0	0.000515464	0	0.000778839	0	2.27164e-05	4.37867e-05	0.0152509	0	1.6258e-05	1.59048e-05	0.000268755	1.79006e-05	0.00606242
SV0113	Bacteria	Firmicutes	Clostridia	Clostridiales	Lachnospiraceae	Fusicatenibacter	saccharivorans	3.18132e-05	0.000148192	1.61954e-05	1.66948e-05	0.00267709	6.34911e-05	0.000999265	1.68384e-05	6.81493e-05	0	0.0152509	0	0	0	0.00102127	0.000716025	0.00132175
SV0145	Bacteria	Firmicutes	Clostridia	Clostridiales	Ruminococcaceae	Butyricicoccus	NA	0	0	0	0	0.0150815	4.76183e-05	0	0	0	0	6.62361e-05	0.000958133	0	0	0	0	0.000334843
SV0096	Bacteria	Actinobacteria	Actinobacteria	Actinomycetales	Actinomycetaceae	Actinomyces	NA	0.0132979	5.5572e-05	3.23908e-05	0	0	4.76183e-05	0.000426157	1.68384e-05	0.0150156	0	0	0	0	0	0	0	1.76233e-05
SV0130	Bacteria	Firmicutes	Negativicutes	Selenomonadales	Veillonellaceae	Veillonella	NA	0	0.00251926	0.014835	0	0	0	0	0	0.000840508	1.45956e-05	1.6559e-05	0	0	0	0	0	0
SV0094	Bacteria	Firmicutes	Bacilli	Lactobacillales	Lactobacillaceae	Lactobacillus	NA	0.00132025	0.000166716	8.09769e-05	0.000250422	4.98836e-05	0.000190473	0.0145628	0	0.000431612	2.91911e-05	0	2.90343e-05	8.12902e-05	0.00221077	0	0.00460046	0
SV0097	Bacteria	Firmicutes	Bacilli	Lactobacillales	Streptococcaceae	Streptococcus	parasanguinis	0.0144591	0.00859514	0.000113368	0.000233727	6.65115e-05	0.000761893	0	0	0	1.45956e-05	4.96771e-05	0	0	0	0	0.00102034	0.00031722
SV0146	Bacteria	Firmicutes	Clostridia	Clostridiales	Lachnospiraceae	Tyzzerella	NA	0	0	0	0	1.66279e-05	0	0.0143424	0	0	0.000204338	0	0	0	0	0	0	0
SV0143	Bacteria	Bacteroidetes	Bacteroidia	Bacteroidales	Bacteroidaceae	Bacteroides	caccae	0	0	0	0	0.0023279	0	0.000426157	0	0	1.45956e-05	0.0140089	0	0	0	0	0	0
SV0147	Bacteria	Bacteroidetes	Bacteroidia	Bacteroidales	Bacteroidaceae	Bacteroides	NA	9.54396e-05	0	0	0	4.98836e-05	0	0	0	0	0.0139096	0	0	0	0	0	0	0
SV0134	Bacteria	Firmicutes	Clostridia	Clostridiales	Ruminococcaceae	Ruminococcus_2	bromii	1.59066e-05	0	0	3.33895e-05	0	0.0138728	0	0	4.54329e-05	0.00265639	0	0	0	1.59048e-05	0	5.37018e-05	0
SV0129	Bacteria	Firmicutes	Clostridia	Clostridiales	Lachnospiraceae	Eisenbergiella	tayi	0	0	0	0	1.66279e-05	0	0.0138575	0	0	0.00112386	0	0	0	0	0.00134377	0	0
SV0163	Bacteria	Proteobacteria	Gammaproteobacteria	Enterobacteriales	Enterobacteriaceae	Escherichia/Shigella	coli	0	0	6.47815e-05	3.33895e-05	0	0	0	1.68384e-05	0	1.45956e-05	3.31181e-05	0	8.12902e-05	0	3.58339e-05	0.00028641	0.0137462
SV0157	Bacteria	Actinobacteria	Actinobacteria	Actinomycetales	Actinomycetaceae	Actinomyces	odontolyticus	4.77198e-05	0.0137078	0	0	0	1.58728e-05	0.000705364	0.000151546	4.54329e-05	0	0	0	0	0	0	0	0.00047583
SV0162	Bacteria	Bacteroidetes	Bacteroidia	Bacteroidales	Muribaculaceae	Muribaculaceae_ge	NA	0	1.8524e-05	0	0	0.0135185	0	0	0	0	0	0	0	0	0	0	1.79006e-05	0
SV0168	Bacteria	Proteobacteria	Gammaproteobacteria	Enterobacteriales	Enterobacteriaceae	Escherichia/Shigella	NA	0	0	1.61954e-05	0	0	1.58728e-05	0	0	0	0	0	0	3.25161e-05	0	0	0	0.0135171
SV0165	Bacteria	Bacteroidetes	Bacteroidia	Bacteroidales	Bacteroidaceae	Bacteroides	NA	0	0	0	0	0	0	0	0.0135044	0	0	1.6559e-05	0	0	0	0	0	0
SV0138	Bacteria	Bacteroidetes	Bacteroidia	Bacteroidales	Bacteroidaceae	Bacteroides	plebeius	0.000493104	0	0	1.66948e-05	0.0133023	3.17455e-05	0.00211609	0	0	0	0	1.45172e-05	1.6258e-05	0.000572574	0	0.000519118	0
SV0141	Bacteria	Bacteroidetes	Bacteroidia	Bacteroidales	Tannerellaceae	Parabacteroides	distasonis	0.000111346	0	0	1.66948e-05	0.000731626	0	0	0	2.27164e-05	0.0132528	0	0.00087103	0	0	0	0	0
SV0164	Bacteria	Bacteroidetes	Bacteroidia	Bacteroidales	Tannerellaceae	Parabacteroides	NA	0	0	0	0	3.32557e-05	0	1.46951e-05	0	0	0	0.0132472	0	0	0	0	0	0
SV0158	Bacteria	Firmicutes	Clostridia	Clostridiales	Ruminococcaceae	Ruminococcaceae_UCG-002	bacterium	0.000254506	0	0	0	0.0130695	0	0.000323292	0	0	0	4.96771e-05	0	0	0	0	0	0
SV0159	Bacteria	Bacteroidetes	Bacteroidia	Bacteroidales	Tannerellaceae	Parabacteroides	NA	0	0	0	0	0	0.0130633	0	0	0	0	0	0	0	0	0	0	0
SV0174	Bacteria	Firmicutes	Clostridia	Clostridiales	Ruminococcaceae	Ruminiclostridium_9	NA	0	0	0	0	0	0	0	0	0	0	0	0	0	0	0.0128465	0	0.000740179
SV0126	Bacteria	Actinobacteria	Actinobacteria	Corynebacteriales	Corynebacteriaceae	Corynebacterium_1	tuberculostearicum	0.000890769	0.000222288	3.23908e-05	8.34738e-05	8.31393e-05	9.52366e-05	0.0127994	3.36768e-05	4.54329e-05	2.91911e-05	0	2.90343e-05	0	0.00154277	0	0.00239868	0
SV0161	Bacteria	Bacteroidetes	Bacteroidia	Bacteroidales	Barnesiellaceae	Barnesiella	NA	0	0.000129668	0	6.67791e-05	0	0.0127141	4.40852e-05	0	0	0	0	0	0	0	0	0	0
SV0104	Bacteria	Firmicutes	Clostridia	Clostridiales	Lachnospiraceae	Lachnoclostridium	NA	0	1.8524e-05	0	0	0.00460592	0	1.46951e-05	0	0	0.0126689	0.000480212	0.000261309	0	0	0.00501675	0	0
SV0170	Bacteria	Bacteroidetes	Bacteroidia	Bacteroidales	Bacteroidaceae	Bacteroides	NA	0	0	0	0	0.0126538	0	0	0	0	7.29778e-05	0	0	0	0	0	0	0
SV0153	Bacteria	Actinobacteria	Actinobacteria	Micrococcales	Micrococcaceae	Rothia	mucilaginosa	0.00246552	0.0125222	0.000583034	3.33895e-05	0	7.93638e-05	0	0	0	0	0	0	0	1.59048e-05	0	0	0
SV0150	Bacteria	Bacteroidetes	Bacteroidia	Bacteroidales	Bacteroidaceae	Bacteroides	caccae	0	1.8524e-05	0	0	4.98836e-05	0	0.0123292	0	0	0.00100709	4.96771e-05	0	1.6258e-05	0	0	1.79006e-05	0
SV0175	Bacteria	Firmicutes	Negativicutes	Selenomonadales	Veillonellaceae	Megamonas	NA	0	0	0	0	0.0122714	0	0	0	0	0	0	0	0	0	0	0	0
SV0176	Bacteria	Firmicutes	Negativicutes	Selenomonadales	Veillonellaceae	Megamonas	NA	0	0	0	0	0.0121882	0	0	0	0	0	0	0	0	0	0	0	0
SV0171	Bacteria	Bacteroidetes	Bacteroidia	Bacteroidales	Bacteroidaceae	Bacteroides	fragilis	0	1.8524e-05	0	1.66948e-05	0	0.0120792	0	0	0	0	0	0	0	0	0	0	0
SV0124	Bacteria	Proteobacteria	Deltaproteobacteria	Desulfovibrionales	Desulfovibrionaceae	Bilophila	wadsworthia	0	0	0	0	1.66279e-05	0.000158728	0.000631888	0	0	0	0.000380858	0	1.6258e-05	0	0.012076	1.79006e-05	0.00877641
SV0156	Bacteria	Bacteroidetes	Bacteroidia	Bacteroidales	Bacteroidaceae	Bacteroides	NA	0.000111346	0	0	0	1.66279e-05	0	0	1.68384e-05	0	0.0120413	0	0	0	0	0	0	0
SV0181	Bacteria	Firmicutes	Clostridia	Clostridiales	Lachnospiraceae	Lachnospiraceae_ge	NA	0	0	0	0	0	0	4.40852e-05	0	0	0	0.0115416	0	0	0	1.7917e-05	0	0
SV0166	Bacteria	Firmicutes	Clostridia	Clostridiales	Lachnospiraceae	Lachnospiraceae_ge	NA	0	0	0	0	0	0	0.0115209	0	0	0	0	0	0	0	1.7917e-05	0	0
SV0120	Bacteria	Firmicutes	Clostridia	Clostridiales	Ruminococcaceae	Flavonifractor	plautii	0	0	8.09769e-05	0	0.002145	0.00144442	0.0032917	0	0	1.45956e-05	0.0113761	0.000159689	0.000715354	0	0.000555426	0.00028641	0.000704933
SV0180	Bacteria	Firmicutes	Bacilli	Lactobacillales	Streptococcaceae	Streptococcus	NA	0	1.8524e-05	0.0111748	3.33895e-05	0	0.000126982	0	0	0	0	0	0	0	0	0	0	0
SV0182	Bacteria	Firmicutes	Bacilli	Lactobacillales	Enterococcaceae	Enterococcus	NA	0	0	0	0	0	1.58728e-05	0	0	0	0	0	0	0	0.0111175	0	0	0
SV0198	Bacteria	Firmicutes	Bacilli	Lactobacillales	Lactobacillaceae	Lactobacillus	casei	0	0.0109662	0	0	0	0	1.46951e-05	0	0	2.91911e-05	0	0	0	0	0	0	0
SV0172	Bacteria	Firmicutes	Erysipelotrichia	Erysipelotrichales	Erysipelotrichaceae	Erysipelotrichaceae_ge	NA	0	0	0	0	0.000282674	0	0.0109478	0	0	0	0	0	0	0	1.7917e-05	0	0
SV0187	Bacteria	Bacteroidetes	Bacteroidia	Bacteroidales	Prevotellaceae	Alloprevotella	NA	0	0	0	0	0.0107915	0	0	0	0	0	0	0	0	0	0	0	0
SV0151	Bacteria	Actinobacteria	Actinobacteria	Actinomycetales	Actinomycetaceae	Actinomyces	NA	4.77198e-05	0.0107624	0.000502057	0	0	1.58728e-05	1.46951e-05	0	0.00647418	0	0	0	0	0	0	0	0.000123363
SV0184	Bacteria	Proteobacteria	Gammaproteobacteria	Enterobacteriales	Enterobacteriaceae	Escherichia/Shigella	coli	0	0	0.000113368	0.0107013	0	1.58728e-05	0	3.36768e-05	0	4.37867e-05	0.000132472	1.45172e-05	0.000146322	0	7.16679e-05	0.000322211	1.76233e-05
SV0191	Bacteria	Firmicutes	Clostridia	Clostridiales	Ruminococcaceae	Subdoligranulum	NA	0	0	1.61954e-05	5.00843e-05	0	1.58728e-05	0	0	0	1.45956e-05	1.6559e-05	0	1.6258e-05	0	0.0106606	0.000501217	0
SV0137	Bacteria	Bacteroidetes	Bacteroidia	Bacteroidales	Bacteroidaceae	Bacteroides	NA	4.77198e-05	1.8524e-05	1.61954e-05	0.000417369	0.00315929	0	0.0011903	0.000202061	2.27164e-05	1.45956e-05	1.6559e-05	0.010612	1.6258e-05	1.59048e-05	0.000125419	1.79006e-05	0
SV0189	Bacteria	Proteobacteria	Gammaproteobacteria	Enterobacteriales	Enterobacteriaceae	Escherichia/Shigella	NA	0	0	4.85861e-05	0	0	1.58728e-05	2.93902e-05	1.68384e-05	0	2.91911e-05	0.000115913	0	9.75483e-05	0	1.7917e-05	0.000268509	0.010574
SV0100	Bacteria	Firmicutes	Clostridia	Clostridiales	Lachnospiraceae	Blautia	wexlerae	0.000365852	7.4096e-05	0	1.66948e-05	0.000532092	1.58728e-05	0.00151359	0	2.27164e-05	0.000248124	0.00753436	0	1.6258e-05	0.00240163	0.000967517	0.00121724	0.0105035
SV0093	Bacteria	Firmicutes	Clostridia	Clostridiales	Ruminococcaceae	Subdoligranulum	NA	0	0	0	0	0	0	0	0	2.27164e-05	0.0104942	0.00317933	0.00783927	0	0	0.00218587	1.79006e-05	0
SV0179	Bacteria	Proteobacteria	Gammaproteobacteria	Betaproteobacteriales	Burkholderiaceae	Sutterella	wadsworthensis	0	0	0	0	0	0	0	0	0	0	0	0.0102201	0	0	0	0	0
SV0169	Bacteria	Firmicutes	Bacilli	Lactobacillales	Aerococcaceae	Abiotrophia	defectiva	0	0.00996592	0.000696401	0	3.32557e-05	4.76183e-05	1.46951e-05	8.41921e-05	0	0	3.31181e-05	0	0.00178839	0	7.16679e-05	0.00102034	3.52466e-05
SV0177	Bacteria	Firmicutes	Bacilli	Lactobacillales	Streptococcaceae	Streptococcus	salivarius	0.00971893	1.8524e-05	1.61954e-05	1.66948e-05	0	0.00176188	4.40852e-05	0	0	0	0	0	0	0	0	0	0
SV0192	Bacteria	Proteobacteria	Gammaproteobacteria	Enterobacteriales	Enterobacteriaceae	Enterobacteriaceae_ge	NA	0	0	0	0	0	1.58728e-05	0	0	0	0	0	0.000174206	1.6258e-05	0.00971785	0	0	0
SV0186	Bacteria	Bacteroidetes	Bacteroidia	Bacteroidales	Tannerellaceae	Parabacteroides	NA	0	0	0	0	0	0	0	0	0	0	0	0.00962488	0	0	0	0	0
SV0155	Bacteria	Firmicutes	Bacilli	Lactobacillales	Enterococcaceae	Enterococcus	faecalis	3.18132e-05	0	0	0	1.66279e-05	0.000111109	0.00188097	0.000286253	2.27164e-05	7.29778e-05	0	2.90343e-05	0.00121935	0.00947928	0	5.37018e-05	0
SV0194	Bacteria	Firmicutes	Clostridia	Clostridiales	Lachnospiraceae	Lachnospiraceae_ge	NA	0	0	0	0	0.00941137	0	0.000543718	0	0	0	1.6559e-05	2.90343e-05	4.87741e-05	0	0	0	0
SV0203	Bacteria	Bacteroidetes	Bacteroidia	Bacteroidales	Prevotellaceae	Prevotella_9	NA	0	0	0	0	0.00939475	0	0	0	0	0	0	1.45172e-05	0	0	0	0	0
SV0178	Bacteria	Firmicutes	Clostridia	Clostridiales	Lachnospiraceae	Lachnospiraceae_UCG-004	NA	0	1.8524e-05	0	0	0.00264383	0	0	0	0	0	0.000380858	0	0	0	0.00911974	0	0.000352466
SV0190	Bacteria	Bacteroidetes	Bacteroidia	Bacteroidales	Bacteroidaceae	Bacteroides	vulgatus	0	0	0	0	3.32557e-05	1.58728e-05	1.46951e-05	0.000572506	0	0	0.00016559	0.00114686	0	0	0.00910182	0	0
SV0204	Bacteria	Firmicutes	Clostridia	Clostridiales	Ruminococcaceae	Ruminococcus_2	NA	0	0	0	0	1.66279e-05	0	0.000749449	0	0	0	0	1.45172e-05	0	0	1.7917e-05	0	0.00900552
SV0218	Bacteria	Firmicutes	Clostridia	Clostridiales	Peptostreptococcaceae	Romboutsia	NA	0	0	0	0	0	0	0	0	0	0	0	0	0	0	0	0	0.00900552
SV0196	Bacteria	Firmicutes	Negativicutes	Selenomonadales	Veillonellaceae	Megasphaera	NA	0.00900313	1.8524e-05	8.09769e-05	0	0	0	0	0	0.000681493	0	0	0	0	0	0	0	0
SV0110	Bacteria	Firmicutes	Clostridia	Clostridiales	Lachnospiraceae	Lachnoclostridium	NA	0	0	0	0	0.00894579	0	0.000337987	1.68384e-05	0	1.45956e-05	0.00332837	0.00895709	0	1.59048e-05	0	1.79006e-05	0
SV0221	Bacteria	Fusobacteria	Fusobacteriia	Fusobacteriales	Fusobacteriaceae	Fusobacterium	NA	0	0	0	0	0	0	0	0	0	0	0	0	0	0	0.00894057	0	0
SV0121	Bacteria	Bacteroidetes	Bacteroidia	Bacteroidales	Tannerellaceae	Parabacteroides	merdae	0	1.8524e-05	0	3.33895e-05	0.00891254	1.58728e-05	0.00336517	0	4.54329e-05	0	0.00718662	0	0	0.000524859	0	0.000125304	0.000440583
SV0183	Bacteria	Firmicutes	Erysipelotrichia	Erysipelotrichales	Erysipelotrichaceae	Solobacterium	NA	0.00163838	0.00878038	0.00084216	0	0	0	0.000117561	0	0	1.45956e-05	0.000364299	0	0	0	7.16679e-05	0.000107404	0.00047583
SV0152	Bacteria	Firmicutes	Negativicutes	Selenomonadales	Acidaminococcaceae	Phascolarctobacterium	NA	3.18132e-05	0	0	0	4.98836e-05	1.58728e-05	0	0	0	0.00875733	0.0044875	5.80686e-05	0	0	1.7917e-05	0	0
SV0225	Bacteria	Firmicutes	Clostridia	Clostridiales	Lachnospiraceae	Lachnoclostridium	NA	0	0	0	0	0	0	0	0	0	0	0	0	0	0	0.0086539	0	0
SV0154	Bacteria	Firmicutes	Clostridia	Clostridiales	Lachnospiraceae	Lachnospiraceae_NK4A136_group	NA	7.9533e-05	0	1.61954e-05	0	0	0	0.000382072	0	0	0	0.00289783	0	0	0	0.00860015	0	0.00289022
SV0201	Bacteria	Firmicutes	Clostridia	Clostridiales	Ruminococcaceae	Ruminococcaceae_ge	NA	0	0	0	0	3.32557e-05	0	0.00856723	0	0	0	0	0	0	0	0	7.16025e-05	0
SV0135	Bacteria	Firmicutes	Clostridia	Clostridiales	Lachnospiraceae	Anaerostipes	hadrus	0.000159066	0	0.000437275	0	0.00257732	0	0.000352682	0	0	0	0.00827952	0	0	1.59048e-05	7.16679e-05	0	0.00593906
SV0207	Bacteria	Actinobacteria	Actinobacteria	Bifidobacteriales	Bifidobacteriaceae	Bifidobacterium	NA	0	1.8524e-05	3.23908e-05	0	0.000681743	0	0.000191036	0	2.27164e-05	0	0.00818016	1.45172e-05	0	0	0	1.79006e-05	3.52466e-05
SV0167	Bacteria	Actinobacteria	Coriobacteriia	Coriobacteriales	Eggerthellaceae	Eggerthella	lenta	0	0	0	0	0	0	0.00815577	0	0	0	0.00370922	0	0	0	5.37509e-05	0	0
SV0209	Bacteria	Firmicutes	Clostridia	Clostridiales	Ruminococcaceae	Pygmaiobacter	NA	0	0	0	0	0	0	0.0080676	0	0	0	0	0	0	0	0	0	0
SV0199	Bacteria	Firmicutes	Clostridia	Clostridiales	Ruminococcaceae	Ruminococcaceae_ge	NA	0	0	0	0	4.98836e-05	0	0.00795004	0	0	0.000700587	0	1.45172e-05	0	0	0	0	0
SV0219	Bacteria	Actinobacteria	Actinobacteria	Actinomycetales	Actinomycetaceae	Actinomyces	NA	0.00785786	1.8524e-05	0.000145758	0	0	0	0	0	2.27164e-05	0	0	0	0	0	0	0	0
SV0239	Bacteria	Bacteroidetes	Bacteroidia	Bacteroidales	Rikenellaceae	Alistipes	inops	0	0	0	0	0	0	0	0	0	0	0	0	0	0	0.00772222	0	0
SV0215	Bacteria	Bacteroidetes	Bacteroidia	Bacteroidales	Tannerellaceae	Parabacteroides	NA	0	0	0	3.33895e-05	0	0	0	0	0	0.00766267	0	0	0	0	0	0	0
SV0128	Bacteria	Proteobacteria	Gammaproteobacteria	Enterobacteriales	Enterobacteriaceae	Escherichia/Shigella	coli	0	0	9.71723e-05	0.000333895	0	9.52366e-05	0.000382072	0.00604499	0	0.000496249	0.000215267	4.35515e-05	0.00764128	1.59048e-05	0.000125419	0.00324001	8.81166e-05
SV0234	Bacteria	Firmicutes	Clostridia	Clostridiales	Lachnospiraceae	Agathobacter	NA	0	0	0	0	0.00758231	0	0	0	0	0	0	0	0	0	0	0	0
SV0229	Bacteria	Proteobacteria	Gammaproteobacteria	Pasteurellales	Pasteurellaceae	Haemophilus	NA	0	0	0.00757944	0	0	0	0	0	0	0	0	0	0	0	0	0	0
SV0123	Bacteria	Firmicutes	Negativicutes	Selenomonadales	Veillonellaceae	Veillonella	NA	0.00736475	0.00118554	0.00268843	0	0	0.000380946	0	1.68384e-05	0.00756457	2.91911e-05	0.00034774	0.00223564	3.25161e-05	0	0.000107502	0	0.00026435
SV0226	Bacteria	Actinobacteria	Actinobacteria	Actinomycetales	Actinomycetaceae	Actinomyces	NA	0.00746019	0	0	0	0	0	0	0	0	0	0	0	0	0	0	0	0.00010574
SV0235	Bacteria	Firmicutes	Clostridia	Clostridiales	Ruminococcaceae	Butyricicoccus	NA	0	0	0.0073689	0	0	0	0	0	0	0	0	0	0	0	0	0	0
SV0237	Bacteria	Bacteroidetes	Bacteroidia	Bacteroidales	Bacteroidaceae	Bacteroides	NA	0	0	0	0	0.00733289	0	0	0	0	1.45956e-05	0	0	0	0	0	0	0
SV0220	Bacteria	Firmicutes	Clostridia	Clostridiales	Ruminococcaceae	Negativibacillus	NA	0	0	0	0	9.97672e-05	0	0.00733284	0	0	0	0	0	0	0	0	0	0
SV0244	Bacteria	Proteobacteria	Gammaproteobacteria	Enterobacteriales	Enterobacteriaceae	Enterobacteriaceae_ge	NA	4.77198e-05	0	0	0	0	0	0	0	0	5.83822e-05	0	0	0	0	0	0.00728555	0
SV0238	Bacteria	Bacteroidetes	Bacteroidia	Bacteroidales	Prevotellaceae	Alloprevotella	NA	0	0	0	0	0.00728301	0	0	0	0	0	0	0	0	0	0	0	0
SV0200	Bacteria	Firmicutes	Clostridia	Clostridiales	Lachnospiraceae	Lachnoclostridium	NA	0	0	0	5.00843e-05	0.00714998	0	0.000749449	0	0	0	0.00160623	0	0	0	0	0.000179006	0
SV0224	Bacteria	Bacteroidetes	Bacteroidia	Bacteroidales	Tannerellaceae	Parabacteroides	NA	0	0	0	0	1.66279e-05	0	0	0	0	0.00706425	0	0	0	0	0	0	0
SV0236	Bacteria	Firmicutes	Negativicutes	Selenomonadales	Veillonellaceae	Veillonella	NA	0.00706253	0	1.61954e-05	0	0	1.58728e-05	0	0	0	0	0	0	0	0	0	0	0
SV0232	Bacteria	Firmicutes	Clostridia	Clostridiales	Lachnospiraceae	Anaerostipes	caccae	0	0	0	0	0	0.00698402	0	0	0	2.91911e-05	1.6559e-05	0	0	0	0.000268755	0	1.76233e-05
SV0206	Bacteria	Bacteroidetes	Bacteroidia	Bacteroidales	Prevotellaceae	Prevotella_9	NA	9.54396e-05	0	0	1.66948e-05	0.0069837	4.76183e-05	0.00142542	0	0	4.37867e-05	0	1.45172e-05	0	0.000397621	0	0	0
SV0245	Bacteria	Firmicutes	Clostridia	Clostridiales	Clostridiaceae_1	Clostridium_sensu_stricto_1	NA	0	0	0	0	0	0	0	0	0	0	0	0	0.000130064	0	3.58339e-05	0	0.00694359
SV0205	Bacteria	Bacteroidetes	Bacteroidia	Bacteroidales	Tannerellaceae	Parabacteroides	NA	0	0	0	0	4.98836e-05	0	0.000323292	0	0	0.0069037	0	0.00087103	0	4.77145e-05	0	0	0
SV0243	Bacteria	Bacteroidetes	Bacteroidia	Bacteroidales	Prevotellaceae	Paraprevotella	NA	0	0	0	0	0.00690057	0	0	0	0	0	0	0	0	0	0	0	0
SV0214	Bacteria	Bacteroidetes	Bacteroidia	Bacteroidales	Bacteroidaceae	Bacteroides	NA	0	0	1.61954e-05	0	0.00069837	0	0	0	0	0	0.00688856	0	0	0	0.00121835	0	0
SV0256	Bacteria	Firmicutes	Bacilli	Lactobacillales	Carnobacteriaceae	Granulicatella	NA	1.59066e-05	0.00677979	3.23908e-05	0	0	0	0	0	0	0	0	0	0	0	0	1.79006e-05	0
SV0173	Bacteria	Firmicutes	Bacilli	Lactobacillales	Enterococcaceae	Enterococcus	avium	0	0	0.00673728	0	0	0.00541261	0	0	0	1.45956e-05	6.62361e-05	0	0	0	0	0	0
SV0211	Bacteria	Firmicutes	Bacilli	Lactobacillales	Streptococcaceae	Streptococcus	peroris	0	0.00314908	1.61954e-05	0	0	0	0	3.36768e-05	0	0	0	0	0	0	0	0.00651582	0
SV0261	Bacteria	Firmicutes	Clostridia	Clostridiales	Ruminococcaceae	Ruminococcus_2	NA	0	0	0	0	0	0	0	0	0	0	0	0	0	0	0.00648594	0	0
SV0202	Bacteria	Firmicutes	Clostridia	Clostridiales	Clostridiaceae_1	Clostridium_sensu_stricto_1	NA	3.18132e-05	9.262e-05	0	0	0	0	0	0	0	0	0.000231826	0	0.00336542	0	5.37509e-05	0	0.00622103
SV0149	Bacteria	Firmicutes	Clostridia	Clostridiales	Clostridia_Family_XI	Finegoldia	magna	0.000397665	0.000148192	8.09769e-05	8.34738e-05	1.66279e-05	0.000158728	0.00621602	1.68384e-05	0.000249881	8.75733e-05	0	2.90343e-05	0.000130064	0.00458059	0	0.00221968	1.76233e-05
SV0271	Bacteria	Firmicutes	Clostridia	Clostridiales	Ruminococcaceae	Ruminococcaceae_UCG-003	NA	0	0	0	0	1.66279e-05	0	0	0	0	0	0	0	0	0	0.00616344	0	0
SV0227	Bacteria	Bacteroidetes	Bacteroidia	Bacteroidales	Bacteroidaceae	Bacteroides	NA	0	0	0	1.66948e-05	0	0	0	0	0	0.000583822	0.000115913	0.00614076	0	0	3.58339e-05	0	0
SV0242	Bacteria	Firmicutes	Clostridia	Clostridiales	Ruminococcaceae	Ruminococcus_1	bicirculans	0.000159066	0	0	0	0.00610243	0	0.000470242	1.68384e-05	0	1.45956e-05	0	0	1.6258e-05	3.18097e-05	0	8.95031e-05	0
SV0193	Bacteria	Bacteroidetes	Bacteroidia	Bacteroidales	Tannerellaceae	Parabacteroides	distasonis	0	1.8524e-05	0	0	0.00312604	0	0	0	0	0.00608635	0	5.80686e-05	0	0	0	1.79006e-05	3.52466e-05
SV0213	Bacteria	Firmicutes	Clostridia	Clostridiales	Ruminococcaceae	Ruminococcaceae_UCG-005	NA	0	0	0	0	0.000133023	0	0.00270389	0	0	0.00013136	0	0	0	0	0.00594843	0	0
SV0160	Bacteria	Firmicutes	Clostridia	Clostridiales	Lachnospiraceae	Lachnoclostridium	NA	0	0	0	0	4.98836e-05	0.00587292	0	0	0	0.000160551	0.000281504	0.00577783	0	0	0.000340422	0	0
SV0195	Bacteria	Actinobacteria	Coriobacteriia	Coriobacteriales	Eggerthellaceae	Eggerthella	lenta	0.000127253	0	0	0	3.32557e-05	0.00584118	0.00144012	0	0	7.29778e-05	0	0	0.000146322	0	0.00202462	0	0
SV0309	Bacteria	Firmicutes	Negativicutes	Selenomonadales	Veillonellaceae	Veillonella	NA	0	0	0	0	0	0	0	0	0.00581541	0	0	0	0	0	0	0	0
SV0273	Bacteria	Firmicutes	Clostridia	Clostridiales	Lachnospiraceae	Agathobacter	NA	0	0	0	0	0.0056701	0	0	0	0	0	0	0	0	0	0	0	0
SV0252	Bacteria	Firmicutes	Clostridia	Clostridiales	Christensenellaceae	Christensenellaceae_R-7_group	NA	0	0	0	0	0	0	0.0056576	0	0	0	0	0	0	0	0	0	0
SV0315	Bacteria	Firmicutes	Negativicutes	Selenomonadales	Veillonellaceae	Veillonella	NA	0	0	0	0	0	0	0	0	0.00565639	2.91911e-05	0	0	0	0	0	0	0
SV0250	Bacteria	Firmicutes	Clostridia	Clostridiales	Lachnospiraceae	Lachnospiraceae_ge	NA	0	0	0	1.66948e-05	9.97672e-05	0	0	0	0	0.000160551	0.00553072	0	0	0	0.000627094	0	0
SV0131	Bacteria	Firmicutes	Clostridia	Clostridiales	Lachnospiraceae	Hungatella	hathewayi	7.9533e-05	0	0	0	1.66279e-05	0.00314281	1.46951e-05	0	0	0.00353212	0.00086107	0.000638755	0.00292645	0	0.00544676	0	0.00100453
SV0217	Bacteria	Bacteroidetes	Bacteroidia	Bacteroidales	Bacteroidaceae	Bacteroides	NA	9.54396e-05	0	0	1.66948e-05	0.000282674	1.58728e-05	0.00098457	0	0	0.00541495	0	0	1.6258e-05	0	0.000895849	0	0
SV0272	Bacteria	Firmicutes	Negativicutes	Selenomonadales	Veillonellaceae	Veillonella	NA	0.000954396	0.000259336	0.000453471	0	0	0	0	1.68384e-05	0.00538379	0	3.31181e-05	1.45172e-05	0	0	0	0	0
SV0265	Bacteria	Bacteroidetes	Bacteroidia	Bacteroidales	Bacteroidaceae	Bacteroides	NA	0	0	0	0	0.00530429	0	0	0	0	0	6.62361e-05	0.00040648	0	0	0	1.79006e-05	0
SV0246	Bacteria	Firmicutes	Clostridia	Clostridiales	Lachnospiraceae	Anaerostipes	NA	0	0	0	0	0	0	0	0	0	0	0.00168902	0	0	0	1.7917e-05	0	0.005287
SV0208	Bacteria	Firmicutes	Bacilli	Bacillales	Staphylococcaceae	Staphylococcus	NA	0	1.8524e-05	1.61954e-05	0	1.66279e-05	4.76183e-05	0.00249816	0	6.81493e-05	0	3.31181e-05	2.90343e-05	3.25161e-05	0.0052645	0	0.00059072	0
SV0257	Bacteria	Bacteroidetes	Bacteroidia	Bacteroidales	Bacteroidaceae	Bacteroides	NA	0	0	0	0	1.66279e-05	0	0.000470242	0.000471476	0	0	9.93542e-05	5.80686e-05	0	0	0	0	0.0052165
SV0282	Bacteria	Bacteroidetes	Bacteroidia	Bacteroidales	Bacteroidaceae	Bacteroides	NA	0	0	0	1.66948e-05	0	0	1.46951e-05	0.000218899	0	0	3.31181e-05	2.90343e-05	0	0	1.7917e-05	0	0.0052165
SV0259	Bacteria	Firmicutes	Clostridia	Clostridiales	Lachnospiraceae	Lachnospira	NA	0	0	0	0	0.00517127	0	0.000514328	0	0	0.000160551	0	0	0	0	8.95849e-05	0	0
SV0251	Bacteria	Firmicutes	Negativicutes	Selenomonadales	Veillonellaceae	Veillonella	NA	0.000190879	0	0.00510155	0	4.98836e-05	0	0	0	0	0	0.000231826	0	0	0	0.000627094	0	0.000123363
SV0286	Bacteria	Firmicutes	Clostridia	Clostridiales	Lachnospiraceae	Blautia	NA	0	0	0	0	0	0	1.46951e-05	0	0	0	0.000132472	0	0	1.59048e-05	1.7917e-05	0	0.00507552
SV0267	Bacteria	Firmicutes	Erysipelotrichia	Erysipelotrichales	Erysipelotrichaceae	Erysipelotrichaceae_ge	NA	0	0	0	0	8.31393e-05	0	0.00501102	0	0	0	0	0	0	0	0.000107502	0	0
SV0291	Bacteria	Bacteroidetes	Bacteroidia	Bacteroidales	Tannerellaceae	Parabacteroides	NA	1.59066e-05	0	0	0	0	0	0	0	0	0	1.6559e-05	0	0	0	0.00499884	0	0
SV0283	Bacteria	Firmicutes	Bacilli	Lactobacillales	Streptococcaceae	Streptococcus	gordonii	9.54396e-05	0	0.00497198	0	0	1.58728e-05	0	0	0	0	1.6559e-05	0	0	0	0	0	0
SV0275	Bacteria	Firmicutes	Clostridia	Clostridiales	Christensenellaceae	Catabacter	NA	0	0	0	0	0	0	0.00496694	0	0	0	0	0	0	0	0	0	0
SV0260	Bacteria	Proteobacteria	Gammaproteobacteria	Enterobacteriales	Enterobacteriaceae	Klebsiella	NA	0	0	0	0	0	0	0	3.36768e-05	0	0.000248124	0	0.00489228	6.50322e-05	3.18097e-05	0	0	0
SV0228	Bacteria	Firmicutes	Clostridia	Clostridiales	Ruminococcaceae	Flavonifractor	NA	0	0	0	0	0.00046558	1.58728e-05	0.00155768	0	0	0	0.00486836	0.000624238	0	0	0	0	0
SV0300	Bacteria	Firmicutes	Negativicutes	Selenomonadales	Veillonellaceae	Veillonella	parvula	0.000159066	0.000166716	0	0	0	3.17455e-05	0	0	0.0048386	0.000102169	0.000447094	0	0	0	1.7917e-05	0	0
SV0269	Bacteria	Bacteroidetes	Bacteroidia	Bacteroidales	Tannerellaceae	Parabacteroides	NA	0	0	0	0	0.000216162	0	2.93902e-05	0	0	0	0	0.00483421	0	0	0	0	0
SV0197	Bacteria	Firmicutes	Bacilli	Lactobacillales	Aerococcaceae	Abiotrophia	defectiva	0	0.00479772	0.00084216	0	0	1.58728e-05	0.00324761	0	0	0	1.6559e-05	0	0	0	0	0.00107404	3.52466e-05
SV0343	Bacteria	Firmicutes	Negativicutes	Selenomonadales	Veillonellaceae	Veillonella	NA	0	0	0	0	0	0	0	0	0.00477045	0	0	0	0	0	0	0	0
SV0279	Bacteria	Bacteroidetes	Bacteroidia	Bacteroidales	Tannerellaceae	Parabacteroides	NA	0	0	0	0	0	0	0	0	0	0	0	0.00471808	0	0	0	0	0
SV0305	Bacteria	Bacteroidetes	Bacteroidia	Bacteroidales	Tannerellaceae	Parabacteroides	gordonii	0	0	1.61954e-05	0	4.98836e-05	0	0	0	0	0	1.6559e-05	0	0	0	0.00462258	0	0
SV0293	Bacteria	Bacteroidetes	Bacteroidia	Bacteroidales	Bacteroidaceae	Bacteroides	NA	0	0	0	0	0.00462255	0	0	0	0	0	0	0	0	0	0	0	0
SV0288	Bacteria	Firmicutes	Bacilli	Bacillales	Staphylococcaceae	Staphylococcus	epidermidis	0	0	0	0	0	0	0	0	0	0	0	0	0	0.0046124	0	5.37018e-05	0
SV0212	Bacteria	Patescibacteria	Saccharimonadia	Saccharimonadales	Saccharimonadaceae	Saccharimonadaceae_ge	NA	0	5.5572e-05	0.0045671	0	0.000133023	0	0	0	2.27164e-05	1.45956e-05	0.000695479	1.45172e-05	0	0	0.000430007	0.000143205	0.00294309
SV0268	Bacteria	Bacteroidetes	Bacteroidia	Bacteroidales	Tannerellaceae	Parabacteroides	NA	0	0	0	0	0.000648487	0	0	0	0	0	0	0.00451484	0	0	0	0	0
SV0241	Bacteria	Firmicutes	Clostridia	Clostridiales	Lachnospiraceae	Lachnospiraceae_NK4A136_group	NA	0.000174973	0	0	1.66948e-05	0.000249418	0	0.00451139	0	0	2.91911e-05	0.000231826	0	4.87741e-05	0.00089067	0.000322506	3.58012e-05	0
SV0262	Bacteria	Firmicutes	Clostridia	Clostridiales	Lachnospiraceae	Blautia	massiliensis	0	0	0	0	0	0	0.00114622	0	0	0.000145956	0.00450406	0	0	0	0	0	0
SV0274	Bacteria	Firmicutes	Erysipelotrichia	Erysipelotrichales	Erysipelotrichaceae	Holdemania	filiformis	0	0	0	0	0.00128035	0	0.000176341	0	0	0	0	0	0	0	0.00447924	0	0
SV0285	Bacteria	Bacteroidetes	Bacteroidia	Bacteroidales	Tannerellaceae	Parabacteroides	NA	0	0	0	0	0	0	0	0	0	0	0	0.00447129	0	0	0	0	0
SV0364	Bacteria	Firmicutes	Negativicutes	Selenomonadales	Veillonellaceae	Veillonella	NA	0	0	0	0	0	0	0	0	0.00440699	0	0	0	0	0	0	0	0
SV0222	Bacteria	Bacteroidetes	Bacteroidia	Bacteroidales	Bacteroidaceae	Bacteroides	thetaiotaomicron	0.000111346	1.8524e-05	0	0	0.000116395	1.58728e-05	0.000132256	0.000117869	0	0.000233529	0.0012916	0.00178561	0	1.59048e-05	0.00438966	0	3.52466e-05
SV0263	Bacteria	Firmicutes	Clostridia	Clostridiales	Lachnospiraceae	Lachnospiraceae_ge	NA	1.59066e-05	0	0	0	0.000266046	0	0	0	6.81493e-05	0.00026272	0.00435503	0	0	1.59048e-05	7.16679e-05	0.000268509	0.000599193
SV0287	Bacteria	Bacteroidetes	Bacteroidia	Bacteroidales	Tannerellaceae	Parabacteroides	NA	4.77198e-05	0	0	0	0	0	0	0	0	0.0042765	0	0	0	0	0	0	0
SV0298	Bacteria	Actinobacteria	Actinobacteria	Actinomycetales	Actinomycetaceae	Actinomyces	NA	0.00423115	7.4096e-05	0	0	0	0	0	1.68384e-05	0	0	0	0	0	0	0	0	0
SV0264	Bacteria	Firmicutes	Clostridia	Clostridiales	Lachnospiraceae	Hungatella	hathewayi	0	0	3.23908e-05	0	3.32557e-05	7.93638e-05	0.00415871	0	0	5.83822e-05	0	0	0	0	0.000394173	0	0.000599193
SV0248	Bacteria	Firmicutes	Clostridia	Clostridiales	Lachnospiraceae	Lachnospiraceae_ge	NA	0	0	0	0	0.00414034	0	0	0	0	0	6.62361e-05	0.000116137	0	0.000604383	0.00177378	0	0
SV0308	Bacteria	Bacteroidetes	Bacteroidia	Bacteroidales	Prevotellaceae	Prevotella_9	NA	0	0	0	0	0	0.00409517	0	0	0	0	0	0	0	0	0	0	0
SV0316	Bacteria	Firmicutes	Clostridia	Clostridiales	Lachnospiraceae	Coprococcus_3	comes	0	0	0	0	0	1.58728e-05	0	0	0	0	0.00407352	1.45172e-05	0	0	0	3.58012e-05	0
SV0337	Bacteria	Firmicutes	Clostridia	Clostridiales	Ruminococcaceae	Ruminococcus_2	NA	0	0	0	0	0	0	0	0	0	0	0	0	0	0	0.00403132	0	0
SV0312	Bacteria	Bacteroidetes	Bacteroidia	Bacteroidales	Bacteroidaceae	Bacteroides	NA	0	0	0	0	0.000116395	0	4.40852e-05	0	0	0	0.00400729	0	0	0	0	0	1.76233e-05
SV0294	Bacteria	Bacteroidetes	Bacteroidia	Bacteroidales	Tannerellaceae	Parabacteroides	NA	0	0	0	0	0	0	0	0	0	0	0	0.00400674	0	3.18097e-05	0	0	0
SV0278	Bacteria	Bacteroidetes	Bacteroidia	Bacteroidales	Prevotellaceae	Prevotella_9	NA	0	0	0	0	0.000515464	0.00398406	0.000293902	0	2.27164e-05	0	0	0	0	0	0	0.000483317	1.76233e-05
SV0311	Bacteria	Fusobacteria	Fusobacteriia	Fusobacteriales	Fusobacteriaceae	Fusobacterium	periodonticum	0	0.000129668	0.00395167	0	1.66279e-05	0	0	0	0	0	0	0	1.6258e-05	0	0	0	0
SV0322	Bacteria	Actinobacteria	Actinobacteria	Actinomycetales	Actinomycetaceae	Actinomyces	NA	0	1.8524e-05	0.00395167	0	0	0	0	0	0	0	1.6559e-05	0	0	0	0	0	0
SV0296	Bacteria	Bacteroidetes	Bacteroidia	Bacteroidales	Bacteroidaceae	Bacteroides	NA	0	0	0	0	3.32557e-05	0	0	0	0	1.45956e-05	0	0.00393415	1.6258e-05	0	0	0	0
SV0313	Bacteria	Bacteroidetes	Bacteroidia	Bacteroidales	Bacteroidaceae	Bacteroides	massiliensis	0.000143159	0	1.61954e-05	0	0.00392418	1.58728e-05	2.93902e-05	0	0	0	0	0	1.6258e-05	1.59048e-05	0	0	0
SV0253	Bacteria	Bacteroidetes	Bacteroidia	Bacteroidales	Bacteroidaceae	Bacteroides	coprocola	0	0	0	0	0.00390755	3.17455e-05	0.0017928	1.68384e-05	6.81493e-05	1.45956e-05	0	0	0	1.59048e-05	0	0.00030431	1.76233e-05
SV0329	Bacteria	Actinobacteria	Actinobacteria	Actinomycetales	Actinomycetaceae	Actinomyces	NA	0	0	0.0038707	0	0	0	0	0	0	0	0	0	0	0	0	1.79006e-05	0
SV0327	Bacteria	Bacteroidetes	Bacteroidia	Bacteroidales	Bacteroidaceae	Bacteroides	uniformis	0	0	0	0	0	0	0.000352682	0	0	0	4.96771e-05	0	0	0	0.00387007	0	0
SV0289	Bacteria	Firmicutes	Erysipelotrichia	Erysipelotrichales	Erysipelotrichaceae	Erysipelatoclostridium	NA	0	0	0	0	0	0	0.00383542	0	0	0	0	0	0	0	0.000537509	0	0
SV0318	Bacteria	Firmicutes	Clostridia	Clostridiales	Lachnospiraceae	Anaerostipes	NA	0	0	0	0	0.000216162	0	0	0	0	0	0.000364299	0	0	0	0	0	0.00377139
SV0344	Bacteria	Firmicutes	Clostridia	Clostridiales	Lachnospiraceae	Lachnospiraceae_ge	NA	0	0	0	0	0	0	0	0	0	0	0	0	0	0	0.00376256	0	0
SV0255	Bacteria	Firmicutes	Negativicutes	Selenomonadales	Veillonellaceae	Megasphaera	micronuciformis	0.00372214	0.00257484	0	0	0	0	1.46951e-05	0	0	0	0	0	0	0	0	0	0
SV0304	Bacteria	Bacteroidetes	Bacteroidia	Bacteroidales	Tannerellaceae	Parabacteroides	distasonis	0	0	0	0.00367285	0	0	0	0	0	2.91911e-05	0	0.000609721	0	0	0	0	0
SV0339	Bacteria	Proteobacteria	Gammaproteobacteria	Pasteurellales	Pasteurellaceae	Haemophilus	NA	0	0	0	0	0.0036415	0	0	0	0	0	0	0	0	0	0	0	0
SV0353	Bacteria	Firmicutes	Clostridia	Clostridiales	Lachnospiraceae	Lachnoanaerobaculum	orale	0	0.00361218	3.23908e-05	0	0	0	4.40852e-05	0	0	0	0	0	0	0	0	1.79006e-05	0
SV0216	Bacteria	Firmicutes	Clostridia	Clostridiales	Peptostreptococcaceae	Intestinibacter	bartlettii	0	0	0	0	0.000216162	0.000777765	0	0	0	0.00108007	0.00359331	0	3.25161e-05	0	0.00275921	0	0.000229103
SV0284	Bacteria	Firmicutes	Clostridia	Clostridiales	Lachnospiraceae	Roseburia	hominis	0	0	0	0	0.00355836	0	0.000969875	0	0	0.000102169	8.27952e-05	0	0	0	0.000340422	0	1.76233e-05
SV0338	Bacteria	Firmicutes	Negativicutes	Selenomonadales	Veillonellaceae	Veillonella	atypica	0	0	0.00354679	0	0	0	0	0	0	2.91911e-05	0	0	0	0	0	0	0
SV0359	Bacteria	Bacteroidetes	Bacteroidia	Bacteroidales	Bacteroidaceae	Bacteroides	NA	0	0	0	0	0	0	0	0	0	0	0	0	0	0	0.00351173	0	0
SV0360	Bacteria	Bacteroidetes	Bacteroidia	Bacteroidales	Bacteroidaceae	Bacteroides	NA	0	0	0	0	0	0	0	0	0	0	0	0	0	0	0.00351173	0	0
SV0336	Bacteria	Firmicutes	Clostridia	Clostridiales	Lachnospiraceae	CAG-56	NA	0	0	0	0	0.00349185	0	0	0	0	0.000204338	0	0	0	0	0	0	1.76233e-05
SV0328	Bacteria	Proteobacteria	Gammaproteobacteria	Enterobacteriales	Enterobacteriaceae	Citrobacter	freundii	0	0	0	0	0	0	0	0	0	0.00348834	0	0	3.25161e-05	0	0	0	0
SV0365	Bacteria	Firmicutes	Erysipelotrichia	Erysipelotrichales	Erysipelotrichaceae	Holdemania	massiliensis	0	0	0	0	0	0	0	0	0	0	0	0	0	0	0.00347589	0	0
SV0334	Bacteria	Firmicutes	Negativicutes	Selenomonadales	Veillonellaceae	Veillonella	NA	0.000556731	0.00027786	0.000388689	0	0	0	2.93902e-05	0	0.00347561	0	0	0	0	0	0	0	0
SV0240	Bacteria	Bacteroidetes	Bacteroidia	Bacteroidales	Bacteroidaceae	Bacteroides	NA	0	0	0.00118226	0	0.00078151	0	0.00098457	0	0	0	6.62361e-05	0.0034696	0	0	0	0	0
SV0249	Bacteria	Firmicutes	Bacilli	Lactobacillales	Enterococcaceae	Enterococcus	avium	0	0	0.00343342	0	0	0.00288884	0	0	0	0	0	0	0	0	0	0	0
SV0303	Bacteria	Firmicutes	Clostridia	Clostridiales	Lachnospiraceae	Blautia	faecis	0	0	1.61954e-05	0	0.000216162	0	1.46951e-05	0	0	8.75733e-05	0.00337804	0	0	0.000365811	0.000232921	0	5.287e-05
SV0310	Bacteria	Proteobacteria	Gammaproteobacteria	Enterobacteriales	Enterobacteriaceae	Citrobacter	braakii	0	0	0	0	0	0	0	0	0	0.00337157	0	0.000232275	6.50322e-05	0	0	0	7.04933e-05
SV0332	Bacteria	Firmicutes	Clostridia	Clostridiales	Ruminococcaceae	Flavonifractor	NA	0	0	0	0	0	0	0	0	0	0.00337157	0	0	0	0	0	0	0
SV0323	Bacteria	Firmicutes	Clostridia	Clostridiales	Ruminococcaceae	Candidatus_Soleaferrea	NA	0	0	0	0	1.66279e-05	0	0.00336517	0	0	0	0.000231826	0	0	0	3.58339e-05	0	0
SV0231	Bacteria	Firmicutes	Clostridia	Clostridiales	Lachnospiraceae	Lachnospiraceae_ge	NA	0	0	0	0	0.00023279	0	0	0	0	0.000977902	0	0	0.000308903	0	0.00333256	5.37018e-05	0.00301359
SV0333	Bacteria	Firmicutes	Clostridia	Clostridiales	Lachnospiraceae	Lachnospira	NA	0	0	0	0	0.00330895	0	1.46951e-05	0	0	0.000350293	0	0	0	0	8.95849e-05	0	1.76233e-05
SV0352	Bacteria	Proteobacteria	Gammaproteobacteria	Enterobacteriales	Enterobacteriaceae	Escherichia/Shigella	coli	0	0	4.85861e-05	3.33895e-05	0	1.58728e-05	1.46951e-05	5.05153e-05	0	5.83822e-05	0	0	3.25161e-05	1.59048e-05	0	0.00327581	5.287e-05
SV0280	Bacteria	Bacteroidetes	Bacteroidia	Bacteroidales	Prevotellaceae	Prevotella_9	NA	0	1.8524e-05	0	0	0	0.00322217	0.00166054	0	0	0	0	0	0	1.59048e-05	0	5.37018e-05	0
SV0349	Bacteria	Firmicutes	Clostridia	Clostridiales	Lachnospiraceae	Lachnoclostridium	NA	0	0	0	0	0	0.00322217	0	0	0	4.37867e-05	0	0	0	0	0	0	0
SV0185	Bacteria	Proteobacteria	Gammaproteobacteria	Enterobacteriales	Enterobacteriaceae	Escherichia/Shigella	NA	3.18132e-05	3.7048e-05	0.000955527	0.00035059	0	0.000269837	0.000308597	0.000673537	0	0.000540036	0.00119225	4.35515e-05	0.00248748	4.77145e-05	0.000483758	0.00320421	0.00058157
SV0258	Bacteria	Proteobacteria	Gammaproteobacteria	Enterobacteriales	Enterobacteriaceae	Escherichia/Shigella	NA	0.000254506	0.000111144	4.85861e-05	3.33895e-05	1.66279e-05	1.58728e-05	0.00318883	0	0	1.45956e-05	3.31181e-05	1.45172e-05	1.6258e-05	0.00168591	0	7.16025e-05	1.76233e-05
SV0281	Bacteria	Bacteroidetes	Bacteroidia	Bacteroidales	Tannerellaceae	Parabacteroides	NA	0	0	0	0.0031887	0	0	0	0	0	0	0.000645802	0.00129203	0	0	0	0	0
SV0276	Bacteria	Firmicutes	Clostridia	Clostridiales	Lachnospiraceae	Blautia	NA	0.000206786	7.4096e-05	0	0	0.000149651	0.000333328	0.00317414	0	9.08657e-05	1.45956e-05	0	0	0.000260129	0.000111334	0.000107502	0.000626522	7.04933e-05
SV0354	Bacteria	Firmicutes	Negativicutes	Selenomonadales	Veillonellaceae	Megasphaera	NA	0.00316541	0	0	0	0	0	0	0	0	0	0	0	0	0	0	0	0
SV0297	Bacteria	Verrucomicrobia	Verrucomicrobiae	Verrucomicrobiales	Akkermansiaceae	Akkermansia	NA	0	0	0	0	0	0.00315868	0	0	0	0	0	0	0	0	0.00134377	0	0
SV0375	Bacteria	Firmicutes	Clostridia	Clostridiales	Peptostreptococcaceae	Romboutsia	NA	0	0	0	0	0	0	0	0	0	0	0	0	0	0	8.95849e-05	0	0.00313695
SV0363	Bacteria	Epsilonbacteraeota	Campylobacteria	Campylobacterales	Campylobacteraceae	Campylobacter	jejuni	0	0	0.00312571	0	0	0	0	0	0	0	0	1.45172e-05	0	0	0	0	0
SV0254	Bacteria	Firmicutes	Clostridia	Clostridiales	Ruminococcaceae	Ruminococcaceae_UCG-013	NA	0	0	0	0	0.00310941	0	0.000617193	0	0	0	0.00245074	0	0	0	7.16679e-05	0	0
SV0331	Bacteria	Actinobacteria	Actinobacteria	Bifidobacteriales	Bifidobacteriaceae	Scardovia	wiggsiae	0.000238599	0	0	0	1.66279e-05	0	0.00310066	0	2.27164e-05	0	0	0	6.50322e-05	0	0	0	0
SV0366	Bacteria	Bacteroidetes	Bacteroidia	Bacteroidales	Bacteroidaceae	Bacteroides	vulgatus	0	0	0	0	0.00309278	0	1.46951e-05	3.36768e-05	0	0	4.96771e-05	0	0	0	0	0	0
SV0372	Bacteria	Bacteroidetes	Bacteroidia	Bacteroidales	Bacteroidaceae	Bacteroides	NA	0	0	0	0	0.00307616	0	0	0	0	0	0	0	0	0	0	0	0
SV0233	Bacteria	Firmicutes	Erysipelotrichia	Erysipelotrichales	Erysipelotrichaceae	Erysipelotrichaceae_ge	NA	0	0	0	0	6.65115e-05	0.000396819	0	0.000673537	0	0.00100709	0.00306342	2.90343e-05	0.0016258	0	0.000430007	3.58012e-05	0.000123363
SV0385	Bacteria	Actinobacteria	Actinobacteria	Bifidobacteriales	Bifidobacteriaceae	Bifidobacterium	animalis	0	0	0	0	0	0	0	0	0	0	0	0	0	0	0	0	0.00303121
SV0346	Bacteria	Firmicutes	Erysipelotrichia	Erysipelotrichales	Erysipelotrichaceae	Coprobacillus	cateniformis	0	0	0	0	3.32557e-05	9.52366e-05	0	0	0	2.91911e-05	6.62361e-05	0	0.000390193	0	0.00302797	0	3.52466e-05
SV0210	Bacteria	Proteobacteria	Gammaproteobacteria	Enterobacteriales	Enterobacteriaceae	Escherichia/Shigella	NA	1.59066e-05	0	0.000744988	0.000400674	1.66279e-05	0.000206346	0.000132256	0.000454637	0	0.0006568	0.00122537	2.90343e-05	0.00107303	7.95241e-05	0.000447924	0.0030073	0.000563946
SV0370	Bacteria	Firmicutes	Clostridia	Clostridiales	Lachnospiraceae	Lachnospiraceae_ge	NA	0	0	0	0	0	4.76183e-05	0	0	0	0.00013136	0	0	0	0	5.37509e-05	5.37018e-05	0.00297834
SV0371	Bacteria	Firmicutes	Clostridia	Clostridiales	Clostridiaceae_1	Clostridium_sensu_stricto_1	NA	0	0	0	0	0	0	0	0	0	0	0	0	0	0.0029742	0	0	0
SV0324	Bacteria	Verrucomicrobia	Verrucomicrobiae	Verrucomicrobiales	Akkermansiaceae	Akkermansia	NA	0	0	0	0	0	0.00292059	0	0	0	0	0	0	0	0	0.00111085	0	0
SV0394	Bacteria	Firmicutes	Clostridia	Clostridiales	Ruminococcaceae	Ruminococcaceae_UCG-003	NA	0	0	0	0	0	0	0	0	0	0	4.96771e-05	0	0	0	0.00292047	1.79006e-05	0
SV0319	Bacteria	Proteobacteria	Gammaproteobacteria	Pasteurellales	Pasteurellaceae	Haemophilus	NA	0	0	0	0	0.00282674	0	0	0	0	0	0	0	0	0	7.16679e-05	0	0.00130413
SV0306	Bacteria	Firmicutes	Clostridia	Clostridiales	Ruminococcaceae	Ruminococcaceae_UCG-005	NA	0	0	0	0	4.98836e-05	0	0.00151359	0	0	0	0	0	0	0	0.00279505	0	0
SV0356	Bacteria	Firmicutes	Clostridia	Clostridiales	Lachnospiraceae	Agathobacter	NA	0	0	0	0	0.000432325	0	5.87803e-05	0	0	0	0.00278192	0	0	0	0	0	0
SV0358	Bacteria	Firmicutes	Clostridia	Clostridiales	Ruminococcaceae	Butyricicoccus	NA	0	0	0	0	0.00276023	0	0	0	0	0	0	0.00040648	0	0	0	0	5.287e-05
SV0335	Bacteria	Bacteroidetes	Bacteroidia	Bacteroidales	Muribaculaceae	Muribaculaceae_ge	NA	0	1.8524e-05	1.61954e-05	0	1.66279e-05	1.58728e-05	0.00273328	1.68384e-05	0	0	0	1.45172e-05	0	0.000524859	0	1.79006e-05	0
SV0378	Bacteria	Firmicutes	Clostridia	Clostridiales	Ruminococcaceae	Ruminococcaceae_ge	NA	0	0	0	0	1.66279e-05	0	0	0	0	0	0.00273224	0	0	0	0	0.000250609	0
SV0301	Bacteria	Proteobacteria	Gammaproteobacteria	Pasteurellales	Pasteurellaceae	Haemophilus	parainfluenzae	0	0	0.00272082	0	0.0013136	0	0.000323292	0	0	0	0	0	0	0	0	0	0
SV0374	Bacteria	Bacteroidetes	Bacteroidia	Bacteroidales	Tannerellaceae	Parabacteroides	NA	0	0	0	0	0	0	0.00270389	0	0	0	0	0	0	0	0	0	0
SV0376	Bacteria	Fusobacteria	Fusobacteriia	Fusobacteriales	Fusobacteriaceae	Fusobacterium	NA	0	0	0	0	0	0	0.0026745	0	0	0	0	0	0	0	0	0	0
SV0230	Bacteria	Firmicutes	Clostridia	Clostridiales	Lachnospiraceae	Tyzzerella_4	nexilis	0	0	0.00111748	0	0	0.00265075	0	0	0	0	0	0	1.6258e-05	0.000986099	0.00152294	0.000196907	0.00116314
SV0321	Bacteria	Firmicutes	Bacilli	Bacillales	Bacilli_Family_XI	Gemella	sanguinis	6.36264e-05	0	0.00263985	0	0	0	0	0	0	0	0	0	0	0.00111334	1.7917e-05	0.000107404	3.52466e-05
SV0302	Bacteria	Firmicutes	Bacilli	Lactobacillales	Lactobacillaceae	Lactobacillus	NA	0.000206786	9.262e-05	3.23908e-05	3.33895e-05	0	0	0.00263042	0	4.54329e-05	2.91911e-05	0	1.45172e-05	0	0.000636193	0	0.000393814	0
SV0398	Bacteria	Bacteroidetes	Bacteroidia	Bacteroidales	Bacteroidaceae	Bacteroides	NA	0	0	0	0	1.66279e-05	0	1.46951e-05	0.000117869	0	0	1.6559e-05	2.90343e-05	0	0	1.7917e-05	0	0.00262587
SV0379	Bacteria	Bacteroidetes	Bacteroidia	Bacteroidales	Marinifilaceae	Butyricimonas	NA	0	0	0	0	0	0	0	0	0	0	0	0.00261309	0	0	0	0	0
SV0290	Bacteria	Bacteroidetes	Bacteroidia	Bacteroidales	Bacteroidaceae	Bacteroides	NA	0	3.7048e-05	0.000178149	1.66948e-05	0.000332557	0	8.81705e-05	0.00107766	0	0	4.96771e-05	0.00259857	0	0	3.58339e-05	0	3.52466e-05
SV0380	Bacteria	Proteobacteria	Gammaproteobacteria	Enterobacteriales	Enterobacteriaceae	Morganella	NA	0	0	0	0	0	0	0	0	0	0	0	0.00259857	0	0	1.7917e-05	0	0
SV0382	Bacteria	Firmicutes	Clostridia	Clostridiales	Lachnospiraceae	Lachnospiraceae_ge	NA	0	0	0	0	0	0	0.00257164	0	0	0	0	0	0	0	0	0	0
SV0330	Bacteria	Bacteroidetes	Bacteroidia	Bacteroidales	Bacteroidaceae	Bacteroides	NA	0	0	1.61954e-05	0	0.00023279	0	0.000235121	0.0025426	0	0	0.000364299	0.000319378	0	0	7.16679e-05	0	0.000123363
SV0417	Bacteria	Firmicutes	Clostridia	Clostridiales	Lachnospiraceae	Blautia	NA	0	0	0	0	0	0	0	0	0	0	0	0	0	0	0	0	0.00250251
SV0414	Bacteria	Firmicutes	Negativicutes	Selenomonadales	Veillonellaceae	Veillonella	NA	0	0.00250074	0	0	0	0	0	0	0.000227164	0	0	0	0	0	0	0	0
SV0403	Bacteria	Proteobacteria	Gammaproteobacteria	Aeromonadales	Aeromonadaceae	Aeromonas	NA	0	0	0	0	0	0	0	0	2.27164e-05	0	0	0	0.00247122	0	0	0	0
SV0412	Bacteria	Firmicutes	Clostridia	Clostridiales	Ruminococcaceae	Ruminococcaceae_NK4A214_group	NA	0	0	0	0	0.0024443	0	0	0	0	0	0	0	0	1.59048e-05	0	0	0
SV0386	Bacteria	Actinobacteria	Actinobacteria	Actinomycetales	Actinomycetaceae	Actinomyces	NA	0.0024178	0.000166716	6.47815e-05	0	0	0	0	0	9.08657e-05	0	0	0	0	0	0	3.58012e-05	0
SV0395	Bacteria	Bacteroidetes	Bacteroidia	Bacteroidales	Tannerellaceae	Parabacteroides	NA	0	0	0	0	0	0	0.00240999	0	0	0	0	0	0	0	0	0	0
SV0425	Bacteria	Firmicutes	Bacilli	Lactobacillales	Streptococcaceae	Streptococcus	parasanguinis	0	0	3.23908e-05	0	0	0	0	0	0	0	1.6559e-05	0	0	0	0	0	0.00237915
SV0247	Bacteria	Proteobacteria	Gammaproteobacteria	Enterobacteriales	Enterobacteriaceae	Escherichia/Shigella	NA	3.18132e-05	3.7048e-05	0.000664011	0.000367285	0	0.000158728	0.000102866	0.000202061	0	0.000554631	0.00086107	1.45172e-05	0.00066658	1.59048e-05	0.00041209	0.00236288	0.00026435
SV0317	Bacteria	Firmicutes	Bacilli	Lactobacillales	Streptococcaceae	Streptococcus	NA	0.00079533	0.000129668	3.23908e-05	0.000283811	0	6.34911e-05	0.000543718	0	2.27164e-05	0	0	2.90343e-05	0	0	0	0.00230918	0
SV0399	Bacteria	Firmicutes	Clostridia	Clostridiales	Ruminococcaceae	Ruminococcaceae_ge	NA	0	0	0	0	0	0	0.00230713	0	0	0	0	0	0	0	0	0	0
SV0299	Bacteria	Firmicutes	Clostridia	Clostridiales	Lachnospiraceae	Lachnospiraceae_ge	NA	0	0	0	0	1.66279e-05	0.000587292	0	0	0	0.0023061	1.6559e-05	0	4.87741e-05	0	0.000358339	0	0.000898789
SV0307	Bacteria	Bacteroidetes	Bacteroidia	Bacteroidales	Prevotellaceae	Prevotella	bivia	0.000318132	1.8524e-05	0	0	1.66279e-05	1.58728e-05	0.000749449	0	4.54329e-05	0	0	0	1.6258e-05	0.00224258	0	0.000751826	1.76233e-05
SV0350	Bacteria	Firmicutes	Clostridia	Clostridiales	Ruminococcaceae	Butyricicoccus	desmolans	0	0	0	0	1.66279e-05	0.000158728	0.00223365	0	0	0.000204338	0.00034774	0	0	0	0.000107502	0	0
SV0410	Bacteria	Bacteroidetes	Bacteroidia	Bacteroidales	Bacteroidaceae	Bacteroides	NA	1.59066e-05	0	0	0	9.97672e-05	0.00217457	2.93902e-05	0	0	0	0	1.45172e-05	0	0	0	1.79006e-05	0
SV0447	Bacteria	Firmicutes	Clostridia	Clostridiales	Peptostreptococcaceae	Romboutsia	NA	0	0	0	0	0	0	0	0	0	0	0	0	0	0	0	0	0.00216767
SV0348	Bacteria	Fusobacteria	Fusobacteriia	Fusobacteriales	Fusobacteriaceae	Fusobacterium	mortiferum	3.18132e-05	7.4096e-05	0	5.00843e-05	0.00216162	1.58728e-05	0.000396767	0	0	0	0	1.45172e-05	0	0.000588479	0	0	1.76233e-05
SV0426	Bacteria	Bacteroidetes	Bacteroidia	Bacteroidales	Tannerellaceae	Parabacteroides	NA	0	0	0	0	0	0.0021587	1.46951e-05	0	0	0	0	0	0	0	0	0	0
SV0431	Bacteria	Firmicutes	Negativicutes	Selenomonadales	Veillonellaceae	Veillonella	parvula	1.59066e-05	0	0	0	0	0	0	0	0.00215806	0	0.000463653	1.45172e-05	0	0	0.000161253	0	0
SV0355	Bacteria	Proteobacteria	Gammaproteobacteria	Pasteurellales	Pasteurellaceae	Haemophilus	parainfluenzae	0	0	0.00212159	0	0.000814766	1.58728e-05	0.000132256	0	0	2.91911e-05	0	0	0	0	0	1.79006e-05	8.81166e-05
SV0408	Bacteria	Proteobacteria	Gammaproteobacteria	Enterobacteriales	Enterobacteriaceae	Enterobacteriaceae_ge	NA	0	0	0	0	0	0	0	0	0	0.00211636	0	4.35515e-05	0	0	0	0	1.76233e-05
SV0433	Bacteria	Proteobacteria	Gammaproteobacteria	Enterobacteriales	Enterobacteriaceae	Enterobacteriaceae_ge	NA	0	0	0	0	0	0	0	0	0	0	0	0	0	0.00211534	0	0	0
SV0442	Bacteria	Proteobacteria	Gammaproteobacteria	Pasteurellales	Pasteurellaceae	Haemophilus	NA	0	0	1.61954e-05	0	0	7.93638e-05	0	1.68384e-05	0	0	0	0	0	0	0	0	0.0021148
SV0404	Bacteria	Actinobacteria	Coriobacteriia	Coriobacteriales	Atopobiaceae	Atopobium	NA	0.00209967	0.000314908	3.23908e-05	0	0	0	0	0	0	0	0	0	0	0	0	0	0
SV0451	Bacteria	Firmicutes	Clostridia	Clostridiales	Lachnospiraceae	Blautia	NA	0	0	0	0	0	0	0	0	0	0	0	0	0	0	0	0	0.00209717
SV0392	Bacteria	Actinobacteria	Actinobacteria	Actinomycetales	Actinomycetaceae	Actinomyces	NA	3.18132e-05	0.00209321	0.000664011	0	0	1.58728e-05	4.40852e-05	3.36768e-05	2.27164e-05	0	4.96771e-05	0	1.6258e-05	0	0	0	0
SV0292	Bacteria	Bacteroidetes	Bacteroidia	Bacteroidales	Prevotellaceae	Prevotella_9	NA	1.59066e-05	0.000111144	3.23908e-05	0	0.00023279	6.34911e-05	0.00204262	1.68384e-05	4.54329e-05	0	9.93542e-05	1.45172e-05	1.6258e-05	0.00119286	0	0.000501217	0
SV0407	Bacteria	Firmicutes	Clostridia	Clostridiales	Clostridia_Family_XIII	Family_XIII_AD3011_group	NA	0	0	0	0	0	0.00199997	0	0	0	0.000102169	0.000149031	0	0	0	0.000125419	0	0
SV0295	Bacteria	Firmicutes	Clostridia	Clostridiales	Clostridiaceae_1	Clostridium_sensu_stricto_1	butyricum	0.000986209	0	0.00199203	0	0	0	0	0	0	0	0	0	0	0	0	0.00162896	0
SV0471	Bacteria	Firmicutes	Clostridia	Clostridiales	Ruminococcaceae	Ruminococcaceae_ge	NA	0	0	0	0	0	0	0	0	0	0	0	0	0	0	0.00198878	0	0
SV0402	Bacteria	Firmicutes	Clostridia	Clostridiales	Lachnospiraceae	Lachnospiraceae_ge	NA	0	0	0	0	0.000299302	0	0	0	0	0.0019704	0	0	0	0	0	0	0
SV0430	Bacteria	Firmicutes	Erysipelotrichia	Erysipelotrichales	Erysipelotrichaceae	Dielma	NA	0	0	0	0	0	0	0	0	0	0.0019704	0	0	0	0	0	0	0
SV0476	Bacteria	Bacteroidetes	Bacteroidia	Bacteroidales	Bacteroidaceae	Bacteroides	intestinalis	0	0	0	0	0	0	0	0	0	0	0	1.45172e-05	0	0	0.00193503	0	0
SV0432	Bacteria	Proteobacteria	Gammaproteobacteria	Enterobacteriales	Enterobacteriaceae	Morganella	morganii	0	0	0	0	0	0	0	0	0	2.91911e-05	0	0.00191627	0	0	0	0	0
SV0462	Bacteria	Bacteroidetes	Bacteroidia	Bacteroidales	Rikenellaceae	Alistipes	NA	0	0	0	0	0.0019122	0	0	0	0	0	0	0	0	0	0	0	0
SV0463	Bacteria	Firmicutes	Clostridia	Clostridiales	Ruminococcaceae	Butyricicoccus	NA	0	0	0	0	0.0019122	0	0	0	0	0	0	0	0	0	0	0	0
SV0448	Bacteria	Bacteroidetes	Bacteroidia	Bacteroidales	Bacteroidaceae	Bacteroides	NA	0	0	0.00191105	0	1.66279e-05	0	4.40852e-05	0	0	0	0	0	0	0	0	0	0
SV0525	Bacteria	Firmicutes	Negativicutes	Selenomonadales	Veillonellaceae	Veillonella	parvula	0	0	0	0	0	0	0	3.36768e-05	0.00190818	0	0	0	0	0	0	0	0
SV0421	Bacteria	Firmicutes	Clostridia	Clostridiales	Lachnospiraceae	Lachnospiraceae_ge	NA	0	0	0	0	0	0	0.00189566	0	0	0	0	0	0	0	0	0	0.000193857
SV0435	Bacteria	Bacteroidetes	Bacteroidia	Bacteroidales	Barnesiellaceae	Coprobacter	NA	1.59066e-05	0	0	0	0	0	0.00189566	0	0	0	0	0	0	0	0	0	0
SV0389	Bacteria	Firmicutes	Bacilli	Lactobacillales	Carnobacteriaceae	Granulicatella	NA	0	5.5572e-05	0.000194345	3.33895e-05	0	0	0	0	0	0	0	0	6.50322e-05	0.00189267	0	0.000519118	0
SV0390	Bacteria	Firmicutes	Negativicutes	Selenomonadales	Veillonellaceae	Veillonella	NA	0	0	0.00187866	0	0	0	0.000293902	0	0	0	9.93542e-05	0	0	0	0.000340422	0	0.000123363
SV0464	Bacteria	Firmicutes	Clostridia	Clostridiales	Ruminococcaceae	Ruminiclostridium_5	NA	0	0	0	0	3.32557e-05	0	0	0	0	8.75733e-05	0	0	0	0	0	1.79006e-05	0.00186807
SV0470	Bacteria	Firmicutes	Clostridia	Clostridiales	Lachnospiraceae	Lachnospiraceae_UCG-004	NA	0	0	0	0	0.000133023	0	0	0	0	0	0	0	0	0	0.00186337	0	0
SV0427	Bacteria	Firmicutes	Clostridia	Clostridiales	Peptostreptococcaceae	Peptostreptococcus	stomatis	0.00186107	0	0.000113368	0	0	1.58728e-05	0	0	9.08657e-05	0	3.31181e-05	0	0	0	1.7917e-05	0	7.04933e-05
SV0325	Bacteria	Firmicutes	Bacilli	Lactobacillales	Streptococcaceae	Streptococcus	NA	0.000127253	0.00183388	0.000744988	0.00105177	0	1.58728e-05	1.46951e-05	0	0	0	0	0	0	7.95241e-05	0	7.16025e-05	0.00031722
SV0361	Bacteria	Firmicutes	Bacilli	Lactobacillales	Enterococcaceae	Enterococcus	NA	0	0	0.00181388	0	0	0.00120633	0	0	0	0	8.27952e-05	2.90343e-05	0	0	0	0	0
SV0362	Bacteria	Firmicutes	Clostridia	Clostridiales	Lachnospiraceae	Lachnoclostridium	NA	0	0	0	0	6.65115e-05	0.000412692	0	0	0	0.00180985	0.00067892	0	0	0	0	0	0
SV0489	Bacteria	Bacteroidetes	Bacteroidia	Bacteroidales	Bacteroidaceae	Bacteroides	NA	0	0	0	0	0	0	0	0	0	1.45956e-05	0	0	0	0	0.00180961	0	0
SV0326	Bacteria	Proteobacteria	Gammaproteobacteria	Enterobacteriales	Enterobacteriaceae	Escherichia/Shigella	NA	0	1.8524e-05	8.09769e-05	5.00843e-05	0	3.17455e-05	0	0.0015323	0	4.37867e-05	0.000132472	0	0.00180464	0	7.16679e-05	0.000232708	5.287e-05
SV0487	Bacteria	Firmicutes	Erysipelotrichia	Erysipelotrichales	Erysipelotrichaceae	Erysipelotrichaceae_UCG-003	NA	0	0	0	0	1.66279e-05	0	0	0	0	0	0	0	0	0	0	0	0.00179758
SV0367	Bacteria	Firmicutes	Bacilli	Lactobacillales	Streptococcaceae	Streptococcus	NA	0.000111346	0.000333432	6.47815e-05	0.00178634	0	0	7.34754e-05	0	0.000613344	0	0	0	0	0.000318097	0	1.79006e-05	3.52466e-05
SV0475	Bacteria	Firmicutes	Clostridia	Clostridiales	Ruminococcaceae	Butyricicoccus	NA	0	0	0	0	0.00177918	3.17455e-05	0	0	0	0	0	0	0	0	0	0	0
SV0391	Bacteria	Firmicutes	Negativicutes	Selenomonadales	Veillonellaceae	Veillonella	tobetsuensis	0.00176563	1.8524e-05	0.00042108	0	1.66279e-05	4.76183e-05	0	0	2.27164e-05	0	0.000115913	0	0	0	0.000143336	0	0.00015861
SV0270	Bacteria	Firmicutes	Bacilli	Lactobacillales	Streptococcaceae	Streptococcus	NA	0.000206786	0.000703912	0.00147378	0.00131889	0.000116395	1.58728e-05	0	0	6.81493e-05	0	0	0	0	0.000206763	1.7917e-05	0	0.00176233
SV0266	Bacteria	Firmicutes	Clostridia	Clostridiales	Lachnospiraceae	Dorea	formicigenerans	0	0	0	0	0.0016129	0	0.00086701	0	0	0.000306507	0.00117569	8.7103e-05	0	0	0.00175586	0	0
SV0482	Bacteria	Firmicutes	Clostridia	Clostridiales	Christensenellaceae	Christensenellaceae_R-7_group	NA	0	0	0	0	0	0	0	0	0	0	0.00175526	0	0	0	0	0	0
SV0498	Bacteria	Bacteroidetes	Bacteroidia	Bacteroidales	Bacteroidaceae	Bacteroides	NA	0	0	0	0	0	0	0	0	0	0	0	0	0	0	0.00172003	0	0
SV0477	Bacteria	Actinobacteria	Actinobacteria	Actinomycetales	Actinomycetaceae	Actinomyces	NA	0.00171791	0	0	0	0	0	0	0	0	0	0	0	0	0	0	0	0
SV0388	Bacteria	Proteobacteria	Gammaproteobacteria	Pseudomonadales	Moraxellaceae	Acinetobacter	guillouiae	0.000143159	5.5572e-05	0	8.34738e-05	1.66279e-05	0	0.000484938	0	4.54329e-05	0	0	0	0	0.00171772	0	0.000143205	0
SV0381	Bacteria	Firmicutes	Clostridia	Clostridiales	Ruminococcaceae	Ruminococcaceae_ge	NA	0.000302225	0	0	0	0.000648487	1.58728e-05	0	0	0	0.00170768	0	0	0	0	1.7917e-05	0	0
SV0484	Bacteria	Firmicutes	Clostridia	Clostridiales	Lachnospiraceae	Blautia	NA	0	1.8524e-05	0	0	0	0	0	0	0	0	0.00170558	0	0	0	0	0	0
SV0454	Bacteria	Fusobacteria	Fusobacteriia	Fusobacteriales	Fusobacteriaceae	Fusobacterium	NA	0	0	0	0	0	0	0.00170463	0	0	0	0	0	0	0	1.7917e-05	0	0
SV0456	Bacteria	Proteobacteria	Gammaproteobacteria	Enterobacteriales	Enterobacteriaceae	Morganella	morganii	0	0	0	0	0	0	0	0	0	0	0	0.00169851	0	0	0	0	0
SV0460	Bacteria	Actinobacteria	Actinobacteria	Actinomycetales	Actinomycetaceae	Actinomyces	NA	0	0	0.00166812	0	0	0	0	0	2.27164e-05	0	0	0	0	0.000143143	3.58339e-05	0	0
SV0472	Bacteria	Firmicutes	Negativicutes	Selenomonadales	Veillonellaceae	Veillonella	NA	0	0	0.00166812	0	0	0	2.93902e-05	0	6.81493e-05	2.91911e-05	0	0	0	0	0	0	0
SV0277	Bacteria	Firmicutes	Clostridia	Clostridiales	Lachnospiraceae	Lachnospiraceae_ge	NA	0	0	0	0	8.31393e-05	0.00150791	0	0	0	0.0016493	3.31181e-05	0	3.25161e-05	0	0.0011646	0.000196907	0.000687309
SV0428	Bacteria	Firmicutes	Clostridia	Clostridiales	Lachnospiraceae	Lachnospiraceae_ge	NA	0	0	0	0	0	0	0	0	0	0	0.000761716	0	0	0	0.00161253	0	0
SV0480	Bacteria	Bacteroidetes	Bacteroidia	Flavobacteriales	Weeksellaceae	Chryseobacterium	NA	0	0	0	0	3.32557e-05	0	0.000249816	0	0	0	0	0	0	0	0	0.00159315	0
SV0492	Bacteria	Actinobacteria	Actinobacteria	Actinomycetales	Actinomycetaceae	Actinomyces	NA	0.000143159	0.00159306	0	0	0	0	0	0	0	0	0	0	0	0	0	3.58012e-05	0
SV0416	Bacteria	Bacteroidetes	Bacteroidia	Bacteroidales	Tannerellaceae	Parabacteroides	distasonis	0	3.7048e-05	0	0	0	0	2.93902e-05	0	2.27164e-05	0	0.00158967	0.000566169	0	0	1.7917e-05	0	1.76233e-05
SV0320	Bacteria	Proteobacteria	Gammaproteobacteria	Enterobacteriales	Enterobacteriaceae	Escherichia/Shigella	NA	0	1.8524e-05	0.000242931	0.000166948	0	0.000126982	7.34754e-05	0.000151546	2.27164e-05	0.000408676	0.000563007	2.90343e-05	0.000422709	3.18097e-05	0.000125419	0.00157525	0.000193857
SV0450	Bacteria	Firmicutes	Clostridia	Clostridiales	Clostridia_Family_XI	Ezakiella	NA	0	0	0	0	0	0	0.00157237	0	0	1.45956e-05	0	0	0	0	0.000250838	0	0
SV0347	Bacteria	Bacteroidetes	Bacteroidia	Bacteroidales	Bacteroidaceae	Bacteroides	NA	3.18132e-05	0	0.00157095	0	0	0	4.40852e-05	0	0	0.000685991	0.000198708	0.000246792	0	1.59048e-05	0.000197087	0	0.000299596
SV0368	Bacteria	Firmicutes	Clostridia	Clostridiales	Lachnospiraceae	Lachnoclostridium	NA	0	0	0	0	1.66279e-05	0.000142855	0	0	0	0.000335698	0	0.00156785	0	0	0.000537509	0	0.000334843
SV0505	Bacteria	Bacteroidetes	Bacteroidia	Bacteroidales	Prevotellaceae	Paraprevotella	NA	0	0	0	0	0.00156302	0	0	0	0	0	0	0	0	0	0	0	0
SV0420	Bacteria	Firmicutes	Clostridia	Clostridiales	Ruminococcaceae	Ruminococcaceae_UCG-002	NA	0	0	0	0	0.000133023	0	0.000558413	0	0	0	0.00155655	0	0	0	0	0	0
SV0397	Bacteria	Actinobacteria	Actinobacteria	Bifidobacteriales	Bifidobacteriaceae	Bifidobacterium	NA	0	0	0.000113368	0	0	0.00155553	0	0	0	0	0.000149031	1.45172e-05	0	1.59048e-05	0.000322506	0	0.000511076
SV0506	Bacteria	Firmicutes	Clostridia	Clostridiales	Ruminococcaceae	Butyricicoccus	NA	0	0	0	0	0.00154639	0	0	0	0	0	0	0	0	0	0	0	0
SV0510	Bacteria	Bacteroidetes	Bacteroidia	Bacteroidales	Marinifilaceae	Butyricimonas	NA	0	0	0	0	0.00152976	0	0	0	0	0	0	0	0	0	0	0	0
SV0488	Bacteria	Firmicutes	Bacilli	Lactobacillales	Streptococcaceae	Streptococcus	pseudopneumoniae	0	0	0.00152237	0.000116863	0	0	0	0	0	0	0	0	0	1.59048e-05	0	0	0
SV0527	Bacteria	Actinobacteria	Actinobacteria	Actinomycetales	Actinomycetaceae	Actinomyces	NA	3.18132e-05	0.000129668	0.000129563	0	0	0	0	0	0.001522	0	0	0	0	0	0	1.79006e-05	0
SV0455	Bacteria	Firmicutes	Bacilli	Bacillales	Staphylococcaceae	Staphylococcus	NA	0	0	0	0	0	0	0.000220426	0	0	0	0	0	0	0.00151096	0	0.000125304	0
SV0539	Bacteria	Firmicutes	Bacilli	Bacillales	Bacillaceae	Bacillus	NA	0	0.00150044	0	0	0	0	0	0	0	0	0	0	0	0	0	0	0
SV0457	Bacteria	Proteobacteria	Gammaproteobacteria	Enterobacteriales	Enterobacteriaceae	Enterobacter	tabaci	0	0	0	0	1.66279e-05	0	0	0	0	0.000145956	0	0.000261309	0	1.59048e-05	0	1.79006e-05	0.00149798
SV0501	Bacteria	Firmicutes	Clostridia	Clostridiales	Lachnospiraceae	Tyzzerella_4	NA	0	0	0	0	0	0.00149204	0	0	0	0	0	0	0	0	0	0	1.76233e-05
SV0423	Bacteria	Bacteroidetes	Bacteroidia	Bacteroidales	Bacteroidaceae	Bacteroides	NA	0	0	3.23908e-05	0	0	0	0	0	0	0.00148875	0	0.000493583	0	0	0	0	1.76233e-05
SV0544	Bacteria	Firmicutes	Bacilli	Bacillales	Bacillaceae	Bacillus	NA	0	0.00148192	0	0	0	0	0	0	0	0	0	0	0	0	0	0	0
SV0383	Bacteria	Bacteroidetes	Bacteroidia	Bacteroidales	Bacteroidaceae	Bacteroides	plebeius	0	0	1.61954e-05	0	0	0.000349201	0.00146951	0	0	0	1.6559e-05	1.45172e-05	0	0	1.7917e-05	0.00085923	0
SV0545	Bacteria	Actinobacteria	Actinobacteria	Micrococcales	Micrococcaceae	Kocuria	NA	0	0.0014634	0	0	0	0	0	0	0	0	0	0	0	0	0	0	0
SV0517	Bacteria	Firmicutes	Clostridia	Clostridiales	Ruminococcaceae	Butyricicoccus	NA	0	0	0	0	0.00146325	0	0	0	0	0	0	0	0	0	0	0	0
SV0438	Bacteria	Firmicutes	Clostridia	Clostridiales	Ruminococcaceae	Ruminococcus_2	bromii	0	0	1.61954e-05	0	0	0	0.000352682	0	0	0.00145956	0	0	0	0	0	5.37018e-05	0
SV0473	Bacteria	Firmicutes	Bacilli	Lactobacillales	Lactobacillaceae	Lactobacillus	fermentum	0	0	0.00145758	0	0	0	0	0	0.000386179	0	0	0	4.87741e-05	0	0	0	0
SV0446	Bacteria	Firmicutes	Negativicutes	Selenomonadales	Veillonellaceae	Veillonella	rogosae	6.36264e-05	0	0.00144139	0	0	1.58728e-05	0	0	0	0	6.62361e-05	1.45172e-05	0	0	0.000430007	0	0
SV0474	Bacteria	Chloroflexi	Anaerolineae	Anaerolineales	Anaerolineaceae	Flexilinea	NA	0	0	0	0	0	0	0.000279206	0	0	0	0	0	0	0.00143143	0	1.79006e-05	0
SV0409	Bacteria	Bacteroidetes	Bacteroidia	Bacteroidales	Prevotellaceae	Prevotella	bivia	0.000254506	3.7048e-05	0	0	0	1.58728e-05	0.00141073	0	4.54329e-05	0	0	1.45172e-05	0	0.000397621	0	8.95031e-05	0
SV0449	Bacteria	Bacteroidetes	Bacteroidia	Bacteroidales	Bacteroidaceae	Bacteroides	NA	0	0	0	1.66948e-05	0.000116395	0	0	0.00139759	0	0	0.000182149	0.000246792	0	0	1.7917e-05	1.79006e-05	1.76233e-05
SV0502	Bacteria	Bacteroidetes	Bacteroidia	Bacteroidales	Tannerellaceae	Parabacteroides	NA	0	0	0	0	0	0	0.00139603	0	0	0	0	0	0	0	0	0	0
SV0351	Bacteria	Bacteroidetes	Bacteroidia	Bacteroidales	Rikenellaceae	Alistipes	indistinctus	1.59066e-05	0	0	0	0.000581975	0	0.00104335	0	0	0	0	0.00139365	0	0	0	0	0
SV0485	Bacteria	Firmicutes	Clostridia	Clostridiales	Lachnospiraceae	Lachnospiraceae_ge	NA	0	0	0	0	0	0	0.000220426	0	0	0	0	0	0	0	0	0.000196907	0.00137462
SV0507	Bacteria	Bacteroidetes	Bacteroidia	Bacteroidales	Marinifilaceae	Butyricimonas	NA	0	0	0	0	0	0	0	0	0	0	0	0.0013501	0	0	0	0	0
SV0512	Bacteria	Actinobacteria	Actinobacteria	Actinomycetales	Actinomycetaceae	Actinomyces	graevenitzii	0	0	0.00134422	0	0	0	0	0	0	0	1.6559e-05	0	0	0	0	0	0.00010574
SV0557	Bacteria	Firmicutes	Erysipelotrichia	Erysipelotrichales	Erysipelotrichaceae	Erysipelatoclostridium	NA	0	0	0	0	0	0	0	0	0	0	0	0	0	0	0.00134377	0	0
SV0553	Bacteria	Firmicutes	Clostridia	Clostridiales	Clostridiaceae_1	Clostridium_sensu_stricto_1	NA	0	0	0	0	0	0	0	0	0	0	0	0	0	0	0	0	0.00133937
SV0486	Bacteria	Firmicutes	Clostridia	Clostridiales	Ruminococcaceae	Faecalibacterium	NA	0	0	0	6.67791e-05	0.000149651	0	0	0	0	0	1.6559e-05	0	0	0.00133601	1.7917e-05	0	7.04933e-05
SV0373	Bacteria	Proteobacteria	Gammaproteobacteria	Enterobacteriales	Enterobacteriaceae	Escherichia/Shigella	coli	0	0	0.00021054	0.000183642	0	4.76183e-05	2.93902e-05	0.000151546	0	0.000189742	0.000480212	2.90343e-05	0.000308903	0	8.95849e-05	0.00132465	7.04933e-05
SV0415	Bacteria	Firmicutes	Clostridia	Clostridiales	Lachnospiraceae	Lachnospiraceae_ge	NA	0	0	0	0	0.000282674	0	0	0	0	0.000102169	0.0012916	0	0.000699096	0	0	0	0
SV0535	Bacteria	Firmicutes	Clostridia	Clostridiales	Ruminococcaceae	Faecalibacterium	NA	0	0	0	0	6.65115e-05	0	0	0	0	0	1.6559e-05	0	0	0	0.00129002	0	8.81166e-05
SV0561	Bacteria	Firmicutes	Clostridia	Clostridiales	Lachnospiraceae	Lachnospiraceae_UCG-010	NA	0	0	0	0	3.32557e-05	0	0	0	0	0	0	0	0	0	0.00129002	0	0
SV0533	Bacteria	Firmicutes	Clostridia	Clostridiales	Lachnospiraceae	Oribacterium	asaccharolyticum	0.00128843	0	0	0	1.66279e-05	0	0	0	0	0	0	0	0	0	0	0	0
SV0541	Bacteria	Firmicutes	Bacilli	Bacillales	Staphylococcaceae	Staphylococcus	NA	0	0	0	0	0	0	0	0	0	0	0	0	0	0.00128829	0	0	0
SV0439	Bacteria	Bacteroidetes	Bacteroidia	Bacteroidales	Bacteroidaceae	Bacteroides	caccae	0	0	0	0	0.000665115	0	0.00127847	0	2.27164e-05	0	0	0	0	0	0	0	0
SV0520	Bacteria	Bacteroidetes	Bacteroidia	Bacteroidales	Tannerellaceae	Parabacteroides	NA	0	0	0	0	0	0	0.00127847	0	0	0	0	0	0	0	0	0	0
SV0521	Bacteria	Proteobacteria	Gammaproteobacteria	Enterobacteriales	Enterobacteriaceae	Proteus	mirabilis	0	0	0	0	0	0	0	0	0	0.00126981	0	0	0	0	0	0	0
SV0413	Bacteria	Bacteroidetes	Bacteroidia	Bacteroidales	Rikenellaceae	Alistipes	NA	0	0	0	0	0.00126372	0	0.000793534	0	0	0	0	0.000130654	0	0	0	0.000161106	0
SV0551	Bacteria	Bacteroidetes	Bacteroidia	Bacteroidales	Prevotellaceae	Paraprevotella	NA	0	0	0	0	0.00126372	0	0	0	0	0	0	0	0	0	0	0	0
SV0384	Bacteria	Bacteroidetes	Bacteroidia	Bacteroidales	Bacteroidaceae	Bacteroides	NA	1.59066e-05	0	0.00126324	0	0.000448952	0	0.000323292	0	0	0	0	0.000638755	0	0	0	0	0
SV0445	Bacteria	Bacteroidetes	Bacteroidia	Bacteroidales	Bacteroidaceae	Bacteroides	NA	0	0	0	0	0.000133023	0	0.000293902	0	0	0.00125522	0	0.00010162	0	0	5.37509e-05	0	0
SV0524	Bacteria	Bacteroidetes	Bacteroidia	Bacteroidales	Prevotellaceae	Prevotella_9	NA	0	0	0	0	0	0	0.00124908	0	0	0	0	1.45172e-05	0	0	0	0	0
SV0466	Bacteria	Bacteroidetes	Bacteroidia	Bacteroidales	Prevotellaceae	Prevotella	timonensis	0	0	0	0	0	0	0	0	0	1.45956e-05	0	0	0	0.00124058	0.000465841	0.000143205	0
SV0481	Bacteria	Firmicutes	Bacilli	Lactobacillales	Streptococcaceae	Lactococcus	lactis	0	0.000240812	0.000113368	0.000150253	1.66279e-05	0.000111109	0	0	0	0	0	0	1.6258e-05	0	0	0.00123514	0
SV0369	Bacteria	Proteobacteria	Gammaproteobacteria	Pseudomonadales	Pseudomonadaceae	Pseudomonas	NA	4.77198e-05	0.000129668	3.23908e-05	0.000183642	0	1.58728e-05	0.00123439	0	0.000181731	0	0	0	0	0.000970194	3.58339e-05	0.000125304	3.52466e-05
SV0452	Bacteria	Bacteroidetes	Bacteroidia	Bacteroidales	Bacteroidaceae	Bacteroides	NA	0	0	0.00123085	0	0.000249418	0	8.81705e-05	0	0	0	0	0.00030486	0	0	0	0	0
SV0465	Bacteria	Firmicutes	Clostridia	Clostridiales	Ruminococcaceae	Oscillibacter	NA	0	0	0	0	6.65115e-05	0	0.000367377	0	0	0.00122603	0	1.45172e-05	0	0	0	0	0
SV0495	Bacteria	Firmicutes	Bacilli	Bacillales	Staphylococcaceae	Staphylococcus	hominis	0.000159066	0	0	3.33895e-05	0	0	0.00121969	0	0	0	0	0	0	1.59048e-05	0	0	0
SV0516	Bacteria	Actinobacteria	Actinobacteria	Bifidobacteriales	Bifidobacteriaceae	Bifidobacterium	bifidum	0	0	6.47815e-05	0	0	0	0	0	0	4.37867e-05	0	0	0	0.000174953	1.7917e-05	0	0.00121601
SV0577	Bacteria	Proteobacteria	Gammaproteobacteria	Betaproteobacteriales	Burkholderiaceae	Parasutterella	NA	0	0	0	0	0	0	0	0	0	0	0	0	0	0	0	0	0.00121601
SV0550	Bacteria	Firmicutes	Negativicutes	Selenomonadales	Veillonellaceae	Veillonella	NA	0	0	0.00121465	0	0	0	0	0	0	1.45956e-05	0	0	0	0	0	0	0
SV0532	Bacteria	Bacteroidetes	Bacteroidia	Bacteroidales	Marinifilaceae	Butyricimonas	NA	0	0	1.61954e-05	0	0	0	0	0	0	0	0	0.00120492	0	0	0	0	0
SV0589	Bacteria	Actinobacteria	Actinobacteria	Micrococcales	Micrococcaceae	Rothia	NA	0	0.00120406	0	0	0	0	0	0	0	0	0	0	0	0	0	0	0
SV0559	Bacteria	Firmicutes	Clostridia	Clostridiales	Ruminococcaceae	Ruminiclostridium_5	NA	0	1.8524e-05	0	0	0.00119721	0	0	0	0	0	0	1.45172e-05	0	0	0	0	0
SV0418	Bacteria	Firmicutes	Clostridia	Clostridiales	Lachnospiraceae	Lachnospiraceae_ge	NA	1.59066e-05	0	0	0	8.31393e-05	0	4.40852e-05	1.68384e-05	0	0.00119684	0	1.45172e-05	0	0	0.000698762	0.000125304	3.52466e-05
SV0401	Bacteria	Proteobacteria	Gammaproteobacteria	Enterobacteriales	Enterobacteriaceae	Klebsiella	NA	0	0	0	0.000317201	0	0	0	0	0	1.45956e-05	0	0	0.000942967	0.00119286	0	1.79006e-05	0
SV0493	Bacteria	Firmicutes	Bacilli	Lactobacillales	Streptococcaceae	Streptococcus	anginosus	4.77198e-05	0	1.61954e-05	0	0	0	0.000205731	0	4.54329e-05	0	1.6559e-05	0	0	0.00119286	0	0	1.76233e-05
SV0504	Bacteria	Actinobacteria	Actinobacteria	Corynebacteriales	Corynebacteriaceae	Corynebacterium_1	NA	0	0	0	0	0	0	0.000132256	0	0	0	0	0	0	0.00119286	0	0.000196907	0
SV0483	Bacteria	Proteobacteria	Gammaproteobacteria	Betaproteobacteriales	Burkholderiaceae	Sutterella	wadsworthensis	0.000127253	0	0	0	1.66279e-05	0	0.000235121	0	0	0	0.00119225	0	1.6258e-05	0	0	0.000125304	0
SV0511	Bacteria	Bacteroidetes	Bacteroidia	Bacteroidales	Muribaculaceae	Muribaculaceae_ge	NA	3.18132e-05	0	0	0.000133558	0	0	0.0011903	0	0	0	0	0	0	0	0	0	0
SV0540	Bacteria	Firmicutes	Clostridia	Clostridiales	Lachnospiraceae	Lachnospira	NA	0	0	0	0	0	0	0.0011903	0	0	0	0	0	0	0	0	0	0
SV0503	Bacteria	Firmicutes	Erysipelotrichia	Erysipelotrichales	Erysipelotrichaceae	Erysipelotrichaceae_ge	NA	0	0	0	0	0	0	0.000264511	0	0	1.45956e-05	3.31181e-05	0	0.00118684	0	0	0	1.76233e-05
SV0500	Bacteria	Firmicutes	Bacilli	Bacillales	Bacillaceae	Bacillus	pseudofirmus	0	1.8524e-05	0	0	0	0	0.000132256	0	0	0	0	0	0	0.00117696	0	0.000196907	0
SV0564	Bacteria	Bacteroidetes	Bacteroidia	Bacteroidales	Prevotellaceae	Prevotella_9	NA	0	0	0	0	0	0	0	0	0	0	0	0	0	0.00117696	0	0	0
SV0411	Bacteria	Firmicutes	Clostridia	Clostridiales	Lachnospiraceae	Lachnoclostridium	NA	0	0	8.09769e-05	0	0	0	0	0	0	0.00116764	0	0	0	0	0.00112877	0	0
SV0586	Bacteria	Proteobacteria	Gammaproteobacteria	Enterobacteriales	Enterobacteriaceae	Enterobacteriaceae_ge	NA	0	0	0	0	0	0	0	0	0	0	0	0	0	0	0	0	0.00116314
SV0436	Bacteria	Firmicutes	Clostridia	Clostridiales	Lachnospiraceae	Lachnospira	NA	0	3.7048e-05	0	0	3.32557e-05	0.000142855	0.00116091	0	0	0	1.6559e-05	0	0	0.000524859	0	5.37018e-05	0
SV0547	Bacteria	Bacteroidetes	Bacteroidia	Bacteroidales	Marinifilaceae	Butyricimonas	NA	0	0	0	0	0	0	0	0	0	0	0	0.00114686	0	0	0	0	0
SV0566	Bacteria	Firmicutes	Clostridia	Clostridiales	Ruminococcaceae	Ruminococcaceae_UCG-005	NA	0	0	0	0	0	0	0	0	0	0	0	1.45172e-05	0	0.00114515	0	0	0
SV0519	Bacteria	Bacteroidetes	Bacteroidia	Bacteroidales	Bacteroidaceae	Bacteroides	NA	0	0	0	0	0.000116395	0	0	0	0	0.00113845	0	0	0	0	1.7917e-05	1.79006e-05	0
SV0603	Bacteria	Firmicutes	Clostridia	Clostridiales	Lachnospiraceae	Sellimonas	NA	0	0	0	0	0	0	0	0	0	0	0	0	0	0	0.00112877	0	0
SV0400	Bacteria	Firmicutes	Bacilli	Lactobacillales	Streptococcaceae	Streptococcus	NA	3.18132e-05	0.000111144	1.61954e-05	0.000951602	0	0	0	0	0.000408896	0	0	0	0	0.00111334	0	1.79006e-05	0
SV0434	Bacteria	Firmicutes	Bacilli	Lactobacillales	Streptococcaceae	Streptococcus	NA	0.000159066	0.00111144	0.000275321	0.000484148	1.66279e-05	3.17455e-05	4.40852e-05	0	0	0	0	0	0	1.59048e-05	0	1.79006e-05	0.00010574
SV0552	Bacteria	Firmicutes	Clostridia	Clostridiales	Ruminococcaceae	Butyricicoccus	NA	0	0	0	0	0	0	0	0	0	0	0	0.0011033	0	0	0	0	0
SV0528	Bacteria	Firmicutes	Clostridia	Clostridiales	Ruminococcaceae	Flavonifractor	NA	0	0	0	0	0	1.58728e-05	0.00110213	0	0	0	0	0	0	0	0.000161253	0	0
SV0556	Bacteria	Actinobacteria	Actinobacteria	Corynebacteriales	Corynebacteriaceae	Corynebacterium_1	NA	0	0	0	0	0	0	0.00108744	0	0	0	0	0	0	0	0	1.79006e-05	0
SV0563	Bacteria	Firmicutes	Clostridia	Clostridiales	Ruminococcaceae	Ruminococcaceae_UCG-002	NA	0	0	0	0	0	0	0.00108744	0	0	0	0	0	0	0	0	0	0
SV0387	Bacteria	Actinobacteria	Actinobacteria	Actinomycetales	Actinomycetaceae	Actinomyces	odontolyticus	0.00108165	0	0.000906941	0	0	0	0	0	0.000931374	0	6.62361e-05	0	1.6258e-05	0	0	0	0
SV0548	Bacteria	Firmicutes	Bacilli	Bacillales	Staphylococcaceae	Staphylococcus	NA	0	0	0	0	0	0	0	0	0	0	0	0	0	0.00108153	0	0.000196907	0
SV0579	Bacteria	Firmicutes	Bacilli	Lactobacillales	Lactobacillaceae	Lactobacillus	NA	0	0	0	0	0	0	0	0	0	0	0	0	0	0.00108153	0	0	0
SV0594	Bacteria	Firmicutes	Clostridia	Clostridiales	Ruminococcaceae	Ruminococcaceae_UCG-013	NA	0	0	0	0	0	0	0	0	0	0	0.00107634	0	0	0	0	0	0
SV0491	Bacteria	Firmicutes	Clostridia	Clostridiales	Lachnospiraceae	Sellimonas	intestinalis	0	0	0	0	0	0.000206346	0	0	0	0.000277316	0	0	9.75483e-05	0	0.00107502	0	0
SV0565	Bacteria	Firmicutes	Clostridia	Clostridiales	Ruminococcaceae	Oscillibacter	NA	0	0	0	0	0	0	0.00107274	0	0	0	0	0	0	0	0	0	0
SV0569	Bacteria	Firmicutes	Erysipelotrichia	Erysipelotrichales	Erysipelotrichaceae	Faecalitalea	NA	0	0	0	0	0	0.00106348	0	0	0	0	0	0	0	0	7.16679e-05	0	0
SV0393	Bacteria	Firmicutes	Clostridia	Clostridiales	Ruminococcaceae	Faecalibacterium	NA	0	0	0	0	0.000315929	0.000206346	4.40852e-05	0	0	0.00105088	0.000397417	0.000450032	0	4.77145e-05	3.58339e-05	0	0
SV0499	Bacteria	Bacteroidetes	Bacteroidia	Bacteroidales	Bacteroidaceae	Bacteroides	NA	0.000206786	0	0.000161954	0	0	0	0	0	0	0.00105088	0	0	0	0	0	0	0
SV0508	Bacteria	Actinobacteria	Actinobacteria	Micrococcales	Micrococcaceae	Rothia	dentocariosa	0.00104984	7.4096e-05	0.000356298	0	0	0	0	0	0	0	0	0	0	0	0	0	0
SV0562	Bacteria	Bacteroidetes	Bacteroidia	Bacteroidales	Bacteroidaceae	Bacteroides	NA	0	0	0	0	3.32557e-05	0	0.00104335	0	0	0	1.6559e-05	0	0	0	0	0	0
SV0575	Bacteria	Actinobacteria	Actinobacteria	Actinomycetales	Actinomycetaceae	Actinomyces	NA	0	0	4.85861e-05	0	0	0	0	0	0	0	0.000115913	0	0	0	1.7917e-05	0.00103824	0
SV0443	Bacteria	Firmicutes	Bacilli	Lactobacillales	Streptococcaceae	Streptococcus	thermophilus	0	3.7048e-05	0.0010365	0.000267116	0	1.58728e-05	0.000205731	0	0	0	0	0	6.50322e-05	0	0	0.000411714	3.52466e-05
SV0406	Bacteria	Proteobacteria	Gammaproteobacteria	Enterobacteriales	Enterobacteriaceae	Klebsiella	NA	0	0	0	8.34738e-05	0	0	5.87803e-05	0.000875598	0	0	0	1.45172e-05	4.87741e-05	0.00103381	0	0.000322211	1.76233e-05
SV0429	Bacteria	Proteobacteria	Gammaproteobacteria	Enterobacteriales	Enterobacteriaceae	Klebsiella	NA	0	0	0	0.000150253	0	0	2.93902e-05	0.00074089	0	0	0	1.45172e-05	0	0.00103381	0	0.000161106	8.81166e-05
SV0555	Bacteria	Bacteroidetes	Bacteroidia	Bacteroidales	Bacteroidaceae	Bacteroides	uniformis	0	0	0	0	0	3.17455e-05	0.00102866	0	0	0	0	0	1.6258e-05	0	0	3.58012e-05	0
SV0340	Bacteria	Firmicutes	Erysipelotrichia	Erysipelotrichales	Erysipelotrichaceae	Erysipelatoclostridium	NA	0	0	0	0	0	0.000888875	0	0	0	0	0	0	0.000959225	0.00101791	0.000197087	0.000143205	0.000299596
SV0576	Bacteria	Bacteroidetes	Bacteroidia	Bacteroidales	Bacteroidaceae	Bacteroides	NA	0	0	0	0	0	0	0	0	0	0	0	0	0	0.00101791	0	8.95031e-05	0
SV0597	Bacteria	Firmicutes	Clostridia	Clostridiales	Ruminococcaceae	Ruminococcaceae_ge	NA	0	0	0	0	0	0	0	0	0	0	0	0	0	0.00101791	0	0	0
SV0444	Bacteria	Bacteroidetes	Bacteroidia	Bacteroidales	Bacteroidaceae	Bacteroides	massiliensis	0	0	0	0	0.000648487	1.58728e-05	0.00101396	0	0	0	0	0	1.6258e-05	0	0	0.00028641	0
SV0570	Bacteria	Fusobacteria	Fusobacteriia	Fusobacteriales	Fusobacteriaceae	Fusobacterium	nucleatum	0	0	0	0	0	1.58728e-05	0.00101396	0	0	0	0	0	0	0	0	1.79006e-05	0
SV0461	Bacteria	Proteobacteria	Gammaproteobacteria	Enterobacteriales	Enterobacteriaceae	Klebsiella	NA	0	0	0	0.000150253	0	0	0	0	0	0	0	0	0.000682838	0.001002	0	1.79006e-05	0
SV0497	Bacteria	Firmicutes	Clostridia	Clostridiales	Ruminococcaceae	Faecalibacterium	NA	0	0	0	0	1.66279e-05	1.58728e-05	0	0	0	1.45956e-05	1.6559e-05	0.00100168	0	0.000365811	0	0	0
SV0419	Bacteria	Firmicutes	Erysipelotrichia	Erysipelotrichales	Erysipelotrichaceae	Turicibacter	sanguinis	0.000159066	0.000111144	0	0	3.32557e-05	1.58728e-05	0.000999265	0	4.54329e-05	0	0.000198708	0	3.25161e-05	0.000556669	0	3.58012e-05	0
SV0467	Bacteria	Fusobacteria	Fusobacteriia	Fusobacteriales	Fusobacteriaceae	Fusobacterium	nucleatum	0.00069989	0	0	0	0	0	0.000999265	0	0	0	0	0	0	0	0	0	0
SV0496	Bacteria	Bacteroidetes	Bacteroidia	Bacteroidales	Prevotellaceae	Prevotella_2	NA	0	9.262e-05	0	1.66948e-05	1.66279e-05	0	0.000999265	0	2.27164e-05	0	0	2.90343e-05	0	0	0	0.000322211	0
SV0526	Bacteria	Fusobacteria	Fusobacteriia	Fusobacteriales	Fusobacteriaceae	Fusobacterium	NA	0.000190879	0	0	0	0	0	0.000999265	3.36768e-05	2.27164e-05	0	1.6559e-05	0	0	0	0	1.79006e-05	0
SV0610	Bacteria	Firmicutes	Clostridia	Clostridiales	Ruminococcaceae	Ruminococcaceae_UCG-004	NA	0	0	0	0	0.000997672	0	0	0	0	0	0	0	0	0	0	0	0
SV0509	Bacteria	Actinobacteria	Actinobacteria	Micrococcales	Micrococcaceae	Rothia	NA	0.000986209	0.000259336	0.000178149	0	3.32557e-05	0	0	0	4.54329e-05	0	0	0	0	0	0	0	1.76233e-05
SV0620	Bacteria	Actinobacteria	Actinobacteria	Micrococcales	Micrococcaceae	Rothia	NA	0	0.000981772	0	5.00843e-05	0	0	0	0	0	0	0	0	0	3.18097e-05	0	0	0
SV0567	Bacteria	Actinobacteria	Coriobacteriia	Coriobacteriales	Atopobiaceae	Atopobium	parvulum	7.9533e-05	1.8524e-05	3.23908e-05	0	0	0	0	0	0	0	0	0	0	0.000970194	0	3.58012e-05	0
SV0571	Bacteria	Firmicutes	Clostridia	Clostridiales	Lachnospiraceae	Lachnospiraceae_ge	NA	0	0	0	0	0	0	0	0	0	0	0	0	0	0.000970194	0	0.000179006	0
SV0583	Bacteria	Proteobacteria	Alphaproteobacteria	Sphingomonadales	Sphingomonadaceae	Sphingobium	NA	0	0	0	0	0	0	0.000969875	0	2.27164e-05	0	0	0	0	0	0	0	0
SV0584	Bacteria	Firmicutes	Bacilli	Bacillales	Staphylococcaceae	Staphylococcus	NA	0	0	0	0	0	0	0.000969875	0	0	0	0	0	0	0	0	1.79006e-05	0
SV0592	Bacteria	Spirochaetes	Spirochaetia	Spirochaetales	Spirochaetaceae	Treponema_2	socranskii	0	0	0	0	0	0	0.00095518	0	0	0	0	0	0	0	0	0	0
SV0494	Bacteria	Firmicutes	Clostridia	Clostridiales	Clostridia_Family_XI	Peptoniphilus	grossensis	0.000954396	0	0	0	0	0	0.000264511	0	0	0	0	0	0	0	0	0.000322211	0
SV0396	Bacteria	Firmicutes	Erysipelotrichia	Erysipelotrichales	Erysipelotrichaceae	Dielma	fastidiosa	1.59066e-05	0	0	0	0	0	0	0	0	0.00052544	0.000612684	0	0	0	0.000609177	1.79006e-05	0.000951659
SV0625	Bacteria	Proteobacteria	Gammaproteobacteria	Enterobacteriales	Enterobacteriaceae	Escherichia/Shigella	NA	0	0	0	0	0	0	0	0	0	0	0	0	0.000942967	0	0	0	0
SV0632	Bacteria	Bacteroidetes	Bacteroidia	Bacteroidales	Tannerellaceae	Parabacteroides	NA	0	0	0	0.000934907	0	0	0	0	0	0	0	0	0	0	0	0	0
SV0656	Bacteria	Firmicutes	Negativicutes	Selenomonadales	Veillonellaceae	Dialister	NA	0	0	0	0	0	1.58728e-05	0	0	0	0	0	0	0	0	0.000931683	0	0
SV0601	Bacteria	Proteobacteria	Gammaproteobacteria	Betaproteobacteriales	Neisseriaceae	Neisseriaceae_ge	NA	0	0	0	0	0	0	0.00092579	0	0	0	0	0	0	0	0	0	0
SV0619	Bacteria	Proteobacteria	Gammaproteobacteria	Betaproteobacteriales	Burkholderiaceae	Lautropia	NA	0.000922583	0	0	0	0	0	0	0	0	0	0	0	0	0	0	0	0
SV0600	Bacteria	Bacteroidetes	Bacteroidia	Bacteroidales	Rikenellaceae	Alistipes	NA	0	0	0	0	0	1.58728e-05	0.000911095	0	0	0	0	0	0	0	0	0	0
SV0604	Bacteria	Firmicutes	Clostridia	Clostridiales	Christensenellaceae	Christensenellaceae_R-7_group	NA	0	0	0	0	0	0	0.000911095	0	0	0	0	0	0	0	0	0	0
SV0618	Bacteria	Firmicutes	Bacilli	Bacillales	Staphylococcaceae	Staphylococcus	NA	0	0	0	0	0	0	1.46951e-05	0	0	0	0	0	0	0.000906575	0	1.79006e-05	0
SV0608	Bacteria	Firmicutes	Clostridia	Clostridiales	Ruminococcaceae	Ruminococcaceae_ge	NA	0	0	0	0	0	0	0.0008964	0	0	0	0	0	0	0	0	0	0
SV0651	Bacteria	Firmicutes	Clostridia	Clostridiales	Lachnospiraceae	Coprococcus_3	NA	0	0	0	0	0	0	0	0	0	0	0.000894188	0	0	0	0	0	0
SV0437	Bacteria	Firmicutes	Bacilli	Bacillales	Staphylococcaceae	Staphylococcus	NA	0	0	0	0	0	1.58728e-05	0.000881705	0	0	0	0	0	0	0.000763432	0	0.000322211	3.52466e-05
SV0648	Bacteria	Firmicutes	Clostridia	Clostridiales	Lachnospiraceae	Lachnospiraceae_ge	NA	0	0	0	0	0.000881277	0	1.46951e-05	0	0	0	0	0	0	0	0	0	0
SV0605	Bacteria	Actinobacteria	Actinobacteria	Bifidobacteriales	Bifidobacteriaceae	Bifidobacterium	breve	0.000874863	5.5572e-05	3.23908e-05	0	0	0	0	0	2.27164e-05	0	0	0	0	0	0	0	0
SV0342	Bacteria	Actinobacteria	Actinobacteria	Corynebacteriales	Corynebacteriaceae	Corynebacterium_1	simulans	0.000413572	0.000222288	1.61954e-05	0	1.66279e-05	0.000111109	0.00086701	1.68384e-05	0.000159015	0	1.6559e-05	0	1.6258e-05	0.000811146	0	0.000787627	0
SV0530	Bacteria	Firmicutes	Clostridia	Clostridiales	Peptostreptococcaceae	Peptostreptococcus	anaerobius	7.9533e-05	0.000111144	0	0	0	0	0.00086701	0	0	0	0	0	0	0	0	0.000125304	0.000123363
SV0616	Bacteria	Firmicutes	Clostridia	Clostridiales	Ruminococcaceae	Ruminococcus_2	NA	0	0	0	0	0	0	0.00086701	0	0	0	0	0	0	0	0	0	0
SV0617	Bacteria	Bacteroidetes	Bacteroidia	Bacteroidales	Prevotellaceae	Prevotella_9	NA	0	0	0	0	0	0	0.00086701	0	0	0	0	0	0	0	0	0	0
SV0663	Bacteria	Firmicutes	Clostridia	Clostridiales	Ruminococcaceae	Ruminococcaceae_ge	NA	0	0	0	0	0.000864649	0	0	0	0	0	0	0	0	0	0	0	0
SV0664	Bacteria	Firmicutes	Clostridia	Clostridiales	Lachnospiraceae	Lachnoclostridium	NA	0	0	0	0	0.000864649	0	0	0	0	0	0	0	0	0	0	0	0
SV0469	Bacteria	Bacteroidetes	Bacteroidia	Bacteroidales	Bacteroidaceae	Bacteroides	NA	1.59066e-05	0	0	0	0	0	0	0	0	0	0.00086107	0.000856512	0	0	0	0	0
SV0513	Bacteria	Firmicutes	Clostridia	Clostridiales	Lachnospiraceae	Lachnospiraceae_NK4A136_group	NA	0	0	0	0	0.000581975	0	0	0	0	7.29778e-05	0	0	0	0	0.000860015	1.79006e-05	1.76233e-05
SV0679	Bacteria	Actinobacteria	Actinobacteria	Actinomycetales	Actinomycetaceae	Actinomyces	NA	0	0	0	0	0	0	0	0	0	0	0	0	0	0	0	0.00085923	1.76233e-05
SV0631	Bacteria	Actinobacteria	Coriobacteriia	Coriobacteriales	Atopobiaceae	Atopobium	NA	0.000858956	0	0	0	0	0	0	0	2.27164e-05	0	1.6559e-05	0	0	0	0	0	0
SV0531	Bacteria	Firmicutes	Bacilli	Lactobacillales	Lactobacillaceae	Lactobacillus	reuteri	1.59066e-05	0	0.000178149	1.66948e-05	0	0	0.000852314	0	0.000136299	1.45956e-05	1.6559e-05	0	0	0	0	5.37018e-05	3.52466e-05
SV0578	Bacteria	Firmicutes	Erysipelotrichia	Erysipelotrichales	Erysipelotrichaceae	Erysipelatoclostridium	NA	0	0	0.000161954	0	0	0	0.000852314	0	0	0	0	0	0	0	0	0	0
SV0623	Bacteria	Actinobacteria	Actinobacteria	Actinomycetales	Actinomycetaceae	Actinomyces	NA	0	0	0	0	0	0	0.000852314	0	0	0	0	0	0	0	0	0	0
SV0624	Bacteria	Firmicutes	Clostridia	Clostridiales	Lachnospiraceae	Lachnospiraceae_ge	NA	0	0	0	0	0	0	0.000852314	0	0	0	0	0	0	0	0	0	0
SV0641	Bacteria	Firmicutes	Clostridia	Clostridiales	Peptostreptococcaceae	Terrisporobacter	NA	0	0	0	0	0	1.58728e-05	0	0	0	2.91911e-05	0	0	0.000845418	0	0	0	0
SV0650	Bacteria	Firmicutes	Clostridia	Clostridiales	Lachnospiraceae	Marvinbryantia	NA	0	0	0	0	4.98836e-05	0	0	0	0	0	0.000844511	0	0	0	0	0	0
SV0596	Bacteria	Firmicutes	Clostridia	Clostridiales	Lachnospiraceae	Tyzzerella_4	NA	0	0	0	0	0	7.93638e-05	0	0	2.27164e-05	4.37867e-05	0	0	0	0	0.000842098	0	0.000140987
SV0653	Bacteria	Firmicutes	Clostridia	Clostridiales	Lachnospiraceae	Lachnospiraceae_UCG-010	NA	0	0	0	0	9.97672e-05	0	0	0	0	0	0	0	0	0	0.000842098	0	0
SV0523	Bacteria	Firmicutes	Negativicutes	Selenomonadales	Acidaminococcaceae	Phascolarctobacterium	NA	0	0	0	0	6.65115e-05	0	2.93902e-05	0	0	0.000145956	0	0.000827478	0	0	0.000232921	0	0
SV0659	Bacteria	Actinobacteria	Actinobacteria	Actinomycetales	Actinomycetaceae	Actinomyces	NA	0.000827143	0	0	0	0	0	0	0	0	0	0	0	0	0	0	0	0
SV0626	Bacteria	Firmicutes	Clostridia	Clostridiales	Lachnospiraceae	Lachnoclostridium	NA	0	0	0	0	0	0	0	0	0	0	0	0	0	0.000827051	0	0.000107404	0
SV0630	Bacteria	Firmicutes	Bacilli	Lactobacillales	Enterococcaceae	Enterococcus	NA	0	0	0	0	0	0	4.40852e-05	1.68384e-05	0	0	0	0	0	0.000827051	0	1.79006e-05	0
SV0669	Bacteria	Proteobacteria	Gammaproteobacteria	Enterobacteriales	Enterobacteriaceae	Enterobacteriaceae_ge	NA	0	0	0	0	0	0	0	0	0	0	0	0	0	0.000827051	0	0	0
SV0635	Bacteria	Firmicutes	Erysipelotrichia	Erysipelotrichales	Erysipelotrichaceae	Erysipelotrichaceae_ge	NA	0	0	0	0	0	0	0.000822924	0	0	0	0	0	0	0	0	0	0
SV0453	Bacteria	Proteobacteria	Gammaproteobacteria	Pseudomonadales	Moraxellaceae	Acinetobacter	baumannii	0.000270412	1.8524e-05	0	0	1.66279e-05	0	0.000646583	0	2.27164e-05	0	0	1.45172e-05	0	0.000811146	0	1.79006e-05	0
SV0405	Bacteria	Proteobacteria	Gammaproteobacteria	Enterobacteriales	Enterobacteriaceae	Klebsiella	NA	0	0	0	0.000150253	0	0	0	0.000808244	0	0	0	5.80686e-05	0.000699096	0.000699812	0	0	1.76233e-05
SV0518	Bacteria	Bacteroidetes	Bacteroidia	Bacteroidales	Muribaculaceae	Muribaculaceae_ge	NA	0	0	0	0	0	0	0.000808229	0	0	0	0	0	0	0.000524859	0	0	0
SV0554	Bacteria	Actinobacteria	Actinobacteria	Corynebacteriales	Corynebacteriaceae	Corynebacterium_1	NA	1.59066e-05	3.7048e-05	0	0	0	0	0.000808229	0	0	0	0	1.45172e-05	0	1.59048e-05	0	0.000268509	0
SV0642	Bacteria	Firmicutes	Clostridia	Clostridiales	Ruminococcaceae	Ruminococcaceae_NK4A214_group	NA	0	0	0	0	0	0	0.000808229	0	0	0	0	0	0	0	0	0	0
SV0643	Bacteria	Firmicutes	Bacilli	Bacillales	Staphylococcaceae	Staphylococcus	NA	0	0	0	0	0	0	0.000808229	0	0	0	0	0	0	0	0	0	0
SV0537	Bacteria	Bacteroidetes	Bacteroidia	Bacteroidales	Bacteroidaceae	Bacteroides	cellulosilyticus	9.54396e-05	0	0	0	1.66279e-05	0	0	0	0	0	0	0	1.6258e-05	0.000445335	0.000806264	0	0
SV0345	Bacteria	Firmicutes	Negativicutes	Selenomonadales	Veillonellaceae	Veillonella	parvula	0.00079533	0	0.000113368	0	0	0	0.000705364	1.68384e-05	0	0	0.000298063	0.000638755	0	0.000477145	0	0	0.000193857
SV0534	Bacteria	Actinobacteria	Actinobacteria	Micrococcales	Micrococcaceae	Rothia	mucilaginosa	0.000174973	5.5572e-05	0.000793574	0	8.31393e-05	3.17455e-05	0	0	0	1.45956e-05	3.31181e-05	0	0	0	0	5.37018e-05	0.00010574
SV0613	Bacteria	Proteobacteria	Gammaproteobacteria	Xanthomonadales	Xanthomonadaceae	Stenotrophomonas	NA	3.18132e-05	0	0	0	0	0	0.000793534	0	0	0	0	0	1.6258e-05	0	0	3.58012e-05	0
SV0699	Bacteria	Firmicutes	Clostridia	Clostridiales	Lachnospiraceae	Lachnoclostridium	NA	0	0	0	0	0	0	0	0	0	0	0	0	0	0	0.000788347	0	0
SV0468	Bacteria	Firmicutes	Clostridia	Clostridiales	Clostridia_Family_XI	Peptoniphilus	NA	0.000111346	0	3.23908e-05	0	0	0	0.000778839	0	4.54329e-05	0	0	0	0	0.000588479	0	0.000196907	0
SV0628	Bacteria	Bacteroidetes	Bacteroidia	Bacteroidales	Prevotellaceae	Alloprevotella	NA	0	0	0	0	4.98836e-05	0	0.000778839	0	0	0	0	0	0	0	0	1.79006e-05	0
SV0602	Bacteria	Bacteroidetes	Bacteroidia	Bacteroidales	Tannerellaceae	Parabacteroides	NA	0	0	0	0	0	0	0.000764144	0	0	0	0.000182149	0	0	0	0	0	0
SV0655	Bacteria	Bacteroidetes	Bacteroidia	Bacteroidales	Dysgonomonadaceae	Dysgonomonas	oryzarvi	0	0	0	0	1.66279e-05	0	0.000764144	0	0	0	0	0	0	0	0	0	0
SV0546	Bacteria	Firmicutes	Bacilli	Lactobacillales	Streptococcaceae	Streptococcus	danieliae	0	9.262e-05	0	0	1.66279e-05	0	0	0	4.54329e-05	0	0	1.45172e-05	1.6258e-05	0.000763432	0	0.000375913	0
SV0683	Bacteria	Firmicutes	Clostridia	Clostridiales	Ruminococcaceae	Ruminiclostridium_6	NA	0	0	0	0	0	0	0	0	0	0	0	0	0	0.000763432	0	0	0
SV0614	Bacteria	Bacteroidetes	Bacteroidia	Bacteroidales	Prevotellaceae	Prevotella_9	copri	0	0	0	0	1.66279e-05	0	0.000749449	0	0	0	0.000115913	0	0	0	0	0	0
SV0633	Bacteria	Bacteroidetes	Bacteroidia	Bacteroidales	Prevotellaceae	Prevotellaceae_NK3B31_group	NA	0	0	0	1.66948e-05	0	4.76183e-05	0.000734754	0	0	0	0	0	0	0	0	0	3.52466e-05
SV0639	Bacteria	Proteobacteria	Gammaproteobacteria	Betaproteobacteriales	Burkholderiaceae	Oxalobacter	formigenes	0	0	0	0	8.31393e-05	0	0.000734754	0	0	0	0	0	0	0	0	0	0
SV0671	Bacteria	Bacteroidetes	Bacteroidia	Bacteroidales	Prevotellaceae	Prevotella	NA	0	0	0	0	0	0	0.000734754	0	0	0	0	0	1.6258e-05	0	0	0	0
SV0675	Bacteria	Firmicutes	Clostridia	Clostridiales	Lachnospiraceae	Lachnospiraceae_NK4A136_group	NA	0	0	0	0	0	0	0.000734754	0	0	0	0	0	0	0	0	0	0
SV0681	Bacteria	Firmicutes	Clostridia	Clostridiales	Lachnospiraceae	Lachnoclostridium	NA	0	0	0	0	0	0	0	0	0	0	9.93542e-05	0	0	1.59048e-05	0.000734596	0	0
SV0677	Bacteria	Firmicutes	Bacilli	Lactobacillales	Leuconostocaceae	Weissella	NA	0	0	1.61954e-05	0	0.000731626	6.34911e-05	0	0	0	0	0	0	0	0	0	0	0
SV0627	Bacteria	Firmicutes	Bacilli	Lactobacillales	Lactobacillaceae	Lactobacillus	gasseri	0	0	4.85861e-05	0	0	0	0	0	2.27164e-05	0.000102169	0	0	0	0.000731622	0	0	0
SV0441	Bacteria	Patescibacteria	Saccharimonadia	Saccharimonadales	Saccharimonadaceae	Saccharimonadaceae_ge	NA	0	7.4096e-05	0.000502057	6.67791e-05	0	0.00028571	0	0	0	0	0.000728597	0	0	0	0.000125419	0.000232708	0.00010574
SV0611	Bacteria	Bacteroidetes	Bacteroidia	Bacteroidales	Prevotellaceae	Prevotella_7	melaninogenica	0.000270412	0.000722436	1.61954e-05	0	0	0	0	0	0	1.45956e-05	0	0	0	0	0	1.79006e-05	0
SV0667	Bacteria	Bacteroidetes	Bacteroidia	Bacteroidales	Bacteroidaceae	Bacteroides	NA	0	0	0	0	0	3.17455e-05	0.000720059	0	0	0	0	0	0	0	0	1.79006e-05	0
SV0698	Bacteria	Firmicutes	Clostridia	Clostridiales	Peptostreptococcaceae	Terrisporobacter	NA	0	0	0	0	0	0	0	0	0	0	0	0	0.000715354	0	0	0	0
SV0705	Bacteria	Actinobacteria	Coriobacteriia	Coriobacteriales	Eggerthellaceae	Eggerthellaceae_ge	NA	0	0	0	0	0	0	0	0	0	0	0.000712038	0	0	0	0	0	0
SV0560	Bacteria	Bacteroidetes	Bacteroidia	Bacteroidales	Tannerellaceae	Parabacteroides	NA	0	0	0	0	0.000133023	0	0	0	0	0.000248124	0	0.000711341	0	0	0	0	0
SV0665	Bacteria	Firmicutes	Clostridia	Clostridiales	Ruminococcaceae	Ruminiclostridium_5	NA	0	0	0	0	3.32557e-05	0	0.000705364	0	0	0	0	0	0	0	0	0	3.52466e-05
SV0595	Bacteria	Firmicutes	Clostridia	Clostridiales	Lachnospiraceae	Blautia	NA	0	0	0	0	0	0.000698402	0	0	0	0	0	0	8.12902e-05	0	0	0	0.00026435
SV0684	Bacteria	Firmicutes	Negativicutes	Selenomonadales	Veillonellaceae	Allisonella	NA	0	0	0	0	0.00069837	7.93638e-05	0	0	0	0	0	0	0	0	0	0	0
SV0607	Bacteria	Firmicutes	Clostridia	Clostridiales	Lachnospiraceae	Anaerostipes	NA	0	0	0.000696401	0	0.000133023	0	0	0	0	0	9.93542e-05	0	0	0	1.7917e-05	0	5.287e-05
SV0593	Bacteria	Firmicutes	Bacilli	Bacillales	Staphylococcaceae	Staphylococcus	NA	0	0	0	0	0	0	0.000690669	1.68384e-05	0	0	0	0	3.25161e-05	0.000206763	0	3.58012e-05	0
SV0459	Bacteria	Bacteroidetes	Bacteroidia	Bacteroidales	Bacteroidaceae	Bacteroides	vulgatus	1.59066e-05	0	0	0	0.000349185	1.58728e-05	0.000117561	0.000690375	0	1.45956e-05	0.000132472	0.000348412	0	0	0.000107502	1.79006e-05	5.287e-05
SV0701	Bacteria	Actinobacteria	Actinobacteria	Actinomycetales	Actinomycetaceae	Actinomyces	NA	7.9533e-05	0.000685388	0	0	0	0	0	0	0	0	0	0	0	0	0	1.79006e-05	0
SV0689	Bacteria	Firmicutes	Negativicutes	Selenomonadales	Veillonellaceae	Megasphaera	NA	0.000683984	5.5572e-05	0	0	0	0	0	0	0	0	0	0	0	0	0	0	0
SV0700	Bacteria	Proteobacteria	Gammaproteobacteria	Betaproteobacteriales	Neisseriaceae	Kingella	oralis	0.000683984	0	0	0	0	0	0	0	0	0	0	0	0	0	0	0	0
SV0702	Bacteria	Firmicutes	Clostridia	Clostridiales	Lachnospiraceae	Lachnospiraceae_ge	NA	0	0	0	0	0.000681743	1.58728e-05	0	0	0	0	0	0	0	1.59048e-05	0	0	0
SV0713	Bacteria	Firmicutes	Clostridia	Clostridiales	Ruminococcaceae	Flavonifractor	NA	0	0	0	0	0.000681743	0	0	0	0	0	0	0	0	0	0	0	0
SV0692	Bacteria	Firmicutes	Clostridia	Clostridiales	Clostridia_Family_XI	Parvimonas	NA	0	0	0	0	0	0	0.000675974	0	0	0	0	0	0	0	0	0	0
SV0549	Bacteria	Proteobacteria	Gammaproteobacteria	Enterobacteriales	Enterobacteriaceae	Enterobacteriaceae_ge	NA	0.000143159	7.4096e-05	0	0	0	0	0.000220426	0	0	0	0	0.000667789	0	6.36193e-05	0	0	0
SV0714	Bacteria	Firmicutes	Clostridia	Clostridiales	Ruminococcaceae	Ruminococcaceae_ge	NA	0	0	0	0	0.000665115	0	0	0	0	0	0	0	0	0	0	1.79006e-05	0
SV0440	Bacteria	Actinobacteria	Actinobacteria	Actinomycetales	Actinomycetaceae	Actinomyces	NA	0.000477198	0	0	6.67791e-05	0	0	0.000484938	0	0	0	0	0	0	0.000365811	0	0.000662323	0
SV0587	Bacteria	Actinobacteria	Coriobacteriia	Coriobacteriales	Coriobacteriaceae	Collinsella	NA	0.000318132	0	3.23908e-05	5.00843e-05	1.66279e-05	0	0	0	0	1.45956e-05	0	0	1.6258e-05	0	0	0.000662323	0
SV0654	Bacteria	Bacteroidetes	Bacteroidia	Bacteroidales	Bacteroidaceae	Bacteroides	NA	0	0	0	0	9.97672e-05	0	1.46951e-05	0	0	0.0006568	0	0	0	0	1.7917e-05	0	0
SV0749	Bacteria	Firmicutes	Clostridia	Clostridiales	Lachnospiraceae	Blautia	NA	0	0	0	0	0	0	0	0	0	0	0	0	0	0	0	0	0.000652063
SV0724	Bacteria	Proteobacteria	Gammaproteobacteria	Enterobacteriales	Enterobacteriaceae	Escherichia/Shigella	NA	0	0	0	0	0	0	0	0	0	0	0	0	0.000650322	0	0	0	0
SV0688	Bacteria	Bacteroidetes	Bacteroidia	Bacteroidales	Bacteroidaceae	Bacteroides	NA	0	0	0	0	0	0	0.000646583	0	0	0	0	0	0	1.59048e-05	0	3.58012e-05	0
SV0715	Bacteria	Firmicutes	Clostridia	Clostridiales	Lachnospiraceae	Lachnospiraceae_ge	NA	0	0	0	0	3.32557e-05	0	0	0	0	0	0.000645802	0	0	0	0	0	0
SV0732	Bacteria	Firmicutes	Clostridia	Clostridiales	Clostridia_Family_XIII	Family_XIII_AD3011_group	NA	0	0	0	0	0	0	0	0	0	0	0.000645802	0	0	0	0	0	0
SV0678	Bacteria	Firmicutes	Clostridia	Clostridiales	Lachnospiraceae	Lachnospiraceae_ge	NA	0	0	0	0	1.66279e-05	0	0	0	0	0.000175147	0	0	0	0	0.000645011	0	0
SV0694	Bacteria	Firmicutes	Clostridia	Clostridiales	Lachnospiraceae	Lachnospiraceae_ge	NA	0	0	0	0	0	0	0	0	0	0.000642205	0	0	0	0	0	0	1.76233e-05
SV0598	Bacteria	Bacteroidetes	Bacteroidia	Bacteroidales	Bacteroidaceae	Bacteroides	coprocola	0.000143159	0	0	0	1.66279e-05	3.17455e-05	0.000102866	0	0	0	1.6559e-05	2.90343e-05	0	0.000636193	0	1.79006e-05	0
SV0609	Bacteria	Proteobacteria	Gammaproteobacteria	Enterobacteriales	Enterobacteriaceae	Klebsiella	NA	0	0	0	0.000133558	0	0	0	0	0	0	0	0	0.000195097	0.000636193	0	0	0
SV0725	Bacteria	Bacteroidetes	Bacteroidia	Bacteroidales	Bacteroidaceae	Bacteroides	NA	0	0	0	0	0	0	0	0	0	0	0	0	0	0.000636193	0	0	0
SV0666	Bacteria	Proteobacteria	Gammaproteobacteria	Enterobacteriales	Enterobacteriaceae	Enterobacteriaceae_ge	NA	0	0	0	0	0	0.000634911	0	0	0	0.000175147	0	0	0	0	0	0	0
SV0719	Bacteria	Bacteroidetes	Bacteroidia	Bacteroidales	Tannerellaceae	Parabacteroides	NA	0	0	0	0	0	0.000634911	0	0	0	0	0	0	0	0	0	0	0
SV0693	Bacteria	Firmicutes	Bacilli	Lactobacillales	Streptococcaceae	Streptococcus	NA	0	5.5572e-05	1.61954e-05	0.000634401	0	0	0	0	0	0	0	0	0	0	0	3.58012e-05	1.76233e-05
SV0697	Bacteria	Firmicutes	Clostridia	Clostridiales	Lachnospiraceae	Lachnospiraceae_NK4A136_group	NA	0	0	0	0	0	0	0.000631888	0	0	1.45956e-05	0	0	0	0	0	0	0
SV0649	Bacteria	Firmicutes	Clostridia	Clostridiales	Ruminococcaceae	Faecalibacterium	NA	0	0	0	0	0.000631859	0	1.46951e-05	0	0	0	0	0	0	0	8.95849e-05	0	0.000176233
SV0582	Bacteria	Proteobacteria	Gammaproteobacteria	Enterobacteriales	Enterobacteriaceae	Klebsiella	pneumoniae	0	0	0	0.000150253	0	0	0	1.68384e-05	0	7.29778e-05	0	0	0.000211355	0.000620288	0	0	0
SV0733	Bacteria	Bacteroidetes	Bacteroidia	Bacteroidales	Prevotellaceae	Alloprevotella	NA	0	0	0	0	0	0	0	0	0	0	0	0	0	0.000620288	0	0	0
SV0696	Bacteria	Bacteroidetes	Bacteroidia	Bacteroidales	Prevotellaceae	Prevotellaceae_UCG-001	NA	0	0	1.61954e-05	0	0	0	0.000617193	1.68384e-05	0	0	0	0	0	0	0	0	0
SV0707	Bacteria	Bacteroidetes	Bacteroidia	Bacteroidales	Marinifilaceae	Butyricimonas	NA	0	0	0	0	0	0	0.000617193	0	0	0	0	0	0	0	0	0	0
SV0708	Bacteria	Firmicutes	Clostridia	Clostridiales	Lachnospiraceae	Lachnospiraceae_ge	NA	0	0	0	0	0	0	0.000617193	0	0	0	0	0	0	0	0	0	0
SV0709	Bacteria	Actinobacteria	Actinobacteria	Corynebacteriales	Corynebacteriaceae	Corynebacterium_1	NA	0	0	0	0	0	0	0.000617193	0	0	0	0	0	0	0	0	0	0
SV0703	Bacteria	Firmicutes	Erysipelotrichia	Erysipelotrichales	Erysipelotrichaceae	Erysipelotrichaceae_ge	NA	0	0	0	0	0	3.17455e-05	1.46951e-05	0	0	0	0	0	0	0	8.95849e-05	0	0.000616816
SV0573	Bacteria	Firmicutes	Clostridia	Clostridiales	Lachnospiraceae	Lachnospiraceae_NK4A136_group	NA	0	0	0	0	0	0	0	0	0	0	0.000612684	0	0	0	0	0	0.00058157
SV0682	Bacteria	Bacteroidetes	Bacteroidia	Bacteroidales	Bacteroidaceae	Bacteroides	NA	0	0	0	0	0	0	0	0	0	0	0	0.000609721	0	0	0.000107502	0	0
SV0753	Bacteria	Bacteroidetes	Bacteroidia	Bacteroidales	Prevotellaceae	Alloprevotella	NA	0	0	0	0	0.000598603	0	0	0	0	0	0	0	0	0	0	0	0
SV0591	Bacteria	Firmicutes	Clostridia	Clostridiales	Lachnospiraceae	Lachnoclostridium	NA	0	0	0	0	0	0.000396819	4.40852e-05	0	0	0	0.000596125	0	1.6258e-05	0	0	0	0
SV0706	Bacteria	Actinobacteria	Actinobacteria	Corynebacteriales	Corynebacteriaceae	Corynebacterium	NA	1.59066e-05	0	1.61954e-05	0	0	0	0.000587803	0	0	0	0	0	0	0	0	0	0
SV0722	Bacteria	Firmicutes	Bacilli	Bacillales	Staphylococcaceae	Staphylococcus	NA	0	0	0	0	0	0	0.000587803	0	0	0	0	0	0	0	0	0	0
SV0424	Bacteria	Firmicutes	Clostridia	Clostridiales	Ruminococcaceae	Faecalibacterium	NA	0	0	0	0	0.000315929	0.000269837	4.40852e-05	0	0	0.000583822	0.000331181	0.000435515	0	3.18097e-05	0.000125419	1.79006e-05	0
SV0588	Bacteria	Fusobacteria	Fusobacteriia	Fusobacteriales	Fusobacteriaceae	Fusobacterium	nucleatum	0.000318132	0	1.61954e-05	0	1.66279e-05	0	0.000573108	0	0	0	0	0	0	0	7.16679e-05	0	0
SV0674	Bacteria	Bacteroidetes	Bacteroidia	Bacteroidales	Prevotellaceae	Prevotella	bivia	6.36264e-05	0	0	0	1.66279e-05	0	0.000573108	1.68384e-05	4.54329e-05	0	0	0	1.6258e-05	0	0	1.79006e-05	1.76233e-05
SV0723	Bacteria	Firmicutes	Clostridia	Clostridiales	Ruminococcaceae	Ruminiclostridium_6	NA	0	0	0	0	0	0	0.000573108	0	0	0	0	0	0	0	0	1.79006e-05	0
SV0730	Bacteria	Firmicutes	Clostridia	Clostridiales	Ruminococcaceae	Ruminiclostridium_9	NA	0	0	0	0	0	0	0.000573108	0	0	0	0	0	0	0	0	0	0
SV0780	Bacteria	Actinobacteria	Actinobacteria	Micrococcales	Microbacteriaceae	Microbacterium	flavum	1.59066e-05	0	0	0	0	0	0	0	0	0	0	0	0	0	0	0.00057282	0
SV0755	Bacteria	Firmicutes	Erysipelotrichia	Erysipelotrichales	Erysipelotrichaceae	Faecalitalea	NA	0	0	0	0	0	0.00057142	0	0	0	0	0	0	0	0	0	0	0
SV0612	Bacteria	Firmicutes	Bacilli	Lactobacillales	Streptococcaceae	Streptococcus	NA	0.000111346	9.262e-05	0.000566838	0	3.32557e-05	1.58728e-05	0	0	2.27164e-05	0	8.27952e-05	0	3.25161e-05	0	0	0	1.76233e-05
SV0775	Bacteria	Firmicutes	Clostridia	Clostridiales	Lachnospiraceae	Lachnospiraceae_ge	NA	0	0	0	0	0	0	0	0	0	0	0.000563007	0	0	0	0	0	0
SV0728	Bacteria	Bacteroidetes	Bacteroidia	Bacteroidales	Bacteroidaceae	Bacteroides	salyersiae	1.59066e-05	0	0	0	0	0	0.000558413	0	0	0	0	0	0	0	0	0	0
SV0738	Bacteria	Actinobacteria	Actinobacteria	Actinomycetales	Actinomycetaceae	Actinomyces	NA	0	0	0	0	0	0	0.000558413	0	0	0	0	0	0	0	0	0	0
SV0739	Bacteria	Firmicutes	Bacilli	Lactobacillales	Streptococcaceae	Streptococcus	NA	0	0	0	0	0	0	0.000558413	0	0	0	0	0	0	0	0	0	0
SV0740	Bacteria	Bacteroidetes	Bacteroidia	Bacteroidales	Marinifilaceae	Butyricimonas	NA	0	0	0	0	0	0	0.000558413	0	0	0	0	0	0	0	0	0	0
SV0766	Bacteria	Bacteroidetes	Bacteroidia	Bacteroidales	Prevotellaceae	Prevotella_9	NA	0	0	0	0	0	0	0	0	0	0	0	0	0	0.000556669	0	0	0
SV0764	Bacteria	Bacteroidetes	Bacteroidia	Bacteroidales	Prevotellaceae	Alloprevotella	NA	0	0	0	1.66948e-05	0.00054872	0	1.46951e-05	0	0	0	0	0	0	0	0	0	0
SV0787	Bacteria	Firmicutes	Clostridia	Clostridiales	Lachnospiraceae	Lachnospiraceae_FCS020_group	NA	0	0	0	0	0	0	0	0	0	0	0.000546448	0	0	0	0	0	0
SV0721	Bacteria	Bacteroidetes	Bacteroidia	Bacteroidales	Prevotellaceae	Prevotella_9	NA	0	0	0	0	0	1.58728e-05	0.000543718	1.68384e-05	0	0	0	0	0	0	0	0	1.76233e-05
SV0746	Bacteria	Fusobacteria	Fusobacteriia	Fusobacteriales	Fusobacteriaceae	Fusobacterium	NA	0	0	0	0	0	0	0.000543718	0	0	0	0	0	0	0	0	0	0
SV0776	Bacteria	Firmicutes	Clostridia	Clostridiales	Clostridia_Family_XI	Peptoniphilus	asaccharolyticus	0	0	0	0	0	0	0	0	0	0	0	0	0	0.000540764	0	0	0
SV0771	Bacteria	Actinobacteria	Coriobacteriia	Coriobacteriales	Eggerthellaceae	Eggerthella	NA	0	0	0	0	0	0.000539674	0	0	0	0	0	0	0	0	0	0	0
SV0772	Bacteria	Bacteroidetes	Bacteroidia	Bacteroidales	Prevotellaceae	Paraprevotella	xylaniphila	0	0	0	0	0	0.000539674	0	0	0	0	0	0	0	0	0	0	0
SV0811	Bacteria	Bacteroidetes	Bacteroidia	Bacteroidales	Porphyromonadaceae	Porphyromonas	NA	0	0.000537196	0	0	0	0	0	0	0	1.45956e-05	0	0	0	0	0	0	0
SV0574	Bacteria	Bacteroidetes	Bacteroidia	Bacteroidales	Bacteroidaceae	Bacteroides	NA	0	0	0.000129563	0	0.000216162	0	5.87803e-05	1.68384e-05	0	0	8.27952e-05	0.000537135	0	0	1.7917e-05	0	0
SV0670	Bacteria	Fusobacteria	Fusobacteriia	Fusobacteriales	Fusobacteriaceae	Fusobacterium	NA	0	0	0.000534448	0	0	0	0	0	0	0.000248124	0	1.45172e-05	0	0	0	0	0
SV0660	Bacteria	Firmicutes	Bacilli	Bacillales	Staphylococcaceae	Staphylococcus	sciuri	0.000206786	0	0	0	1.66279e-05	3.17455e-05	0.000529023	0	0	0	0	0	0	0	0	0	0
SV0756	Bacteria	Firmicutes	Clostridia	Clostridiales	Ruminococcaceae	Ruminococcaceae_ge	NA	0	0	0	0	0	0	0.000529023	0	0	0	0	0	0	0	0	0	0
SV0757	Bacteria	Firmicutes	Erysipelotrichia	Erysipelotrichales	Erysipelotrichaceae	Holdemania	NA	0	0	0	0	0	0	0.000529023	0	0	0	0	0	0	0	0	0	0
SV0572	Bacteria	Firmicutes	Clostridia	Clostridiales	Lachnospiraceae	Lachnospiraceae_ge	NA	6.36264e-05	0	0	0	4.98836e-05	0.000365074	0	0	0	0	0.000149031	0	1.6258e-05	0	0	0	0.0005287
SV0716	Bacteria	Proteobacteria	Gammaproteobacteria	Enterobacteriales	Enterobacteriaceae	Enterobacteriaceae_ge	NA	0	0	0	0	0	0	0	0	0	0	0	0.00010162	0	6.36193e-05	0	0	0.0005287
SV0788	Bacteria	Firmicutes	Clostridia	Clostridiales	Clostridia_Family_XI	Finegoldia	NA	0	0	0	0	0	0	0	0	0	0	0	0	0	0.000524859	0	0	0
SV0599	Bacteria	Bacteroidetes	Bacteroidia	Bacteroidales	Tannerellaceae	Parabacteroides	NA	0	0	0	0	9.97672e-05	0	4.40852e-05	0	0	0.00026272	0	0.000522618	0	0	0	0	0
SV0830	Bacteria	Firmicutes	Clostridia	Clostridiales	Lachnospiraceae	Sellimonas	NA	0	0	0	0	0	0	0	0	0	0	0	0	1.6258e-05	0	0.000519592	0	0
SV0606	Bacteria	Firmicutes	Clostridia	Clostridiales	Ruminococcaceae	Faecalibacterium	prausnitzii	0	7.4096e-05	0	1.66948e-05	0.000515464	0	0	0	0.000159015	0	3.31181e-05	1.45172e-05	0	0	0	0.000250609	1.76233e-05
SV0735	Bacteria	Bacteroidetes	Bacteroidia	Flavobacteriales	Flavobacteriaceae	Capnocytophaga	leadbetteri	4.77198e-05	0	0	0	0	0	0.000514328	0	0	0	0	0	0	0	0	0	0
SV0647	Bacteria	Firmicutes	Clostridia	Clostridiales	Lachnospiraceae	Lachnospiraceae_ND3007_group	NA	0	0	1.61954e-05	0	0.00023279	0	0	0	0	0	0.00051333	0	0	0	0.000143336	0	0
SV0767	Bacteria	Proteobacteria	Gammaproteobacteria	Cardiobacteriales	Cardiobacteriaceae	Cardiobacterium	hominis	0.000509011	0	0	0	0	1.58728e-05	0	0	0	0	1.6559e-05	0	0	0	0	0	0
SV0514	Bacteria	Firmicutes	Negativicutes	Selenomonadales	Veillonellaceae	Veillonella	NA	0.000429478	0.00018524	0.000502057	0	0	0	0	0	0.000477045	0	0	0	0	0	0	0	0
SV0634	Bacteria	Firmicutes	Clostridia	Clostridiales	Lachnospiraceae	Lachnospiraceae_ge	NA	0	0	0	0	0	0.000349201	0	0	0	1.45956e-05	6.62361e-05	0	0	0	0.000501675	0	1.76233e-05
SV0859	Bacteria	Fusobacteria	Fusobacteriia	Fusobacteriales	Fusobacteriaceae	Fusobacterium	NA	0	0	0	0	0	0	0	0	0	0	0	0	0	0	0.000501675	0	0
SV0690	Bacteria	Bacteroidetes	Bacteroidia	Bacteroidales	Prevotellaceae	Prevotellaceae_ge	NA	3.18132e-05	0	1.61954e-05	0	3.32557e-05	6.34911e-05	1.46951e-05	0	0.000159015	0	0	0	0	1.59048e-05	0	0.000501217	0
SV0680	Bacteria	Actinobacteria	Actinobacteria	Corynebacteriales	Corynebacteriaceae	Corynebacterium	NA	0.000127253	1.8524e-05	1.61954e-05	0	0	0	0.000499633	0	0	0	0	0	3.25161e-05	0	0	0	3.52466e-05
SV0731	Bacteria	Firmicutes	Erysipelotrichia	Erysipelotrichales	Erysipelotrichaceae	Erysipelotrichaceae_ge	NA	0	0	0	0	0	0	0.000499633	0	0	1.45956e-05	6.62361e-05	0	0	0	0	0	0
SV0773	Bacteria	Bacteroidetes	Bacteroidia	Bacteroidales	Bacteroidaceae	Bacteroides	NA	0	0	0	0	0	0	0.000499633	0	0	0	0	0	0	0	0	0	0
SV0817	Bacteria	Firmicutes	Clostridia	Clostridiales	Ruminococcaceae	Butyricicoccus	NA	0	0	0	0	0.000498836	0	0	0	0	0	0	0	0	0	0	0	0
SV0827	Bacteria	Firmicutes	Clostridia	Clostridiales	Lachnospiraceae	Lachnospiraceae_ge	NA	0	0	0	0	0	0	0	0	0	0	0.000496771	0	0	0	0	0	0
SV0637	Bacteria	Bacteroidetes	Bacteroidia	Bacteroidales	Bacteroidaceae	Bacteroides	fragilis	0	0	3.23908e-05	0	1.66279e-05	3.17455e-05	0.000146951	0	0	0.000496249	8.27952e-05	1.45172e-05	0	0	0	0	0
SV0717	Bacteria	Proteobacteria	Gammaproteobacteria	Betaproteobacteriales	Neisseriaceae	Neisseria	NA	0.000493104	5.5572e-05	8.09769e-05	0	0	0	0	0	0	0	0	1.45172e-05	0	0	0	0	0
SV0590	Bacteria	Firmicutes	Negativicutes	Selenomonadales	Veillonellaceae	Dialister	NA	0	0	3.23908e-05	0	0	0	0.000396767	0	0	0	0	0	0	0.00049305	0	8.95031e-05	0
SV0808	Bacteria	Firmicutes	Bacilli	Lactobacillales	Enterococcaceae	Enterococcus	NA	0	0	0	0	0	0	0	0	0	0	0	0	0	0.00049305	0	0	0
SV0744	Bacteria	Firmicutes	Clostridia	Clostridiales	Eubacteriaceae	Eubacterium	callanderi	0	0	0	0	8.31393e-05	0.000492056	0	0	0	1.45956e-05	0	0	0	0	0	0	0
SV0828	Bacteria	Proteobacteria	Gammaproteobacteria	Enterobacteriales	Enterobacteriaceae	Escherichia/Shigella	NA	0	0	0	0	0	0	0	0	0	0	0	0	0.000487741	0	0	0	0
SV0784	Bacteria	Firmicutes	Clostridia	Clostridiales	Clostridia_Family_XI	Peptoniphilus	NA	0	0	0	0	0	0	0.000484938	0	0	0	0	0	0	0	0	0	0
SV0829	Bacteria	Firmicutes	Clostridia	Clostridiales	Clostridiaceae_1	Clostridium_sensu_stricto_1	NA	0	0	0	0	0	0	0	0	0	0	0	0	4.87741e-05	0	0.000483758	0	0
SV0879	Bacteria	Firmicutes	Clostridia	Clostridiales	Lachnospiraceae	Lachnospiraceae_ge	NA	0	0	0	0	0	0	0	0	0	0	0	0	0	0	0.000483758	0	0
SV0794	Bacteria	Actinobacteria	Actinobacteria	Bifidobacteriales	Bifidobacteriaceae	Bifidobacterium	NA	0	0	0	0	0	0.000476183	0	0	0	0	0	0	0	0	3.58339e-05	0	0
SV0880	Bacteria	Proteobacteria	Gammaproteobacteria	Betaproteobacteriales	Burkholderiaceae	Parasutterella	NA	0	0	0	0	0	0	0	0	0	0	0	0	0	0	0	0	0.00047583
SV0581	Bacteria	Firmicutes	Bacilli	Bacillales	Staphylococcaceae	Staphylococcus	NA	0	0	1.61954e-05	0	3.32557e-05	0	0.000470242	0	2.27164e-05	0	0	0	0	0.000206763	0	0.000322211	0
SV0718	Bacteria	Bacteroidetes	Bacteroidia	Bacteroidales	Prevotellaceae	Prevotella	ihumii	9.54396e-05	0	1.61954e-05	0	0	1.58728e-05	0.000470242	0	0	0	0	0	0	0	0	0	0
SV0795	Bacteria	Firmicutes	Clostridia	Clostridiales	Clostridia_Family_XI	Peptoniphilus	NA	0	0	0	0	0	0	0.000470242	0	0	0	0	0	0	0	0	0	0
SV0797	Bacteria	Bacteroidetes	Bacteroidia	Bacteroidales	Muribaculaceae	Muribaculaceae_ge	NA	0	0	0	0	0	0	0.000470242	0	0	0	0	0	0	0	0	0	0
SV0899	Bacteria	Firmicutes	Clostridia	Clostridiales	Ruminococcaceae	Ruminococcaceae_ge	NA	0	0	0	0	0	0	0	0	0	0	0	0	0	0	0.000465841	0	0
SV0636	Bacteria	Actinobacteria	Actinobacteria	Actinomycetales	Actinomycetaceae	Actinomyces	odontolyticus	0	0	0.000453471	0	0	0	0	0	0	0	1.6559e-05	0	0	0	0	0.000465416	0
SV0652	Bacteria	Firmicutes	Clostridia	Clostridiales	Clostridia_Family_XI	Ezakiella	NA	0.000461291	0	0	0	0	0	0	0	0	0	0	0	0	0.000381716	0	0	0
SV0777	Bacteria	Firmicutes	Negativicutes	Selenomonadales	Veillonellaceae	Veillonella	NA	0.000461291	0	0	0	1.66279e-05	0	0	0	6.81493e-05	0	0	0	0	0	0	0	0
SV0770	Bacteria	Actinobacteria	Actinobacteria	Corynebacteriales	Corynebacteriaceae	Corynebacterium_1	NA	0	0	0	0	1.66279e-05	0	5.87803e-05	0	0	0	0	0	0	0.00046124	0	0	0
SV0759	Bacteria	Firmicutes	Clostridia	Clostridiales	Ruminococcaceae	Ruminococcaceae_ge	NA	0	0	0	0	0	0	0.000455547	0	0	0	0	0	0	0	0	8.95031e-05	0
SV0802	Bacteria	Firmicutes	Clostridia	Clostridiales	Ruminococcaceae	Ruminococcus_2	NA	0	0	0	0	0	0	0.000455547	0	0	0	0	0	0	0	0	0	0
SV0803	Bacteria	Bacteroidetes	Bacteroidia	Bacteroidales	Prevotellaceae	Prevotella_2	NA	0	0	0	0	0	0	0.000455547	0	0	0	0	0	0	0	0	0	0
SV0804	Bacteria	Firmicutes	Clostridia	Clostridiales	Lachnospiraceae	GCA-900066575	NA	0	0	0	0	0	0	0.000455547	0	0	0	0	0	0	0	0	0	0
SV0640	Bacteria	Bacteroidetes	Bacteroidia	Bacteroidales	Bacteroidaceae	Bacteroides	NA	0	0	0	0	0	3.17455e-05	0	0	0	0.000233529	9.93542e-05	0.000450032	0	0	0	0	0
SV0842	Bacteria	Firmicutes	Clostridia	Clostridiales	Lachnospiraceae	Lachnospiraceae_ge	NA	0	0	0	0	0	0	0	0	0	0	6.62361e-05	0	0	0	0.000447924	0	0
SV0840	Bacteria	Actinobacteria	Coriobacteriia	Coriobacteriales	Coriobacteriaceae	Collinsella	NA	0	0	0	0	0	0	0	0	6.81493e-05	0	0	0	0	0	0	0.000447515	1.76233e-05
SV0858	Bacteria	Actinobacteria	Actinobacteria	Corynebacteriales	Nocardiaceae	Rhodococcus	NA	0	0	0	0	0	0	0	0	0	0	0	0	0	0.000445335	0	0	0
SV0900	Bacteria	Epsilonbacteraeota	Campylobacteria	Campylobacterales	Campylobacteraceae	Campylobacter	concisus	0	0.000444576	1.61954e-05	0	0	0	0	0	0	0	0	0	0	0	0	0	0
SV0782	Bacteria	Fusobacteria	Fusobacteriia	Fusobacteriales	Fusobacteriaceae	Fusobacterium	mortiferum	0	0	0	0	3.32557e-05	0	0.000440852	0	2.27164e-05	0	0	0	0	0	0	0	0
SV0818	Bacteria	Firmicutes	Negativicutes	Selenomonadales	Veillonellaceae	Selenomonas	NA	0	0	0	0	0	0	0.000440852	0	0	0	0	0	0	0	0	0	0
SV0819	Bacteria	Firmicutes	Clostridia	Clostridiales	Christensenellaceae	Christensenellaceae_ge	NA	0	0	0	0	0	0	0.000440852	0	0	0	0	0	0	0	0	0	0
SV0821	Bacteria	Synergistetes	Synergistia	Synergistales	Synergistaceae	Synergistes	NA	0	0	0	0	0	0	0.000440852	0	0	0	0	0	0	0	0	0	0
SV0883	Bacteria	Firmicutes	Clostridia	Clostridiales	Ruminococcaceae	Ruminococcus_1	NA	0	0	0	0	0.000432325	0	0	0	0	0	0	0	0	0	0	0	0
SV0813	Bacteria	Firmicutes	Clostridia	Clostridiales	Lachnospiraceae	Lachnospiraceae_ge	NA	0	0	3.23908e-05	0	1.66279e-05	0	0	0	0	0	0.000430535	1.45172e-05	0	0	0	0	0
SV0848	Bacteria	Firmicutes	Clostridia	Clostridiales	Lachnospiraceae	Sellimonas	NA	0	0	0	0	6.65115e-05	0	0	0	0	0	0	0	0	0	0.000430007	0	0
SV0815	Bacteria	Actinobacteria	Actinobacteria	Corynebacteriales	Corynebacteriaceae	Corynebacterium	argentoratense	0	0	0	3.33895e-05	0	1.58728e-05	0	0	0	0	0	0	4.87741e-05	0	0	0.000429615	0
SV0860	Bacteria	Bacteroidetes	Bacteroidia	Flavobacteriales	Flavobacteriaceae	Capnocytophaga	NA	0.000429478	0	0	0	0	0	0	0	0	0	0	0	0	0	0	0	0
SV0727	Bacteria	Proteobacteria	Gammaproteobacteria	Betaproteobacteriales	Burkholderiaceae	Comamonas	NA	6.36264e-05	3.7048e-05	0	3.33895e-05	0	0	0	0	0	1.45956e-05	0	2.90343e-05	0	0.00042943	0	1.79006e-05	0
SV0742	Bacteria	Proteobacteria	Alphaproteobacteria	Rhizobiales	Rhizobiaceae	Allorhizobium-Neorhizobium-Pararhizobium-Rhizobium	NA	4.77198e-05	0	0	0	0	0	7.34754e-05	0	0	0	0	0	0	0.00042943	1.7917e-05	1.79006e-05	0
SV0765	Bacteria	Firmicutes	Clostridia	Clostridiales	Lachnospiraceae	Blautia	NA	0	0	0	0	0	0.000428565	0	0	0	0	0	0	3.25161e-05	0	0	0	0.00010574
SV0868	Bacteria	Bacteroidetes	Bacteroidia	Bacteroidales	Tannerellaceae	Parabacteroides	NA	0	0	0	0	0	0.000428565	0	0	0	0	0	0	0	0	0	0	0
SV0558	Bacteria	Actinobacteria	Actinobacteria	Propionibacteriales	Propionibacteriaceae	Cutibacterium	acnes	0.000174973	7.4096e-05	0	3.33895e-05	0	0	0.000426157	0	4.54329e-05	0	0	0	1.6258e-05	0.000365811	0	3.58012e-05	0
SV0658	Bacteria	Bacteroidetes	Bacteroidia	Bacteroidales	Bacteroidaceae	Bacteroides	NA	0	0	0	0	0	0	0.000426157	0	0	0	0.000397417	0	0	0	0	0	0
SV0711	Bacteria	Bacteroidetes	Bacteroidia	Bacteroidales	Prevotellaceae	Alloprevotella	NA	0.000143159	0	0	0	0	0	0.000426157	0	2.27164e-05	1.45956e-05	0	0	0	0	1.7917e-05	0	0
SV0726	Bacteria	Fusobacteria	Fusobacteriia	Fusobacteriales	Fusobacteriaceae	Fusobacterium	NA	0.000111346	0	0	0	0	3.17455e-05	0.000426157	0	0	0	0	1.45172e-05	0	0	0	0	0
SV0762	Bacteria	Actinobacteria	Actinobacteria	Actinomycetales	Actinomycetaceae	Actinomyces	NA	9.54396e-05	0	0	0	0	0	0.000426157	0	0	0	0	0	0	0	0	0	0
SV0774	Bacteria	Bacteroidetes	Bacteroidia	Bacteroidales	Tannerellaceae	Parabacteroides	NA	0	0	0	0	0	0	0.000426157	0	0	5.83822e-05	0	1.45172e-05	0	0	0	0	0
SV0823	Bacteria	Bacteroidetes	Bacteroidia	Bacteroidales	Prevotellaceae	Prevotella_9	NA	0	0	0	0	0	0	0.000426157	0	0	0	0	0	0	0	0	1.79006e-05	0
SV0838	Bacteria	Bacteroidetes	Bacteroidia	Bacteroidales	Prevotellaceae	Prevotella_9	NA	0	0	0	0	0	0	0.000426157	0	0	0	0	0	0	0	0	0	0
SV0839	Bacteria	Actinobacteria	Actinobacteria	Corynebacteriales	Corynebacteriaceae	Corynebacterium_1	NA	0	0	0	0	0	0	0.000426157	0	0	0	0	0	0	0	0	0	0
SV0743	Bacteria	Bacteroidetes	Bacteroidia	Bacteroidales	Bacteroidaceae	Bacteroides	NA	0	0	1.61954e-05	0	8.31393e-05	0	0	0	0	0	0	0.000420998	0	0	3.58339e-05	0	0
SV0836	Bacteria	Firmicutes	Clostridia	Clostridiales	Lachnospiraceae	Lachnospiraceae_ge	NA	0	0	0	0	0.000415697	0	0	0	0	1.45956e-05	3.31181e-05	0	0	0	1.7917e-05	0	0
SV0843	Bacteria	Firmicutes	Clostridia	Clostridiales	Clostridiaceae_1	Clostridium_sensu_stricto_1	paraputrificum	0	0	0	0	0	0	0	0	0	0	0	0	4.87741e-05	0.000413525	0	0	0
SV0865	Bacteria	Bacteroidetes	Bacteroidia	Bacteroidales	Prevotellaceae	Prevotella_9	NA	0	0	1.61954e-05	0	0	0	0	0	0	0	0	0	0	0.000413525	0	0	0
SV0898	Bacteria	Firmicutes	Clostridia	Clostridiales	Clostridia_Family_XI	Peptoniphilus	NA	0	0	0	0	0	0	0	0	0	0	0	0	0	0.000413525	0	0	0
SV0800	Bacteria	Bacteroidetes	Bacteroidia	Bacteroidales	Prevotellaceae	Prevotella_9	NA	0	0	0	3.33895e-05	0	0	0.000411462	0	0	0	0	0	0	0	0	1.79006e-05	0
SV0837	Bacteria	Firmicutes	Clostridia	Clostridiales	Ruminococcaceae	Ruminococcaceae_UCG-005	NA	0	0	0	0	1.66279e-05	0	0.000411462	0	0	0	0	0	0	0	0	0	0
SV0850	Bacteria	Bacteroidetes	Bacteroidia	Bacteroidales	Rikenellaceae	Alistipes	NA	0	0	0	0	0	0	0.000411462	0	0	0	0	0	0	0	0	0	0
SV0852	Bacteria	Bacteroidetes	Bacteroidia	Flavobacteriales	Flavobacteriaceae	Capnocytophaga	NA	0	0	0	0	0	0	0.000411462	0	0	0	0	0	0	0	0	0	0
SV0853	Bacteria	Bacteroidetes	Bacteroidia	Bacteroidales	Prevotellaceae	Prevotella_9	NA	0	0	0	0	0	0	0.000411462	0	0	0	0	0	0	0	0	0	0
SV0856	Bacteria	Firmicutes	Clostridia	Clostridiales	Lachnospiraceae	Lachnospiraceae_ge	NA	0	0	0	0	0	0	0	0	0	0.000408676	0	0	0	0	0	0	0
SV0790	Bacteria	Firmicutes	Clostridia	Clostridiales	Lachnospiraceae	Lachnoanaerobaculum	NA	0.000127253	0.000407528	0	0	0	0	0	0	0	0	0	0	0	0	0	0	3.52466e-05
SV0807	Bacteria	Proteobacteria	Gammaproteobacteria	Betaproteobacteriales	Burkholderiaceae	Sutterella	NA	0	0	0	0	0	0	0	0	0	0	0	0.00040648	0	4.77145e-05	0	0	0
SV0857	Bacteria	Proteobacteria	Gammaproteobacteria	Enterobacteriales	Enterobacteriaceae	Enterobacter	NA	0	0	0	0	0	0	0	0	0	0	0	0.00040648	0	0	0	0	0
SV0884	Bacteria	Firmicutes	Clostridia	Clostridiales	Ruminococcaceae	Butyricicoccus	NA	0	0	0	0	0.000399069	0	0	0	0	0	0	2.90343e-05	0	0	0	0	0
SV0760	Bacteria	Bacteroidetes	Bacteroidia	Bacteroidales	Bacteroidaceae	Bacteroides	NA	0	0	0	0	0	0	0	0	0	0	0.000397417	8.7103e-05	0	0	7.16679e-05	0	3.52466e-05
SV0869	Bacteria	Bacteroidetes	Bacteroidia	Bacteroidales	Muribaculaceae	Muribaculaceae_ge	NA	0	0	0	0	0	0	0.000396767	0	0	0	0	0	0	0	0	0	0
SV0870	Bacteria	Firmicutes	Clostridia	Clostridiales	Ruminococcaceae	Butyricicoccus	NA	0	0	0	0	0	0	0.000396767	0	0	0	0	0	0	0	0	0	0
SV0871	Bacteria	Bacteroidetes	Bacteroidia	Bacteroidales	Rikenellaceae	Alistipes	NA	0	0	0	0	0	0	0.000396767	0	0	0	0	0	0	0	0	0	0
SV0720	Bacteria	Firmicutes	Clostridia	Clostridiales	Lachnospiraceae	Lachnospiraceae_ge	NA	0	0	0	0	0	0.000238091	0	0	0	1.45956e-05	0	0	0	0	0.000394173	0	3.52466e-05
SV0863	Bacteria	Bacteroidetes	Bacteroidia	Bacteroidales	Bacteroidaceae	Bacteroides	NA	7.9533e-05	0	0	0	0	0	0	0	0	0	0	0	0	0	0	0.000393814	0
SV0638	Bacteria	Proteobacteria	Gammaproteobacteria	Enterobacteriales	Enterobacteriaceae	Escherichia/Shigella	NA	0	0	1.61954e-05	3.33895e-05	0	0	0	0.000151546	0	2.91911e-05	0	4.35515e-05	0.000390193	0	1.7917e-05	0.000232708	0
SV0662	Bacteria	Bacteroidetes	Bacteroidia	Bacteroidales	Bacteroidaceae	Bacteroides	NA	0	0	1.61954e-05	0	0.000382441	0	0	0	0	0.000335698	0	7.25858e-05	0	0	0	0	0
SV0748	Bacteria	Firmicutes	Clostridia	Clostridiales	Lachnospiraceae	Lachnospiraceae_ge	NA	0	0	0	0	0	0	0.000382072	0	0	0	0.000132472	0	0	0	5.37509e-05	0	0
SV0872	Bacteria	Firmicutes	Clostridia	Clostridiales	Ruminococcaceae	Ruminococcaceae_ge	NA	0	0	0	0	0	0	0.000382072	0	0	0	0	0	0	0	0	1.79006e-05	0
SV0887	Bacteria	Firmicutes	Bacilli	Bacillales	Staphylococcaceae	Staphylococcus	NA	0	0	0	0	0	0	0.000382072	0	0	0	0	0	0	0	0	0	0
SV0888	Bacteria	Bacteroidetes	Bacteroidia	Bacteroidales	Rikenellaceae	Alistipes	NA	0	0	0	0	0	0	0.000382072	0	0	0	0	0	0	0	0	0	0
SV0889	Bacteria	Firmicutes	Clostridia	Clostridiales	Christensenellaceae	Christensenellaceae_ge	NA	0	0	0	0	0	0	0.000382072	0	0	0	0	0	0	0	0	0	0
SV0890	Bacteria	Firmicutes	Clostridia	Clostridiales	Lachnospiraceae	Lachnospiraceae_ge	NA	0	0	0	0	0	0	0.000382072	0	0	0	0	0	0	0	0	0	0
SV0891	Bacteria	Firmicutes	Clostridia	Clostridiales	Ruminococcaceae	Ruminococcaceae_ge	NA	0	0	0	0	0	0	0.000382072	0	0	0	0	0	0	0	0	0	0
SV0892	Bacteria	Firmicutes	Bacilli	Bacillales	Staphylococcaceae	Staphylococcus	NA	0	0	0	0	0	0	0.000382072	0	0	0	0	0	0	0	0	0	0
SV0893	Bacteria	Bacteroidetes	Bacteroidia	Bacteroidales	Prevotellaceae	Prevotella_9	NA	0	0	0	0	0	0	0.000382072	0	0	0	0	0	0	0	0	0	0
SV0580	Bacteria	Proteobacteria	Gammaproteobacteria	Aeromonadales	Succinivibrionaceae	Succinivibrio	NA	6.36264e-05	5.5572e-05	3.23908e-05	1.66948e-05	0	0	0.000337987	3.36768e-05	2.27164e-05	0	0	0	0	0.000381716	1.7917e-05	8.95031e-05	1.76233e-05
SV0712	Bacteria	Proteobacteria	Gammaproteobacteria	Enterobacteriales	Enterobacteriaceae	Klebsiella	NA	0	0	0	1.66948e-05	0	0	1.46951e-05	0.000252576	0	0	0	0	0	0.000381716	0	0	0
SV0789	Bacteria	Epsilonbacteraeota	Campylobacteria	Campylobacterales	Campylobacteraceae	Campylobacter	NA	0	0	0	0	0	0	0	0	0	0	0	0	0	0.000381716	0	0.000143205	1.76233e-05
SV0976	Bacteria	Firmicutes	Clostridia	Clostridiales	Lachnospiraceae	Sellimonas	NA	0	0	0	0	0	0	0	0	0	0	0	0	0	0	0.000376256	0	0
SV0645	Bacteria	Firmicutes	Bacilli	Lactobacillales	Carnobacteriaceae	Granulicatella	NA	0.000238599	0.00037048	0.000226735	0	0	1.58728e-05	0	0	0	0	0	0	0	1.59048e-05	0	3.58012e-05	1.76233e-05
SV0980	Bacteria	Firmicutes	Bacilli	Bacillales	Bacillaceae	Bacillus	NA	0	0.00037048	0	0	0	0	0	0	0	0	0	0	0	0	0	0	0
SV0710	Bacteria	Firmicutes	Clostridia	Clostridiales	Clostridia_Family_XI	Peptoniphilus	lacrimalis	0.000254506	0	0	0	0	0	0.000367377	0	0	0	0	0	0	0	0	0	0
SV0737	Bacteria	Proteobacteria	Gammaproteobacteria	Enterobacteriales	Enterobacteriaceae	Escherichia/Shigella	NA	0	0	8.09769e-05	3.33895e-05	0	3.17455e-05	0.000367377	1.68384e-05	0	0	1.6559e-05	0	0	0	0	3.58012e-05	0
SV0867	Bacteria	Firmicutes	Clostridia	Clostridiales	Clostridia_Family_XI	Anaerococcus	senegalensis	0	0	0	0	1.66279e-05	0	0.000367377	0	0	0	0	0	0	0	0	1.79006e-05	0
SV0905	Bacteria	Firmicutes	Clostridia	Clostridiales	Ruminococcaceae	Ruminiclostridium_9	NA	0	0	0	0	0	0	0.000367377	0	0	0	0	0	0	0	0	0	0
SV0906	Bacteria	Bacteroidetes	Bacteroidia	Bacteroidales	Bacteroidaceae	Bacteroides	NA	0	0	0	0	0	0	0.000367377	0	0	0	0	0	0	0	0	0	0
SV0908	Bacteria	Firmicutes	Clostridia	Clostridiales	Lachnospiraceae	Blautia	NA	0	0	0	0	0	0	0.000367377	0	0	0	0	0	0	0	0	0	0
SV0909	Bacteria	Bacteroidetes	Bacteroidia	Bacteroidales	Prevotellaceae	Prevotella_7	NA	0	0	0	0	0	0	0.000367377	0	0	0	0	0	0	0	0	0	0
SV0644	Bacteria	Proteobacteria	Gammaproteobacteria	Enterobacteriales	Enterobacteriaceae	Enterobacteriaceae_ge	NA	0.000365852	0.000111144	0	0	3.32557e-05	0	0.000308597	0	0	0	0	1.45172e-05	0	0	0	1.79006e-05	0
SV0954	Bacteria	Firmicutes	Clostridia	Clostridiales	Ruminococcaceae	Pseudoflavonifractor	NA	0	0	0	0	0.000365813	0	0	0	0	0	0	0	0	0	0	0	0
SV0676	Bacteria	Proteobacteria	Gammaproteobacteria	Enterobacteriales	Enterobacteriaceae	Escherichia/Shigella	NA	0	0	4.85861e-05	0	0	3.17455e-05	0	0	0	0.000102169	0.000364299	1.45172e-05	3.25161e-05	1.59048e-05	0.000107502	1.79006e-05	7.04933e-05
SV0917	Bacteria	Proteobacteria	Gammaproteobacteria	Betaproteobacteriales	Burkholderiaceae	Sutterella	NA	1.59066e-05	0	0	0	0	0	0	0	0	0	0.000364299	0	0	0	0	1.79006e-05	0
SV0816	Bacteria	Bacteroidetes	Bacteroidia	Bacteroidales	Muribaculaceae	Muribaculaceae_ge	NA	0	0	0	1.66948e-05	0	0	0.000352682	0	0	1.45956e-05	0	0	0	0	0	7.16025e-05	0
SV0854	Bacteria	Bacteroidetes	Bacteroidia	Bacteroidales	Muribaculaceae	Muribaculaceae_ge	NA	0	0	0	0	0	0	0.000352682	0	9.08657e-05	0	0	0	0	0	0	0	0
SV0926	Bacteria	Bacteroidetes	Bacteroidia	Bacteroidales	Tannerellaceae	Parabacteroides	NA	0	0	0	0	0	0	0.000352682	0	0	0	0	0	0	0	0	0	0
SV0928	Bacteria	Firmicutes	Clostridia	Clostridiales	Ruminococcaceae	Ruminococcaceae_ge	NA	0	0	0	0	0	0	0.000352682	0	0	0	0	0	0	0	0	0	0
SV0930	Bacteria	Firmicutes	Clostridia	Clostridiales	Lachnospiraceae	Coprococcus_2	NA	0	0	0	0	0	0	0.000352682	0	0	0	0	0	0	0	0	0	0
SV0861	Bacteria	Bacteroidetes	Bacteroidia	Bacteroidales	Prevotellaceae	Prevotella_7	histicola	0.000349945	7.4096e-05	0	0	0	0	0	0	0	0	0	0	0	0	0	1.79006e-05	0
SV0847	Bacteria	Proteobacteria	Gammaproteobacteria	Pasteurellales	Pasteurellaceae	Haemophilus	NA	0	0	9.71723e-05	0	0.000349185	0	0	0	0	0	0	0	0	0	0	0	1.76233e-05
SV0812	Bacteria	Bacteroidetes	Bacteroidia	Bacteroidales	Tannerellaceae	Parabacteroides	NA	0	1.8524e-05	0	1.66948e-05	0	0	1.46951e-05	0	0	0	4.96771e-05	0.000348412	0	0	0	0	0
SV0704	Bacteria	Firmicutes	Negativicutes	Selenomonadales	Acidaminococcaceae	Phascolarctobacterium	NA	0	0	0	0	0	0	0.000323292	0	4.54329e-05	0	0	0	0	0	0	0.000340112	0
SV0935	Bacteria	Bacteroidetes	Bacteroidia	Bacteroidales	Muribaculaceae	Muribaculaceae_ge	NA	0	0	0	5.00843e-05	0	0	0	0	0	0	0	0	0	0	0	0.000340112	1.76233e-05
SV0741	Bacteria	Actinobacteria	Actinobacteria	Bifidobacteriales	Bifidobacteriaceae	Gardnerella	vaginalis	0	0	0	0	0	0	0.000337987	0	0	0	0	0	1.6258e-05	0	0	0.000250609	0
SV0845	Bacteria	Firmicutes	Clostridia	Clostridiales	Clostridia_Family_XI	Anaerococcus	vaginalis	6.36264e-05	0	0	0	0	0	0.000337987	0	0	0	0	0	0	0	0	0	1.76233e-05
SV0902	Bacteria	Actinobacteria	Actinobacteria	Corynebacteriales	Corynebacteriaceae	Corynebacterium_1	NA	0	1.8524e-05	0	0	0	0	0.000337987	0	0	0	0	0	0	0	0	1.79006e-05	0
SV0910	Bacteria	Proteobacteria	Gammaproteobacteria	Pseudomonadales	Moraxellaceae	Acinetobacter	NA	0	0	0	0	0	0	0.000337987	1.68384e-05	2.27164e-05	0	0	0	0	0	0	0	0
SV0925	Bacteria	Firmicutes	Clostridia	Clostridiales	Ruminococcaceae	Ruminococcaceae_ge	NA	0	0	0	0	0	1.58728e-05	0.000337987	0	0	0	0	0	0	0	0	0	0
SV0940	Bacteria	Bacteroidetes	Bacteroidia	Bacteroidales	Marinifilaceae	Butyricimonas	NA	0	0	0	0	0	0	0.000337987	0	0	0	0	0	0	0	0	0	0
SV0943	Bacteria	Firmicutes	Clostridia	Clostridiales	Lachnospiraceae	Lachnospiraceae_NK4A136_group	NA	0	0	0	0	0	0	0.000337987	0	0	0	0	0	0	0	0	0	0
SV0944	Bacteria	Firmicutes	Clostridia	Clostridiales	Ruminococcaceae	DTU089	NA	0	0	0	0	0	0	0.000337987	0	0	0	0	0	0	0	0	0	0
SV0691	Bacteria	Proteobacteria	Gammaproteobacteria	Enterobacteriales	Enterobacteriaceae	Klebsiella	pneumoniae	0	0	0	5.00843e-05	0	0	4.40852e-05	0.000336768	0	0	0	0	3.25161e-05	0.000286287	0	0	0
SV0947	Bacteria	Fusobacteria	Fusobacteriia	Fusobacteriales	Fusobacteriaceae	Fusobacterium	NA	0	0	0	0	0	0	0	0	0	0.000335698	0	0	0	0	0	0	0
SV0886	Bacteria	Firmicutes	Clostridia	Clostridiales	Lachnospiraceae	Lachnospiraceae_ge	NA	0	0	0	0	0	6.34911e-05	0	0	0	0	0	1.45172e-05	0	0	3.58339e-05	0	0.000334843
SV0950	Bacteria	Firmicutes	Bacilli	Lactobacillales	Streptococcaceae	Streptococcus	agalactiae	0	0	1.61954e-05	0	0	0	0	0	0	0	0	0	0	0.000334001	0	0	0
SV0769	Bacteria	Firmicutes	Clostridia	Clostridiales	Lachnospiraceae	Agathobacter	NA	0	0	0	0	0.000166279	0	0.000323292	0	0	2.91911e-05	0	0	0	0	0	0	0
SV0805	Bacteria	Actinobacteria	Actinobacteria	Bifidobacteriales	Bifidobacteriaceae	Bifidobacterium	dentium	0	0	0	0	0	0	0.000323292	0	0.000113582	5.83822e-05	0	0	0	0	0	0	0
SV0912	Bacteria	Firmicutes	Negativicutes	Selenomonadales	Veillonellaceae	Selenomonas_3	NA	0	0	0	0	0	0	0.000323292	0	0	4.37867e-05	0	0	0	0	0	0	0
SV0957	Bacteria	Actinobacteria	Actinobacteria	Corynebacteriales	Mycobacteriaceae	Mycobacterium	NA	0	0	0	0	0	0	0.000323292	0	0	0	0	0	0	0	0	0	0
SV0959	Bacteria	Bacteroidetes	Bacteroidia	Bacteroidales	Marinifilaceae	Butyricimonas	NA	0	0	0	0	0	0	0.000323292	0	0	0	0	0	0	0	0	0	0
SV0960	Bacteria	Firmicutes	Bacilli	Bacillales	Staphylococcaceae	Staphylococcus	NA	0	0	0	0	0	0	0.000323292	0	0	0	0	0	0	0	0	0	0
SV0961	Bacteria	Firmicutes	Clostridia	Clostridiales	Lachnospiraceae	Lachnospiraceae_NK4A136_group	bacterium	0	0	0	0	0	0	0.000323292	0	0	0	0	0	0	0	0	0	0
SV0962	Bacteria	Firmicutes	Negativicutes	Selenomonadales	Acidaminococcaceae	Acidaminococcus	NA	0	0	0	0	0	0	0.000323292	0	0	0	0	0	0	0	0	0	0
SV0923	Bacteria	Firmicutes	Clostridia	Clostridiales	Lachnospiraceae	Blautia	NA	0	0	0	0	4.98836e-05	0	0	0	0	4.37867e-05	0	0	0	0	0.000322506	0	0
SV1039	Bacteria	Firmicutes	Clostridia	Clostridiales	Lachnospiraceae	Lachnospiraceae_ge	NA	0	0	0	0	0	0	0	0	0	0	0	0	0	0	0.000322506	0	0
SV1003	Bacteria	Bacteroidetes	Bacteroidia	Bacteroidales	Prevotellaceae	Prevotella_9	NA	0	0	1.61954e-05	0	0	0	0	0	0	0	0	0	0	0	0	0.000322211	0
SV0786	Bacteria	Bacteroidetes	Bacteroidia	Bacteroidales	Bacteroidaceae	Bacteroides	NA	0	0	0	0	0	0	0	0	0	0.000321102	6.62361e-05	0.00010162	0	0	0	0	0
SV0966	Bacteria	Fusobacteria	Fusobacteriia	Fusobacteriales	Fusobacteriaceae	Fusobacterium	NA	0.000318132	0	1.61954e-05	0	0	0	0	0	0	0	0	0	0	0	0	0	0
SV0967	Bacteria	Actinobacteria	Actinobacteria	Corynebacteriales	Corynebacteriaceae	Corynebacterium_1	NA	1.59066e-05	0	0	0	0	0	0	0	0	0	0	0	0	0.000318097	0	0	0
SV0833	Bacteria	Proteobacteria	Gammaproteobacteria	Betaproteobacteriales	Neisseriaceae	Neisseria	oralis	0	0.000148192	0	0	0	0	0.000308597	0	0	0	0	0	0	0	0	0	0
SV0913	Bacteria	Firmicutes	Clostridia	Clostridiales	Ruminococcaceae	Ruminococcaceae_UCG-002	NA	0	0	0	0	0	0	0.000308597	0	0	0	0	0	0	0	0	7.16025e-05	0
SV0963	Bacteria	Firmicutes	Clostridia	Clostridiales	Lachnospiraceae	Coprococcus_2	NA	0	0	0	0	0	0	0.000308597	0	0	0	0	0	0	0	0	0	1.76233e-05
SV0974	Bacteria	Firmicutes	Clostridia	Clostridiales	Christensenellaceae	Christensenellaceae_R-7_group	NA	0	0	0	0	0	0	0.000308597	0	0	0	0	0	0	0	0	0	0
SV0810	Bacteria	Bacteroidetes	Bacteroidia	Bacteroidales	Prevotellaceae	Prevotella_9	NA	0.000143159	7.4096e-05	0	0	0	0	0	0	0	0	0	0	0	0	0	0.00030431	0
SV1017	Bacteria	Bacteroidetes	Bacteroidia	Cytophagales	Spirosomaceae	Spirosomaceae_ge	NA	0	0	0	0	0	0	0	0	0	0	0	0	0	0.000302192	0	0	0
SV0882	Bacteria	Firmicutes	Bacilli	Bacillales	Bacilli_Family_XI	Gemella	NA	0	0	3.23908e-05	0	0	0	0	0	0	0	1.6559e-05	0	0	0	1.7917e-05	8.95031e-05	0.000299596
SV0806	Bacteria	Firmicutes	Clostridia	Clostridiales	Ruminococcaceae	Oscillibacter	NA	0	0	0	0	0	0	0.000293902	0	0	8.75733e-05	0	0	0	0	8.95849e-05	0	0
SV0864	Bacteria	Actinobacteria	Actinobacteria	Corynebacteriales	Corynebacteriaceae	Corynebacteriaceae_ge	NA	7.9533e-05	0	0	0	0	0	0.000293902	0	0	0	0	0	0	0	0	3.58012e-05	0
SV0989	Bacteria	Proteobacteria	Gammaproteobacteria	Enterobacteriales	Enterobacteriaceae	Enterobacteriaceae_ge	NA	0	0	0	0	0	0	0.000293902	0	0	0	0	0	0	0	0	0	0
SV0990	Bacteria	Firmicutes	Bacilli	Lactobacillales	Lactobacillaceae	Lactobacillus	NA	0	0	0	0	0	0	0.000293902	0	0	0	0	0	0	0	0	0	0
SV0877	Bacteria	Bacteroidetes	Bacteroidia	Bacteroidales	Bacteroidaceae	Bacteroides	NA	0	0	0	0	0	0	0	0	0	1.45956e-05	6.62361e-05	0.000290343	0	0	3.58339e-05	0	0
SV0754	Bacteria	Actinobacteria	Coriobacteriia	Coriobacteriales	Eggerthellaceae	Adlercreutzia	NA	0	0	0	0	9.97672e-05	0	0	0	0	0	0.000231826	0	0	0	0.000286672	0	0
SV0985	Bacteria	Firmicutes	Clostridia	Clostridiales	Ruminococcaceae	Intestinimonas	butyriciproducens	0	0	0	0	6.65115e-05	0	0	0	0	0	0	0	0	0	0.000286672	0	0
SV1082	Bacteria	Firmicutes	Clostridia	Clostridiales	Clostridia_Family_XIII	Family_XIII_AD3011_group	NA	0	0	0	0	0	0	0	0	0	0	0	0	0	0	0.000286672	0	0
SV0951	Bacteria	Firmicutes	Clostridia	Clostridiales	Lachnospiraceae	Lachnospiraceae_NK4A136_group	NA	0	0	0	8.34738e-05	1.66279e-05	0	0	0	0	0	0	0	0	0	0	0.00028641	0
SV0936	Bacteria	Bacteroidetes	Bacteroidia	Bacteroidales	Tannerellaceae	Parabacteroides	NA	0	0	0	0	0.000282674	0	0	0	2.27164e-05	5.83822e-05	0	0	1.6258e-05	0	0	0	0
SV0937	Bacteria	Firmicutes	Clostridia	Clostridiales	Lachnospiraceae	Lachnospira	NA	0	0	0	0	4.98836e-05	0	0.000279206	0	0	0	0	0	0	0	0	0	1.76233e-05
SV0988	Bacteria	Firmicutes	Negativicutes	Selenomonadales	Veillonellaceae	Megasphaera	elsdenii	0	0	0	0	0	1.58728e-05	0.000279206	0	0	0	0	0	0	0	0	0	0
SV0993	Bacteria	Firmicutes	Clostridia	Clostridiales	Lachnospiraceae	Lachnospiraceae_NK4A136_group	NA	0	0	0	0	0	0	0.000279206	0	0	0	0	0	0	0	0	1.79006e-05	0
SV1007	Bacteria	Firmicutes	Clostridia	Clostridiales	Lachnospiraceae	Lachnospiraceae_ge	NA	0	0	0	0	0	0	0.000279206	0	0	0	0	0	0	0	0	0	0
SV1009	Bacteria	Firmicutes	Clostridia	Clostridiales	Lachnospiraceae	Lachnospiraceae_ge	NA	0	0	0	0	0	0	0.000279206	0	0	0	0	0	0	0	0	0	0
SV1010	Bacteria	Actinobacteria	Actinobacteria	Corynebacteriales	Corynebacteriaceae	Lawsonella	NA	0	0	0	0	0	0	0.000279206	0	0	0	0	0	0	0	0	0	0
SV1011	Bacteria	Firmicutes	Clostridia	Clostridiales	Ruminococcaceae	Ruminiclostridium	NA	0	0	0	0	0	0	0.000279206	0	0	0	0	0	0	0	0	0	0
SV1012	Bacteria	Synergistetes	Synergistia	Synergistales	Synergistaceae	Pyramidobacter	piscolens	0	0	0	0	0	0	0.000279206	0	0	0	0	0	0	0	0	0	0
SV0970	Bacteria	Firmicutes	Bacilli	Lactobacillales	Enterococcaceae	Enterococcus	NA	0	0	0.000275321	0	0	6.34911e-05	0	0	0	0	0	0	0	0	0	0	0
SV0878	Bacteria	Actinobacteria	Actinobacteria	Micrococcales	Micrococcaceae	Nesterenkonia	NA	0	0	0	0	0	0	0	0	0	0	0	0	0	0.000270382	0	0.000179006	0
[truncated: 253 more rows]

## Sheet: expr.otu
>SV0001
[truncated: 2,225 more rows]

## Sheet: expr.abundance.abphy
Phylum	S0002	S0003	S0004	S0005	S0006	S0007	S0008	S0009	S0010	S0011	S0012	S0013	S0014	S0015	S0016	S0018	S0019
[truncated: 12 more rows]

## Sheet: expr.relative_abundance.abphy
Phylum	S0002	S0003	S0004	S0005	S0006	S0007	S0008	S0009	S0010	S0011	S0012	S0013	S0014	S0015	S0016	S0018	S0019
[truncated: 12 more rows]

[truncated: 6 more sheets: expr.abundance.abcls, expr.relative_abundance.abcls, expr.abundance.abfam, expr.relative_abundance.abfam, expr.abundance.abgen, expr.relative_abundance.abgen]
